# Supplementary material for: The link between liver fat and cardiometabolic diseases is highlighted by genome-wide association study of MRI-derived measures of body composition
Source: Commun Biol. 2022 Nov 19;5:1271. doi: 10.1038/s42003-022-04237-4 (PMC9675774; doi:10.1038/s42003-022-04237-4)
Supplement: Supplementary file 4 — Supplementary Data 1 [file 42003_2022_4237_MOESM4_ESM.xlsx]

## Sheet: SupData1_tableUniSNP_220824
Locus	Lead SNP	A1	MAF	Chr	Start position (BP)	End position (BP)	Z-value	P-value	Mapped gene(s)	Trait
1	rs1421085	C	0.43	16	53797908	53845487	6.91	4.91e-12	TUBB4B, RPGRIP1L, FTO, RP11-324D17.1, IRX3, IRX5, IRX6, MMP2, LPCAT2, CAPNS2, SLC6A2, CES1, CES5A, GNAO1, NUDT21, OGFOD1, ZNF480	AFR
Locus	Lead SNP	A1	MAF	Chr	Start position (BP)	End position (BP)	Z-value	P-value	Mapped gene(s)	Trait
1	rs1421085	C	0.43	16	53797908	53845487	8.86	8.23e-19	TUBB4B, RPGRIP1L, FTO, RP11-324D17.1, IRX3, IRX5, IRX6, MMP2, LPCAT2, CAPNS2, SLC6A2, CES1, CES5A, GNAO1, NUDT21, OGFOD1, ZNF480	ASAT
Locus	Lead SNP	A1	MAF	Chr	Start position (BP)	End position (BP)	Z-value	P-value	Mapped gene(s)	Trait
1	rs1421085	C	0.43	16	53797908	53845487	8.83	1.02e-18	TUBB4B, RPGRIP1L, FTO, RP11-324D17.1, IRX3, IRX5, IRX6, MMP2, LPCAT2, CAPNS2, SLC6A2, CES1, CES5A, GNAO1, NUDT21, OGFOD1, ZNF480	ASATi
Locus	Lead SNP	A1	MAF	Chr	Start position (BP)	End position (BP)	Z-value	P-value	Mapped gene(s)	Trait
1	rs143384	G	0.41	20	32903904	34465414	10.1	5.50e-24	CDK5RAP1, CBFA2T2, CHMP4B, EIF2S2, ASIP, AHCY, ITCH, DYNLRB1, MAP1LC3A, PIGU, NCOA6, TP53INP2, GGT7, ACSS2, GSS, MYH7B, TRPC4AP, EDEM2, PROCR, MMP24, EIF6, FAM83C, UQCC1, GDF5OS, GDF5, CEP250, C20orf173, ERGIC3, SPAG4, CPNE1, RP1-309K20.6, RBM12, NFS1, ROMO1, RBM39, PHF20, SCAND1, CNBD2, EPB41L1, AL121895.1, AAR2, C20orf24, TLDC2	ATLMV
2	rs4899012	G	0.41	14	60789176	61108825	6.82	9.21e-12	RTN1, PCNXL4, DHRS7, PPM1A, C14orf39, SIX6, MNAT1, TRMT5, SLC38A6, PRKCH, TMEM30B, HIF1A, SNAPC1, SYT16, KCNH5, RHOJ	ATLMV
3	rs4960342	G	0.42	6	7680181	7728428	-6.8	1.07e-11	SSR1, CAGE1, RIOK1, DSP, SNRNP48, BMP6, TXNDC5, BLOC1S5-TXNDC5, BLOC1S5, EEF1E1-BLOC1S5, EEF1E1, OFCC1, GCNT2	ATLMV
4	rs1490384	T	0.49	6	126659043	127080700	6.48	9.01e-11	TPD52L1, TRMT11, CENPW, RSPO3, RNF146, ECHDC1, SOGA3, SOGA3	ATLMV
5	rs201764	T	0.37	13	51061932	51061932	-6.13	8.84e-10		ATLMV
6	rs60258355	A	0.12	4	17785322	18035250	-5.91	3.38e-09	TAPT1, LAP3, MED28, FAM184B, DCAF16, NCAPG, LCORL, SLIT2, PACRGL	ATLMV
7	rs2812208	C	0.03	13	50565104	50722895	5.9	3.56e-09	PHF11, RCBTB1, EBPL, KPNA3, SPRYD7, TRIM13, DLEU1, DLEU7, RNASEH2B, FAM124A	ATLMV
Locus	Lead SNP	A1	MAF	Chr	Start position (BP)	End position (BP)	Z-value	P-value	Mapped gene(s)	Trait
1	rs4805881	A	0.33	19	33778718	34025030	-15.97	1.93e-57	AC020952.1, SLC7A9, CEP89, C19orf40, LRP3, CEBPA, CEBPG, PEPD, CHST8, KCTD15, LSM14A, GPI, SCGB2B2, ZNF302, ZNF30, FAM187B	ATMFI
2	rs2881654	A	0.12	3	12076562	12471862	9.66	4.27e-22	DNAJC5	ATMFI
3	rs7298820	T	0.21	12	20578208	20587192	9.11	8.52e-20	RERGL, PIK3C2G, PLCZ1, CAPZA3, PLEKHA5, PDE3A, SLCO1C1, SLCO1B1, SLCO1A2, PYROXD1	ATMFI
4	rs17055818	C	0.26	5	157850240	158058432	8.55	1.27e-17	SOX30, EBF1, UBLCP1	ATMFI
5	rs10827614	A	0.38	10	36456612	36473044	-8.15	3.52e-16	GJD4, FZD8, NAMPTL	ATMFI
6	rs6723391	A	0.21	2	119089007	119218575	7.6	2.86e-14	CCDC93, INSIG2, EN1, C1QL2	ATMFI
7	rs635084	A	0.19	1	210466359	210477579	-7.52	5.61e-14	IRF6, DIEXF, SERTAD4	ATMFI
8	rs646026	G	0.29	13	22340074	22354430	7.04	1.96e-12		ATMFI
9	rs2820465	G	0.39	1	219622072	219790137	6.99	2.80e-12	FEM1C	ATMFI
10	rs11678046	G	0.39	2	72169353	72190463	-6.88	5.90e-12	PAIP2B, ZNF638, CYP26B1, EXOC6B, SPR, EMX1, SMYD5, PRADC1, CCT7, EGR4	ATMFI
11	rs7764488	A	0.31	6	133446516	133812872	6.83	8.34e-12	TAAR8, TAAR2, TAAR1, VNN3, VNN2, RPS12, EYA4, TBPL1	ATMFI
12	rs8110070	C	0.36	19	18282940	18408519	6.77	1.29e-11	ANO8, BST2, MVB12A, MAP1S, FCHO1, CCDC124, KCNN1, ARRDC2, IL12RB1, MAST3, PIK3R2, PIK3R2, IFI30, MPV17L2, RAB3A, PDE4C, KIAA1683, JUND, LSM4, PGPEP1, LRRC25, ELL, FKBP8, AC002985.3, TMEM161A	ATMFI
13	rs143378550	A	0.02	9	133007856	133271438	6.67	2.55e-11	PTGES, TOR1B, TOR1A, C9orf78, USP20, FNBP1, GPR107, AL360004.1, NCS1, HMCN2, AL354898.1, ASS1, FUBP3, PRDM12, EXOSC2, ABL1, FIBCD1, LAMC3, NUP214	ATMFI
14	rs62036622	G	0.33	16	28340785	29001460	6.66	2.79e-11	APOL3	ATMFI
15	rs6561551	A	0.28	13	50238358	50416370	-6.4	1.57e-10	SETDB2, PHF11, RCBTB1, ARL11, EBPL, KPNA3, SPRYD7, TRIM13, KCNRG, DLEU1	ATMFI
16	rs13189804	C	0.08	5	68036771	68225108	6.14	8.30e-10	CARTPT	ATMFI
17	rs11123856	G	0.38	2	101558904	101575744	-5.99	2.11e-09		ATMFI
Locus	Lead SNP	A1	MAF	Chr	Start position (BP)	End position (BP)	Z-value	P-value	Mapped gene(s)	Trait
1	rs738409	G	0.23	22	44315205	44411804	27.06	2.80e-161	TTLL12, SCUBE1, MPPED1, PNPLA5, PNPLA3, SAMM50, PARVB, KIAA1644, RP1-32I10.10, LDOC1L, PRR5, PRR5-ARHGAP8, ARHGAP8, NUP50	LiverPDFF
2	rs58542926	T	0.07	19	19063559	20479901	22.29	4.45e-110	ATP10A, RUNDC3A, CTD-3222D19.2, MED26, ELL, UBA52, CRLF1, C19orf60, TMEM59L, CERS1, COPE, SUGP2, ARMC6, SLC25A42, TMEM161A, MEF2BNB-MEF2B, MEF2B, MEF2BNB, RFXANK, NR2C2AP, NCAN, HAPLN4, TM6SF2, SUGP1, MAU2, GATAD2A, TSSK6, NDUFA13, YJEFN3, CTC-260F20.3, CILP2, LPAR2, GMIP, ATP13A1, ZNF101, ZNF14, ZNF486	LiverPDFF
3	rs429358	C	0.16	19	45386467	45428234	-11.26	2.05e-29	ZNF225, PVR, PVRL2, TOMM40, APOE, APOC1, APOC4-APOC2, APOC4, APOC2, CTB-129P6.11, CLPTM1, CLASRP, NKPD1, TRAPPC6A, BLOC1S3, AC005779.2	LiverPDFF
4	rs10787429	T	0.31	10	113901194	113951375	8.54	1.37e-17	SMNDC1, SMC3, RBM20, PDCD4, BBIP1, SHOC2, ADRA2A, GPAM, TECTB, ACSL5, ZDHHC6, VTI1A, HABP2, NRAP, CASP7, PLEKHS1, AL162407.1	LiverPDFF
5	rs2642438	A	0.28	1	220970028	220973761	-7.68	1.58e-14		LiverPDFF
6	rs1229984	T	0.03	4	100019089	100608799	-7.45	9.00e-14	ADH4, ADH6, ADH1B	LiverPDFF
7	rs1260326	T	0.41	2	27598097	27950837	7.1	1.28e-12	ABCG1	LiverPDFF
8	rs112875651	A	0.38	8	126475770	126506694	-6.77	1.24e-11	TATDN1, NDUFB9, ZNF572, SQLE, KIAA0196, NSMCE2, TRIB1, MYC	LiverPDFF
Locus	Lead SNP	A1	MAF	Chr	Start position (BP)	End position (BP)	Z-value	P-value	Mapped gene(s)	Trait
1	rs143384	G	0.41	20	32903904	34558503	9.87	5.83e-23	CDK5RAP1, CBFA2T2, CHMP4B, EIF2S2, ASIP, AHCY, ITCH, DYNLRB1, MAP1LC3A, PIGU, NCOA6, TP53INP2, GGT7, ACSS2, GSS, MYH7B, TRPC4AP, EDEM2, PROCR, MMP24, EIF6, FAM83C, UQCC1, GDF5OS, GDF5, CEP250, C20orf173, ERGIC3, SPAG4, CPNE1, RP1-309K20.6, RBM12, NFS1, ROMO1, RBM39, PHF20, SCAND1, CNBD2, EPB41L1, AL121895.1, AAR2, C20orf24, TLDC2	PTLMV
2	rs1490384	T	0.49	6	126659043	127080700	7.51	6.08e-14	TPD52L1, TRMT11, CENPW, RSPO3, RNF146, ECHDC1, SOGA3, SOGA3	PTLMV
3	rs2812208	C	0.03	13	50237255	51170793	7.2	5.96e-13	PHF11, RCBTB1, EBPL, KPNA3, SPRYD7, TRIM13, KCNRG, DLEU1, DLEU7, RNASEH2B, FAM124A	PTLMV
4	rs2011603	G	0.29	4	17785322	18035250	7.09	1.38e-12	QDPR, LAP3, MED28, FAM184B, DCAF16, NCAPG, LCORL, SLIT2	PTLMV
5	rs2854152	A	0.32	17	61763185	62017421	-6.97	3.11e-12	MRC2, MARCH10, KCNH6, TACO1, MAP3K3, LIMD2, STRADA, RP11-51F16.8, CCDC47, DDX42, FTSJ3, PSMC5, SMARCD2, CSH2, CSHL1, GH1, CD79B, SCN4A, C17orf72, ICAM2, ERN1, TEX2, POLG2, DDX5, CEP95, CACNG5	PTLMV
6	rs2871960	C	0.43	3	141067776	141154542	6.5	7.99e-11	B4GALT5	PTLMV
7	rs55811836	A	0.13	8	57112046	57210878	-6.44	1.16e-10	RP1, XKR4, RP11-386G21.1, RP11-386G21.2, RPS20, MOS, PLAG1, CHCHD7, SDR16C5, PENK, IMPAD1	PTLMV
8	rs12790261	A	0.07	11	66867155	67184725	-6.14	8.34e-10	ZDHHC24, CTSF, CCS, RBM4B, LRFN4, C11orf86, SYT12, KDM2A, ADRBK1, ANKRD13D, SSH3, POLD4, RAD9A, PPP1CA, CARNS1, RPS6KB2, TCIRG1, CHKA	PTLMV
9	rs806790	A	0.47	6	26164824	26293841	-5.99	2.16e-09	SLC17A3, TRIM38, HIST1H1A, HIST1H3A, HIST1H4A, HIST1H4B, HIST1H3B, HIST1H2AB, HIST1H1C, HFE, HIST1H4C, HIST1H1T, HIST1H2BC, HIST1H2BD, HIST1H2BE, HIST1H4D, HIST1H3D, HIST1H2AD, HIST1H2BF, HIST1H4E, HIST1H2BG, HIST1H2AE, HIST1H3E, HIST1H1D, HIST1H4F, HIST1H4G, HIST1H3F, HIST1H2BH, HIST1H3G, HIST1H2BI, HIST1H4H, BTN3A2, BTN2A2, BTN3A1, BTN3A3, BTN2A1, BTN1A1, HMGN4, ABT1, ZNF322, HIST1H2BJ, HIST1H2…	PTLMV
Locus	Lead SNP	A1	MAF	Chr	Start position (BP)	End position (BP)	Z-value	P-value	Mapped gene(s)	Trait
1	rs4805881	A	0.33	19	33778718	34025030	-16.45	9.02e-61	AC020952.1, AC007773.3, DPY19L3, PDCD5, TDRD12, SLC7A9, CEP89, C19orf40, LRP3, CEBPA, CEBPG, PEPD, CHST8, KCTD15, LSM14A, KIAA0355, GPI, SCGB2B2, ZNF302, ZNF181, ZNF30, AC020907.1, FAM187B, DMKN, SBSN, GAPDHS, TMEM147	PTMFI
2	rs749170	T	0.29	13	22295024	22368915	12.37	4.04e-35		PTMFI
3	rs13083375	T	0.12	3	12027240	12607929	11.89	1.28e-32	DNAJC5	PTMFI
4	rs7764488	A	0.31	6	133087081	133869809	10.7	1.02e-26	MOXD1, TAAR8, TAAR6, TAAR5, TAAR2, TAAR1, VNN1, VNN3, VNN2, SLC18B1, RPS12, EYA4, TCF21, TBPL1, SLC2A12, ALDH8A1, HBS1L, MYB	PTMFI
5	rs10827614	A	0.38	10	36456612	36473044	-10.62	2.30e-26	GJD4, FZD8, NAMPTL	PTMFI
6	rs2820465	G	0.39	1	219622072	219798632	8.67	4.51e-18	FEM1C	PTMFI
7	rs2963468	G	0.23	5	157850240	158058432	-8.64	5.70e-18	SOX30, EBF1, UBLCP1	PTMFI
8	rs635084	A	0.19	1	210431517	210531119	-8.23	1.94e-16	IRF6, DIEXF, SERTAD4, HHAT	PTMFI
9	rs7298820	T	0.21	12	20578881	20587192	8.07	6.86e-16	RERGL, PIK3C2G, PLCZ1, CAPZA3, PLEKHA5, PDE3A, SLCO1C1, SLCO1B1, SLCO1A2, PYROXD1	PTMFI
10	rs908611	C	0.39	2	72160175	72190463	-7.57	3.79e-14	PAIP2B, ZNF638, CYP26B1, EXOC6B, SPR, EMX1, SMYD5, PRADC1, CCT7, EGR4	PTMFI
11	rs10416600	G	0.36	19	18282940	18408519	7.34	2.12e-13	ANO8, BST2, MVB12A, MAP1S, FCHO1, CCDC124, KCNN1, ARRDC2, IL12RB1, MAST3, PIK3R2, PIK3R2, IFI30, MPV17L2, RAB3A, PDE4C, KIAA1683, JUND, LSM4, PGPEP1, LRRC25, ELL, FKBP8, AC002985.3, TMEM161A	PTMFI
12	rs61959936	A	0.28	13	50238358	50386757	-7.04	1.92e-12		PTMFI
13	rs7870070	A	0.5	9	133026603	133058265	-6.84	7.94e-12	PTGES, TOR1B, TOR1A, C9orf78, USP20, FNBP1, GPR107, AL360004.1, NCS1, HMCN2, AL354898.1, ASS1, FUBP3, PRDM12, EXOSC2, ABL1, FIBCD1, LAMC3, NUP214	PTMFI
14	rs57796856	A	0.48	11	74276167	74394714	6.79	1.10e-11		PTMFI
15	rs78613234	C	0.33	16	28340785	29001460	6.62	3.49e-11	APOL3	PTMFI
16	rs6066121	G	0.44	20	45526407	45590298	-6.53	6.38e-11	SLC2A10, EYA2, ZMYND8, NCOA3	PTMFI
17	rs2335819	A	0.42	12	3370279	3393419	-6.38	1.78e-10	TSPAN9	PTMFI
18	rs662094	A	0.5	11	66319313	66483265	-6.34	2.33e-10	CTSW, CNIH2, RIN1, RP11-867G23.8, NPAS4, PELI3, DPP3, CTD-3074O7.11, BBS1, ZDHHC24, CTSF, CCDC87, CCS, RBM4B, SPTBN2, C11orf80, RCE1, PC, LRFN4, RHOD, CLCF1, RAD9A, CARNS1	PTMFI
19	rs2138157	A	0.37	2	227020653	227181683	6.21	5.40e-10	DOCK10, IRS1, RHBDD1	PTMFI
20	rs12483888	G	0.12	22	40726183	41049402	6.17	6.95e-10	JOSD1, GTPBP1, APOBEC3A, SYNGR1, TAB1, MGAT3, MIEF1, ATF4, RPS19BP1, CACNA1I, ENTHD1, GRAP2, FAM83F, TNRC6B, ADSL, SGSM3, MKL1, MCHR1, SLC25A17, ST13, XPNPEP3, DNAJB7, RBX1, EP300, L3MBTL2, CHADL, PHF5A, ACO2, POLR3H	PTMFI
21	rs34618324	A	0.06	8	72395582	72527345	-6.08	1.19e-09	XKR9, EYA1, RP11-1102P16.1, RP11-383H13.1, MSC	PTMFI
22	rs4850954	T	0.47	2	101558904	101575742	-5.96	2.47e-09		PTMFI
23	rs73196774	C	0.05	13	50737705	50743736	-5.95	2.69e-09		PTMFI
24	rs745098	C	0.08	5	68036771	68225108	5.92	3.14e-09	CARTPT	PTMFI
Locus	Lead SNP	A1	MAF	Chr	Start position (BP)	End position (BP)	Z-value	P-value	Mapped gene(s)	Trait
1	rs11892032	G	0.43	2	217635847	217683836	-7	2.63e-12	RPL37A, IGFBP5, TNP1, AC007557.1, DIRC3, RUFY4, CXCR2, CXCR1, ARPC2	TTMVz
2	rs6885921	C	0.08	5	68036771	68225108	-6.63	3.26e-11	CARTPT	TTMVz
3	rs2007471	T	0.36	1	16126676	16375210	-6.59	4.51e-11	AGMAT, DDI2, SLC25A34, FBLIM1, SPEN, ZBTB17, C1orf64, HSPB7, CLCNKA, CLCNKB, FAM131C, EPHA2, ARHGEF19, RSG1, NBPF1, FAM231A	TTMVz
4	rs3850625	A	0.12	1	201016296	201016296	-5.95	2.63e-09	NR5A2, KIF14, CAMSAP2, GPR25, C1orf106, KIF21B, CACNA1S, ASCL5, TMEM9, IGFN1, PKP1, PHLDA3, IPO9	TTMVz
Locus	Lead SNP	A1	MAF	Chr	Start position (BP)	End position (BP)	Z-value	P-value	Mapped gene(s)	Trait
1	rs3786901	C	0.4	19	33890838	33918642	6.14	8.00e-10	AC020952.1, SLC7A9, CEP89, C19orf40, LRP3, CEBPA, CEBPG, PEPD, CHST8, KCTD15, LSM14A	VAT
2	rs455660	T	0.21	5	55802127	55816888	6.13	8.90e-10	DDX4, AC008914.1, ANKRD55, CTC-236F12.4, AC022431.2, MAP3K1, SETD9, PLK2	VAT
Locus	Lead SNP	A1	MAF	Chr	Start position (BP)	End position (BP)	Z-value	P-value	Mapped gene(s)	Trait
1	rs455660	T	0.21	5	55802127	55816888	6.31	2.87e-10	DDX4, AC008914.1, ANKRD55, CTC-236F12.4, AC022431.2, MAP3K1, SETD9, PLK2	VATi
2	rs3786901	C	0.4	19	33890838	33918642	6.13	8.91e-10	AC020952.1, SLC7A9, CEP89, C19orf40, LRP3, CEBPA, CEBPG, PEPD, CHST8, KCTD15, LSM14A	VATi
Locus	Lead SNP	A1	MAF	Chr	Start position (BP)	End position (BP)	Z-value	P-value	Mapped gene(s)	Trait
1	rs1421085	C	0.43	16	53797908	53845487	5.97	2.38e-09	TUBB4B, RPGRIP1L, FTO, RP11-324D17.1, IRX3, IRX5, IRX6, MMP2, LPCAT2, CAPNS2, SLC6A2, CES1, CES5A, GNAO1, NUDT21, OGFOD1, ZNF480	WMR
