# Supplementary material for: The link between liver fat and cardiometabolic diseases is highlighted by genome-wide association study of MRI-derived measures of body composition
Source: Commun Biol. 2022 Nov 19;5:1271. doi: 10.1038/s42003-022-04237-4 (PMC9675774; doi:10.1038/s42003-022-04237-4)
Supplement: Supplementary file 5 — Supplementary Data 2 [file 42003_2022_4237_MOESM5_ESM.xlsx]

## Sheet: SupData2_CombinedEnrichment_220
GeneSet	Category	N_genes	N_overlap	p	adjP	Trait
chr16q12	Positional_gene_sets	37	11	1.2e-27	3.5e-25	AFR
ROYLANCE_BREAST_CANCER_16Q_COPY_NUMBER_DN	Chemical_and_Genetic_pertubation	24	8	2.1e-20	7.0e-17	AFR
ROYLANCE_BREAST_CANCER_16Q_COPY_NUMBER_DN	Curated_gene_sets	24	8	2.1e-20	1.2e-16	AFR
FTO Obesity Variant Mechanism	Wikipathways	8	3	2.7e-08	1.5e-05	AFR
chr16q13	Positional_gene_sets	26	3	1.2e-06	1.8e-04	AFR
ROVERSI_GLIOMA_COPY_NUMBER_DN	Chemical_and_Genetic_pertubation	54	3	1.2e-05	0.02	AFR
ROVERSI_GLIOMA_COPY_NUMBER_DN	Curated_gene_sets	54	3	1.2e-05	0.03	AFR
GO_STEROL_ESTERASE_ACTIVITY	GO_mf	7	2	1.4e-05	0.02	AFR
ROYLANCE_BREAST_CANCER_16Q_COPY_NUMBER_UP	Chemical_and_Genetic_pertubation	60	3	1.6e-05	0.02	AFR
ROYLANCE_BREAST_CANCER_16Q_COPY_NUMBER_UP	Curated_gene_sets	60	3	1.6e-05	0.03	AFR
Lack of premeditation	GWAScatalog	8	2	1.8e-05	0.03	AFR
Phase I biotransformations, non P450	Wikipathways	8	2	1.8e-05	0.00	AFR
End-stage kidney disease	GWAScatalog	12	2	4.3e-05	0.04	AFR
NRF2 pathway	Wikipathways	143	3	2.1e-04	0.04	AFR
GeneSet	Category	N_genes	N_overlap	p	adjP	Trait
chr16q12	Positional_gene_sets	37	11	1.2e-27	3.5e-25	ASAT
ROYLANCE_BREAST_CANCER_16Q_COPY_NUMBER_DN	Chemical_and_Genetic_pertubation	24	8	2.1e-20	7.0e-17	ASAT
ROYLANCE_BREAST_CANCER_16Q_COPY_NUMBER_DN	Curated_gene_sets	24	8	2.1e-20	1.2e-16	ASAT
FTO Obesity Variant Mechanism	Wikipathways	8	3	2.7e-08	1.5e-05	ASAT
chr16q13	Positional_gene_sets	26	3	1.2e-06	1.8e-04	ASAT
ROVERSI_GLIOMA_COPY_NUMBER_DN	Chemical_and_Genetic_pertubation	54	3	1.2e-05	0.02	ASAT
ROVERSI_GLIOMA_COPY_NUMBER_DN	Curated_gene_sets	54	3	1.2e-05	0.03	ASAT
GO_STEROL_ESTERASE_ACTIVITY	GO_mf	7	2	1.4e-05	0.02	ASAT
ROYLANCE_BREAST_CANCER_16Q_COPY_NUMBER_UP	Chemical_and_Genetic_pertubation	60	3	1.6e-05	0.02	ASAT
ROYLANCE_BREAST_CANCER_16Q_COPY_NUMBER_UP	Curated_gene_sets	60	3	1.6e-05	0.03	ASAT
Lack of premeditation	GWAScatalog	8	2	1.8e-05	0.03	ASAT
Phase I biotransformations, non P450	Wikipathways	8	2	1.8e-05	0.00	ASAT
End-stage kidney disease	GWAScatalog	12	2	4.3e-05	0.04	ASAT
NRF2 pathway	Wikipathways	143	3	2.1e-04	0.04	ASAT
GeneSet	Category	N_genes	N_overlap	p	adjP	Trait
chr16q12	Positional_gene_sets	37	11	1.2e-27	3.5e-25	ASATi
ROYLANCE_BREAST_CANCER_16Q_COPY_NUMBER_DN	Chemical_and_Genetic_pertubation	24	8	2.1e-20	7.0e-17	ASATi
ROYLANCE_BREAST_CANCER_16Q_COPY_NUMBER_DN	Curated_gene_sets	24	8	2.1e-20	1.2e-16	ASATi
FTO Obesity Variant Mechanism	Wikipathways	8	3	2.7e-08	1.5e-05	ASATi
chr16q13	Positional_gene_sets	26	3	1.2e-06	1.8e-04	ASATi
ROVERSI_GLIOMA_COPY_NUMBER_DN	Chemical_and_Genetic_pertubation	54	3	1.2e-05	0.02	ASATi
ROVERSI_GLIOMA_COPY_NUMBER_DN	Curated_gene_sets	54	3	1.2e-05	0.03	ASATi
GO_STEROL_ESTERASE_ACTIVITY	GO_mf	7	2	1.4e-05	0.02	ASATi
ROYLANCE_BREAST_CANCER_16Q_COPY_NUMBER_UP	Chemical_and_Genetic_pertubation	60	3	1.6e-05	0.02	ASATi
ROYLANCE_BREAST_CANCER_16Q_COPY_NUMBER_UP	Curated_gene_sets	60	3	1.6e-05	0.03	ASATi
Lack of premeditation	GWAScatalog	8	2	1.8e-05	0.03	ASATi
Phase I biotransformations, non P450	Wikipathways	8	2	1.8e-05	0.00	ASATi
End-stage kidney disease	GWAScatalog	12	2	4.3e-05	0.04	ASATi
NRF2 pathway	Wikipathways	143	3	2.1e-04	0.04	ASATi
GeneSet	Category	N_genes	N_overlap	p	adjP	Trait
NIKOLSKY_BREAST_CANCER_20Q11_AMPLICON	Chemical_and_Genetic_pertubation	31	30	2.0e-70	6.6e-67	ATLMV
NIKOLSKY_BREAST_CANCER_20Q11_AMPLICON	Curated_gene_sets	31	30	2.0e-70	1.1e-66	ATLMV
chr20q11	Positional_gene_sets	124	41	2.0e-66	6.0e-64	ATLMV
Waist-to-hip ratio adjusted for BMI (age >50)	GWAScatalog	200	25	2.5e-28	4.6e-25	ATLMV
chr14q23	Positional_gene_sets	58	16	2.9e-24	4.3e-22	ATLMV
Waist-to-hip ratio adjusted for BMI x sex x age interaction (4df test)	GWAScatalog	341	25	1.8e-22	1.6e-19	ATLMV
Waist-to-hip ratio adjusted for BMI	GWAScatalog	346	25	2.6e-22	1.6e-19	ATLMV
chr6p24	Positional_gene_sets	34	13	4.6e-22	4.6e-20	ATLMV
Height	GWAScatalog	782	29	7.3e-18	3.3e-15	ATLMV
chr4p15	Positional_gene_sets	45	9	1.0e-12	7.8e-11	ATLMV
Hip circumference adjusted for BMI	GWAScatalog	190	13	1.2e-11	4.3e-09	ATLMV
chr13q14	Positional_gene_sets	86	10	1.6e-11	9.6e-10	ATLMV
TCGA_GLIOBLASTOMA_COPY_NUMBER_DN	Chemical_and_Genetic_pertubation	29	6	5.9e-09	9.7e-06	ATLMV
TCGA_GLIOBLASTOMA_COPY_NUMBER_DN	Curated_gene_sets	29	6	5.9e-09	1.6e-05	ATLMV
chr6q22	Positional_gene_sets	59	7	1.8e-08	8.8e-07	ATLMV
Prothrombin time	GWAScatalog	13	4	4.1e-07	1.2e-04	ATLMV
Lipoprotein (a) levels	GWAScatalog	39	5	1.4e-06	3.7e-04	ATLMV
Intracranial volume	GWAScatalog	7	3	4.2e-06	9.6e-04	ATLMV
Blood protein levels	GWAScatalog	1553	22	6.6e-06	0.00	ATLMV
QRS complex (Cornell)	GWAScatalog	8	3	6.7e-06	0.00	ATLMV
MIDORIKAWA_AMPLIFIED_IN_LIVER_CANCER	Chemical_and_Genetic_pertubation	53	5	6.8e-06	0.01	ATLMV
MIDORIKAWA_AMPLIFIED_IN_LIVER_CANCER	Curated_gene_sets	53	5	6.8e-06	0.01	ATLMV
Waist-to-hip ratio adjusted for body mass index	GWAScatalog	104	6	1.4e-05	0.00	ATLMV
Body fat distribution (leg fat ratio)	GWAScatalog	223	8	1.6e-05	0.00	ATLMV
Body fat distribution (trunk fat ratio)	GWAScatalog	236	8	2.5e-05	0.00	ATLMV
Food addiction	GWAScatalog	13	3	3.4e-05	0.00	ATLMV
Infant length	GWAScatalog	14	3	4.3e-05	0.01	ATLMV
Subcortical brain region volumes	GWAScatalog	15	3	5.3e-05	0.01	ATLMV
Colorectal cancer or advanced adenoma	GWAScatalog	86	5	7.2e-05	0.01	ATLMV
Lung function (FVC)	GWAScatalog	155	6	1.3e-04	0.01	ATLMV
Hemostatic factors and hematological phenotypes	GWAScatalog	21	3	1.5e-04	0.01	ATLMV
Rheumatoid arthritis (ACPA-negative)	GWAScatalog	6	2	3.7e-04	0.03	ATLMV
Anthropometric traits	GWAScatalog	29	3	4.1e-04	0.04	ATLMV
Liver transplant-free survival in primary sclerosing cholangitis (time to event)	GWAScatalog	7	2	5.1e-04	0.04	ATLMV
Exhaled carbon monoxide levels in smokers with chronic obstructive pulmonary disease	GWAScatalog	7	2	5.1e-04	0.04	ATLMV
Bone mineral density (paediatric, upper limb)	GWAScatalog	8	2	6.8e-04	0.05	ATLMV
Anticoagulant levels	GWAScatalog	8	2	6.8e-04	0.05	ATLMV
Offspring birth weight	GWAScatalog	141	5	7.2e-04	0.05	ATLMV
Menarche (age at onset)	GWAScatalog	215	6	7.5e-04	0.05	ATLMV
Bipolar disorder	GWAScatalog	590	10	7.5e-04	0.05	ATLMV
Feeling nervous	GWAScatalog	36	3	7.7e-04	0.05	ATLMV
GeneSet	Category	N_genes	N_overlap	p	adjP	Trait
chr16p11	Positional_gene_sets	112	41	5.8e-53	1.7e-50	ATMFI
Body fat distribution (arm fat ratio)	GWAScatalog	129	21	3.3e-19	5.9e-16	ATMFI
Extremely high intelligence	GWAScatalog	81	15	6.3e-15	5.7e-12	ATMFI
GSE1432_CTRL_VS_IFNG_24H_MICROGLIA_DN	Immunologic_signatures	187	19	1.3e-13	6.3e-10	ATMFI
Educational attainment	GWAScatalog	71	13	4.9e-13	3.0e-10	ATMFI
GSE37533_PPARG1_FOXP3_VS_PPARG2_FOXP3_TRANSDUCED_CD4_TCELL_PIOGLITAZONE_TREATED_DN	Immunologic_signatures	190	18	1.9e-12	4.1e-09	ATMFI
GSE24634_IL4_VS_CTRL_TREATED_NAIVE_CD4_TCELL_DAY3_DN	Immunologic_signatures	193	18	2.5e-12	4.1e-09	ATMFI
Crohn's disease	GWAScatalog	597	29	7.7e-12	3.5e-09	ATMFI
Inflammatory bowel disease (early onset)	GWAScatalog	12	7	1.0e-11	3.7e-09	ATMFI
GSE42021_CD24HI_VS_CD24LOW_TCONV_THYMUS_DN	Immunologic_signatures	184	17	1.2e-11	1.1e-08	ATMFI
chr9q34	Positional_gene_sets	214	18	1.5e-11	2.2e-09	ATMFI
GSE42021_TREG_PLN_VS_CD24INT_TREG_THYMUS_DN	Immunologic_signatures	186	17	1.5e-11	1.1e-08	ATMFI
GSE1432_1H_VS_24H_IFNG_MICROGLIA_DN	Immunologic_signatures	186	17	1.5e-11	1.1e-08	ATMFI
GSE41978_ID2_KO_VS_BIM_KO_KLRG1_LOW_EFFECTOR_CD8_TCELL_UP	Immunologic_signatures	188	17	1.7e-11	1.1e-08	ATMFI
GSE37533_PPARG1_FOXP3_VS_FOXP3_TRANSDUCED_CD4_TCELL_DN	Immunologic_signatures	188	17	1.7e-11	1.1e-08	ATMFI
Inflammatory bowel disease	GWAScatalog	637	29	3.7e-11	1.1e-08	ATMFI
BROWNE_INTERFERON_RESPONSIVE_GENES	Chemical_and_Genetic_pertubation	63	11	5.5e-11	1.8e-07	ATMFI
BROWNE_INTERFERON_RESPONSIVE_GENES	Curated_gene_sets	63	11	5.5e-11	3.0e-07	ATMFI
GSE42021_TREG_VS_TCONV_PLN_UP	Immunologic_signatures	189	16	1.9e-10	1.0e-07	ATMFI
chr12p12	Positional_gene_sets	55	10	2.8e-10	2.8e-08	ATMFI
TCGA_GLIOBLASTOMA_COPY_NUMBER_DN	Chemical_and_Genetic_pertubation	29	8	4.9e-10	8.2e-07	ATMFI
TCGA_GLIOBLASTOMA_COPY_NUMBER_DN	Curated_gene_sets	29	8	4.9e-10	1.4e-06	ATMFI
SANA_RESPONSE_TO_IFNG_UP	Chemical_and_Genetic_pertubation	63	10	1.1e-09	1.2e-06	ATMFI
SANA_RESPONSE_TO_IFNG_UP	Curated_gene_sets	63	10	1.1e-09	2.1e-06	ATMFI
GSE22140_GERMFREE_VS_SPF_ARTHRITIC_MOUSE_CD4_TCELL_DN	Immunologic_signatures	188	15	1.6e-09	7.8e-07	ATMFI
HALLMARK_INTERFERON_GAMMA_RESPONSE	Hallmark_gene_sets	189	15	1.7e-09	8.6e-08	ATMFI
GSE1432_CTRL_VS_IFNG_6H_MICROGLIA_DN	Immunologic_signatures	191	15	2.0e-09	8.8e-07	ATMFI
WIELAND_UP_BY_HBV_INFECTION	Chemical_and_Genetic_pertubation	87	11	2.0e-09	1.7e-06	ATMFI
WIELAND_UP_BY_HBV_INFECTION	Curated_gene_sets	87	11	2.0e-09	2.8e-06	ATMFI
Body fat distribution (leg fat ratio)	GWAScatalog	223	16	2.1e-09	5.5e-07	ATMFI
Body fat distribution (trunk fat ratio)	GWAScatalog	236	16	4.8e-09	1.1e-06	ATMFI
GSE42021_CD24HI_VS_CD24INT_TREG_THYMUS_DN	Immunologic_signatures	185	14	1.1e-08	4.6e-06	ATMFI
GSE22886_CTRL_VS_LPS_24H_DC_DN	Immunologic_signatures	187	14	1.3e-08	4.8e-06	ATMFI
GSE37533_PPARG2_FOXP3_VS_FOXP3_TRANSDUCED_CD4_TCELL_DN	Immunologic_signatures	188	14	1.4e-08	4.8e-06	ATMFI
chr2p13	Positional_gene_sets	82	10	1.6e-08	1.2e-06	ATMFI
GSE21360_PRIMARY_VS_TERTIARY_MEMORY_CD8_TCELL_DN	Immunologic_signatures	192	14	1.8e-08	5.9e-06	ATMFI
GSE1432_1H_VS_6H_IFNG_MICROGLIA_DN	Immunologic_signatures	195	14	2.2e-08	6.3e-06	ATMFI
GSE13485_CTRL_VS_DAY7_YF17D_VACCINE_PBMC_DN	Immunologic_signatures	195	14	2.2e-08	6.3e-06	ATMFI
chr13q14	Positional_gene_sets	86	10	2.5e-08	1.5e-06	ATMFI
chr19p13	Positional_gene_sets	560	23	3.1e-08	1.6e-06	ATMFI
chr6q23	Positional_gene_sets	49	8	4.3e-08	1.8e-06	ATMFI
GSE6259_FLT3L_INDUCED_DEC205_POS_DC_VS_CD8_TCELL_DN	Immunologic_signatures	181	13	7.1e-08	1.9e-05	ATMFI
GSE18791_UNSTIM_VS_NEWCATSLE_VIRUS_DC_6H_DN	Immunologic_signatures	186	13	9.8e-08	2.5e-05	ATMFI
Body fat percentage	GWAScatalog	23	6	1.1e-07	2.3e-05	ATMFI
GSE42021_CD24INT_VS_CD24LOW_TCONV_THYMUS_UP	Immunologic_signatures	189	13	1.2e-07	2.9e-05	ATMFI
GSE22196_HEALTHY_VS_OBESE_MOUSE_SKIN_GAMMADELTA_TCELL_UP	Immunologic_signatures	190	13	1.3e-07	2.9e-05	ATMFI
chr3p25	Positional_gene_sets	78	9	1.4e-07	5.1e-06	ATMFI
GSE42021_TCONV_PLN_VS_CD24HI_TCONV_THYMUS_UP	Immunologic_signatures	192	13	1.4e-07	3.0e-05	ATMFI
GSE42021_CD24HI_VS_CD24INT_TCONV_THYMUS_DN	Immunologic_signatures	192	13	1.4e-07	3.0e-05	ATMFI
HALLMARK_INTERFERON_ALPHA_RESPONSE	Hallmark_gene_sets	92	9	5.8e-07	1.4e-05	ATMFI
GSE42021_TREG_PLN_VS_TREG_PRECURSORS_THYMUS_DN	Immunologic_signatures	186	12	7.3e-07	1.5e-04	ATMFI
GSE13485_CTRL_VS_DAY3_YF17D_VACCINE_PBMC_DN	Immunologic_signatures	189	12	8.6e-07	1.7e-04	ATMFI
GSE24634_IL4_VS_CTRL_TREATED_NAIVE_CD4_TCELL_DAY5_DN	Immunologic_signatures	191	12	9.6e-07	1.8e-04	ATMFI
GSE360_HIGH_DOSE_B_MALAYI_VS_M_TUBERCULOSIS_DC_DN	Immunologic_signatures	196	12	1.3e-06	2.3e-04	ATMFI
chr1q41	Positional_gene_sets	36	6	2.0e-06	6.6e-05	ATMFI
MODULE_345	Cancer_modules	109	9	2.4e-06	0.00	ATMFI
MODULE_345	Computational_gene_sets	109	9	2.4e-06	0.00	ATMFI
GO_RESPONSE_TO_INTERFERON_GAMMA	GO_bp	175	11	2.7e-06	0.02	ATMFI
GSE40685_TREG_VS_FOXP3_KO_TREG_PRECURSOR_DN	Immunologic_signatures	184	11	4.5e-06	7.7e-04	ATMFI
GSE13485_DAY3_VS_DAY7_YF17D_VACCINE_PBMC_DN	Immunologic_signatures	185	11	4.7e-06	7.9e-04	ATMFI
GSE42724_NAIVE_BCELL_VS_PLASMABLAST_UP	Immunologic_signatures	187	11	5.2e-06	8.4e-04	ATMFI
Immunoglobulin light chain (AL) amyloidosis	GWAScatalog	12	4	5.7e-06	0.00	ATMFI
GSE10325_CD4_TCELL_VS_LUPUS_CD4_TCELL_DN	Immunologic_signatures	190	11	6.1e-06	9.2e-04	ATMFI
GSE40685_TREG_VS_FOXP3_KO_TREG_PRECURSOR_UP	Immunologic_signatures	190	11	6.1e-06	9.2e-04	ATMFI
GSE19888_ADENOSINE_A3R_INH_PRETREAT_AND_ACT_BY_A3R_VS_TCELL_MEMBRANES_ACT_MAST_CELL_UP	Immunologic_signatures	192	11	6.7e-06	9.9e-04	ATMFI
BERTUCCI_MEDULLARY_VS_DUCTAL_BREAST_CANCER_UP	Chemical_and_Genetic_pertubation	193	11	7.0e-06	0.00	ATMFI
BERTUCCI_MEDULLARY_VS_DUCTAL_BREAST_CANCER_UP	Curated_gene_sets	193	11	7.0e-06	0.01	ATMFI
GO_INTERFERON_GAMMA_MEDIATED_SIGNALING_PATHWAY	GO_bp	70	7	9.3e-06	0.03	ATMFI
Intelligence	GWAScatalog	48	6	1.1e-05	0.00	ATMFI
GO_TRACE_AMINE_RECEPTOR_ACTIVITY	GO_mf	5	3	1.2e-05	0.02	ATMFI
Waist-to-hip ratio adjusted for body mass index	GWAScatalog	104	8	1.5e-05	0.00	ATMFI
GSE17974_IL4_AND_ANTI_IL12_VS_UNTREATED_48H_ACT_CD4_TCELL_DN	Immunologic_signatures	180	10	2.3e-05	0.00	ATMFI
REACTOME_INTERFERON_SIGNALING	Curated_gene_sets	180	10	2.3e-05	0.02	ATMFI
REACTOME_INTERFERON_SIGNALING	Reactome	180	10	2.3e-05	0.03	ATMFI
LINDGREN_BLADDER_CANCER_WITH_LOH_IN_CHR9Q	Chemical_and_Genetic_pertubation	114	8	2.9e-05	0.02	ATMFI
LINDGREN_BLADDER_CANCER_WITH_LOH_IN_CHR9Q	Curated_gene_sets	114	8	2.9e-05	0.02	ATMFI
GSE18791_CTRL_VS_NEWCASTLE_VIRUS_DC_8H_DN	Immunologic_signatures	186	10	3.1e-05	0.00	ATMFI
GSE14000_UNSTIM_VS_4H_LPS_DC_TRANSLATED_RNA_DN	Immunologic_signatures	188	10	3.3e-05	0.00	ATMFI
GSE37534_UNTREATED_VS_PIOGLITAZONE_TREATED_CD4_TCELL_PPARG1_AND_FOXP3_TRASDUCED_DN	Immunologic_signatures	188	10	3.3e-05	0.00	ATMFI
Waist-to-hip ratio adjusted for BMI (age <50)	GWAScatalog	117	8	3.5e-05	0.00	ATMFI
GSE22140_HEALTHY_VS_ARTHRITIC_MOUSE_CD4_TCELL_UP	Immunologic_signatures	191	10	3.8e-05	0.00	ATMFI
GSE14000_UNSTIM_VS_4H_LPS_DC_DN	Immunologic_signatures	191	10	3.8e-05	0.00	ATMFI
MODULE_436	Cancer_modules	119	8	4.0e-05	0.01	ATMFI
MODULE_436	Computational_gene_sets	119	8	4.0e-05	0.02	ATMFI
GSE46606_IRF4HIGH_VS_WT_CD40L_IL2_IL5_DAY3_STIMULATED_BCELL_DN	Immunologic_signatures	192	10	4.0e-05	0.00	ATMFI
GSE13485_DAY1_VS_DAY7_YF17D_VACCINE_PBMC_DN	Immunologic_signatures	192	10	4.0e-05	0.00	ATMFI
GSE13485_PRE_VS_POST_YF17D_VACCINATION_PBMC_DN	Immunologic_signatures	192	10	4.0e-05	0.00	ATMFI
GSE18281_SUBCAPSULAR_VS_CENTRAL_CORTICAL_REGION_OF_THYMUS_DN	Immunologic_signatures	195	10	4.6e-05	0.01	ATMFI
GSE9316_IL6_KO_VS_IFNG_KO_INVIVO_EXPANDED_CD4_TCELL_DN	Immunologic_signatures	196	10	4.8e-05	0.01	ATMFI
chr16p12	Positional_gene_sets	90	7	4.8e-05	0.00	ATMFI
GSE6269_FLU_VS_STREP_PNEUMO_INF_PBMC_UP	Immunologic_signatures	161	9	5.7e-05	0.01	ATMFI
DER_IFN_GAMMA_RESPONSE_UP	Chemical_and_Genetic_pertubation	64	6	5.9e-05	0.03	ATMFI
DER_IFN_GAMMA_RESPONSE_UP	Curated_gene_sets	64	6	5.9e-05	0.04	ATMFI
GSE1740_MCSF_VS_MCSF_AND_IFNG_DAY2_DERIVED_MACROPHAGE_UP	Immunologic_signatures	164	9	6.5e-05	0.01	ATMFI
Intelligence (MTAG)	GWAScatalog	246	11	6.6e-05	0.01	ATMFI
IVANOVA_HEMATOPOIESIS_STEM_CELL_AND_PROGENITOR	Chemical_and_Genetic_pertubation	545	17	7.4e-05	0.03	ATMFI
IVANOVA_HEMATOPOIESIS_STEM_CELL_AND_PROGENITOR	Curated_gene_sets	545	17	7.4e-05	0.05	ATMFI
Waist-to-hip ratio adjusted for BMI (adjusted for smoking behaviour)	GWAScatalog	67	6	7.7e-05	0.01	ATMFI
JISON_SICKLE_CELL_DISEASE_UP	Chemical_and_Genetic_pertubation	175	9	1.1e-04	0.04	ATMFI
GSE7218_IGM_VS_IGG_SIGNAL_THGOUGH_ANTIGEN_BCELL_DN	Immunologic_signatures	176	9	1.1e-04	0.01	ATMFI
GSE25088_CTRL_VS_IL4_AND_ROSIGLITAZONE_STIM_STAT6_KO_MACROPHAGE_DN	Immunologic_signatures	177	9	1.2e-04	0.01	ATMFI
GSE21546_WT_VS_SAP1A_KO_DP_THYMOCYTES_UP	Immunologic_signatures	180	9	1.3e-04	0.01	ATMFI
GSE42021_TREG_PLN_VS_CD24LO_TREG_THYMUS_DN	Immunologic_signatures	182	9	1.4e-04	0.01	ATMFI
General cognitive ability	GWAScatalog	185	9	1.6e-04	0.02	ATMFI
HALLMARK_ALLOGRAFT_REJECTION	Hallmark_gene_sets	186	9	1.7e-04	0.00	ATMFI
GSE16755_CTRL_VS_IFNA_TREATED_MAC_DN	Immunologic_signatures	187	9	1.8e-04	0.02	ATMFI
Mental health study participation (completed survey)	GWAScatalog	27	4	1.8e-04	0.02	ATMFI
Body mass index (joint analysis main effects and smoking interaction)	GWAScatalog	78	6	1.8e-04	0.02	ATMFI
BMI (adjusted for smoking behaviour)	GWAScatalog	78	6	1.8e-04	0.02	ATMFI
Weight	GWAScatalog	149	8	1.9e-04	0.02	ATMFI
GSE18281_CORTICAL_VS_MEDULLARY_THYMOCYTE_UP	Immunologic_signatures	190	9	2.0e-04	0.02	ATMFI
GSE7548_DAY7_VS_DAY28_PCC_IMMUNIZATION_CD4_TCELL_DN	Immunologic_signatures	190	9	2.0e-04	0.02	ATMFI
GSE13484_UNSTIM_VS_YF17D_VACCINE_STIM_PBMC_DN	Immunologic_signatures	190	9	2.0e-04	0.02	ATMFI
GSE360_T_GONDII_VS_M_TUBERCULOSIS_MAC_DN	Immunologic_signatures	190	9	2.0e-04	0.02	ATMFI
GSE25123_WT_VS_PPARG_KO_MACROPHAGE_DN	Immunologic_signatures	191	9	2.1e-04	0.02	ATMFI
GSE22140_GERMFREE_VS_SPF_MOUSE_CD4_TCELL_UP	Immunologic_signatures	192	9	2.2e-04	0.02	ATMFI
GSE15930_STIM_VS_STIM_AND_IFNAB_48H_CD8_T_CELL_DN	Immunologic_signatures	192	9	2.2e-04	0.02	ATMFI
GSE360_L_DONOVANI_VS_M_TUBERCULOSIS_MAC_DN	Immunologic_signatures	192	9	2.2e-04	0.02	ATMFI
GSE10325_BCELL_VS_LUPUS_BCELL_DN	Immunologic_signatures	193	9	2.2e-04	0.02	ATMFI
GSE19888_ADENOSINE_A3R_INH_VS_ACT_IN_MAST_CELL_DN	Immunologic_signatures	194	9	2.3e-04	0.02	ATMFI
Sexual dimorphism in anthropometric traits	GWAScatalog	12	3	2.4e-04	0.02	ATMFI
GSE16522_MEMORY_VS_NAIVE_ANTI_CD3CD28_STIM_CD8_TCELL_DN	Immunologic_signatures	195	9	2.4e-04	0.02	ATMFI
GSE10325_MYELOID_VS_LUPUS_MYELOID_DN	Immunologic_signatures	195	9	2.4e-04	0.02	ATMFI
GSE29618_MONOCYTE_VS_PDC_DAY7_FLU_VACCINE_UP	Immunologic_signatures	195	9	2.4e-04	0.02	ATMFI
GSE18791_CTRL_VS_NEWCASTLE_VIRUS_DC_6H_DN	Immunologic_signatures	196	9	2.5e-04	0.02	ATMFI
GSE26030_TH1_VS_TH17_DAY5_POST_POLARIZATION_UP	Immunologic_signatures	197	9	2.6e-04	0.02	ATMFI
GSE5589_LPS_AND_IL10_VS_LPS_AND_IL6_STIM_IL10_KO_MACROPHAGE_45MIN_DN	Immunologic_signatures	197	9	2.6e-04	0.02	ATMFI
Adiponectin levels	GWAScatalog	30	4	2.7e-04	0.02	ATMFI
Waist-to-hip ratio adjusted for BMI in non-smokers	GWAScatalog	30	4	2.7e-04	0.02	ATMFI
GSE43863_NAIVE_VS_MEMORY_TH1_CD4_TCELL_D150_LCMV_UP	Immunologic_signatures	163	8	3.6e-04	0.03	ATMFI
BMI in non-smokers	GWAScatalog	59	5	4.0e-04	0.03	ATMFI
GSE2770_IL12_AND_TGFB_VS_IL4_TREATED_ACT_CD4_TCELL_48H_DN	Immunologic_signatures	166	8	4.0e-04	0.03	ATMFI
GSE1112_HY_CD8AB_VS_HY_CD8AA_THYMOCYTE_RTOC_CULTURE_UP	Immunologic_signatures	169	8	4.5e-04	0.03	ATMFI
GSE36888_UNTREATED_VS_IL2_TREATED_STAT5_AB_KNOCKIN_TCELL_6H_UP	Immunologic_signatures	180	8	6.9e-04	0.05	ATMFI
GSE7348_UNSTIM_VS_LPS_STIM_MACROPHAGE_DN	Immunologic_signatures	180	8	6.9e-04	0.05	ATMFI
GSE21546_ELK1_KO_VS_SAP1A_KO_AND_ELK1_KO_DP_THYMOCYTES_UP	Immunologic_signatures	181	8	7.1e-04	0.05	ATMFI
GSE6259_DEC205_POS_DC_VS_BCELL_DN	Immunologic_signatures	181	8	7.1e-04	0.05	ATMFI
GeneSet	Category	N_genes	N_overlap	p	adjP	Trait
chr16p11	Positional_gene_sets	112	41	2.7e-47	8.2e-45	PTMFI
chr22q13	Positional_gene_sets	193	29	2.0e-21	2.6e-19	PTMFI
chr6q23	Positional_gene_sets	49	18	2.6e-21	2.6e-19	PTMFI
Body fat distribution (arm fat ratio)	GWAScatalog	129	23	6.0e-19	1.1e-15	PTMFI
Extremely high intelligence	GWAScatalog	81	15	4.9e-13	4.5e-10	PTMFI
Crohn's disease	GWAScatalog	597	35	1.3e-12	7.9e-10	PTMFI
GSE24634_IL4_VS_CTRL_TREATED_NAIVE_CD4_TCELL_DAY3_DN	Immunologic_signatures	193	20	5.1e-12	2.5e-08	PTMFI
Inflammatory bowel disease	GWAScatalog	637	35	8.2e-12	3.7e-09	PTMFI
NIKOLSKY_BREAST_CANCER_11Q12_Q14_AMPLICON	Chemical_and_Genetic_pertubation	156	18	9.9e-12	3.3e-08	PTMFI
NIKOLSKY_BREAST_CANCER_11Q12_Q14_AMPLICON	Curated_gene_sets	156	18	9.9e-12	5.4e-08	PTMFI
Educational attainment	GWAScatalog	71	13	2.1e-11	7.7e-09	PTMFI
Inflammatory bowel disease (early onset)	GWAScatalog	12	7	8.3e-11	2.5e-08	PTMFI
chr11q13	Positional_gene_sets	260	21	1.7e-10	1.3e-08	PTMFI
GSE1432_CTRL_VS_IFNG_24H_MICROGLIA_DN	Immunologic_signatures	187	18	2.1e-10	5.0e-07	PTMFI
GO_TRACE_AMINE_RECEPTOR_ACTIVITY	GO_mf	5	5	5.7e-10	9.4e-07	PTMFI
GSE42021_CD24HI_VS_CD24LOW_TCONV_THYMUS_DN	Immunologic_signatures	184	17	1.3e-09	1.7e-06	PTMFI
BROWNE_INTERFERON_RESPONSIVE_GENES	Chemical_and_Genetic_pertubation	63	11	1.3e-09	2.1e-06	PTMFI
BROWNE_INTERFERON_RESPONSIVE_GENES	Curated_gene_sets	63	11	1.3e-09	3.6e-06	PTMFI
GSE37533_PPARG1_FOXP3_VS_FOXP3_TRANSDUCED_CD4_TCELL_DN	Immunologic_signatures	188	17	1.8e-09	1.7e-06	PTMFI
GSE41978_ID2_KO_VS_BIM_KO_KLRG1_LOW_EFFECTOR_CD8_TCELL_UP	Immunologic_signatures	188	17	1.8e-09	1.7e-06	PTMFI
chr9q34	Positional_gene_sets	214	18	1.9e-09	1.1e-07	PTMFI
GSE37533_PPARG1_FOXP3_VS_PPARG2_FOXP3_TRANSDUCED_CD4_TCELL_PIOGLITAZONE_TREATED_DN	Immunologic_signatures	190	17	2.1e-09	1.7e-06	PTMFI
Body fat distribution (leg fat ratio)	GWAScatalog	223	18	3.6e-09	9.3e-07	PTMFI
chr12p12	Positional_gene_sets	55	10	4.9e-09	2.4e-07	PTMFI
Body fat distribution (trunk fat ratio)	GWAScatalog	236	18	8.8e-09	2.0e-06	PTMFI
GSE42021_TREG_PLN_VS_CD24INT_TREG_THYMUS_DN	Immunologic_signatures	186	16	1.1e-08	6.7e-06	PTMFI
GSE22886_CTRL_VS_LPS_24H_DC_DN	Immunologic_signatures	187	16	1.2e-08	6.7e-06	PTMFI
GSE22140_GERMFREE_VS_SPF_ARTHRITIC_MOUSE_CD4_TCELL_DN	Immunologic_signatures	188	16	1.3e-08	6.7e-06	PTMFI
HALLMARK_INTERFERON_GAMMA_RESPONSE	Hallmark_gene_sets	189	16	1.4e-08	6.9e-07	PTMFI
GSE42021_TREG_VS_TCONV_PLN_UP	Immunologic_signatures	189	16	1.4e-08	6.7e-06	PTMFI
SANA_RESPONSE_TO_IFNG_UP	Chemical_and_Genetic_pertubation	63	10	1.9e-08	2.1e-05	PTMFI
SANA_RESPONSE_TO_IFNG_UP	Curated_gene_sets	63	10	1.9e-08	3.6e-05	PTMFI
Body fat percentage	GWAScatalog	23	7	2.2e-08	4.5e-06	PTMFI
WIELAND_UP_BY_HBV_INFECTION	Chemical_and_Genetic_pertubation	87	11	4.4e-08	3.6e-05	PTMFI
WIELAND_UP_BY_HBV_INFECTION	Curated_gene_sets	87	11	4.4e-08	6.0e-05	PTMFI
GSE1432_1H_VS_24H_IFNG_MICROGLIA_DN	Immunologic_signatures	186	15	7.5e-08	3.3e-05	PTMFI
GSE22196_HEALTHY_VS_OBESE_MOUSE_SKIN_GAMMADELTA_TCELL_UP	Immunologic_signatures	190	15	9.9e-08	4.0e-05	PTMFI
Waist-to-hip ratio adjusted for BMI (age <50)	GWAScatalog	117	12	1.1e-07	2.0e-05	PTMFI
chr3p25	Positional_gene_sets	78	10	1.6e-07	6.8e-06	PTMFI
chr2p13	Positional_gene_sets	82	10	2.6e-07	9.6e-06	PTMFI
GSE42021_CD24HI_VS_CD24INT_TREG_THYMUS_DN	Immunologic_signatures	185	14	4.5e-07	1.7e-04	PTMFI
GSE37533_PPARG2_FOXP3_VS_FOXP3_TRANSDUCED_CD4_TCELL_DN	Immunologic_signatures	188	14	5.4e-07	1.9e-04	PTMFI
GSE42021_CD24INT_VS_CD24LOW_TCONV_THYMUS_UP	Immunologic_signatures	189	14	5.8e-07	1.9e-04	PTMFI
GSE1432_CTRL_VS_IFNG_6H_MICROGLIA_DN	Immunologic_signatures	191	14	6.6e-07	1.9e-04	PTMFI
GSE42021_CD24HI_VS_CD24INT_TCONV_THYMUS_DN	Immunologic_signatures	192	14	7.0e-07	1.9e-04	PTMFI
GSE21360_PRIMARY_VS_TERTIARY_MEMORY_CD8_TCELL_DN	Immunologic_signatures	192	14	7.0e-07	1.9e-04	PTMFI
GSE13485_CTRL_VS_DAY7_YF17D_VACCINE_PBMC_DN	Immunologic_signatures	195	14	8.5e-07	2.1e-04	PTMFI
GSE1432_1H_VS_6H_IFNG_MICROGLIA_DN	Immunologic_signatures	195	14	8.5e-07	2.1e-04	PTMFI
Intelligence (MTAG)	GWAScatalog	246	15	2.7e-06	4.1e-04	PTMFI
Waist-to-hip ratio adjusted for BMI in active individuals	GWAScatalog	44	7	2.7e-06	4.1e-04	PTMFI
GSE18791_UNSTIM_VS_NEWCATSLE_VIRUS_DC_6H_DN	Immunologic_signatures	186	13	2.8e-06	6.5e-04	PTMFI
GSE42724_NAIVE_BCELL_VS_PLASMABLAST_UP	Immunologic_signatures	187	13	3.0e-06	6.6e-04	PTMFI
GSE42021_TCONV_PLN_VS_CD24HI_TCONV_THYMUS_UP	Immunologic_signatures	192	13	4.0e-06	8.5e-04	PTMFI
Bipolar disorder	GWAScatalog	590	24	4.4e-06	5.9e-04	PTMFI
Autism spectrum disorder or schizophrenia	GWAScatalog	474	21	4.9e-06	5.9e-04	PTMFI
Waist-to-hip ratio adjusted for BMI (adjusted for smoking behaviour)	GWAScatalog	67	8	4.9e-06	5.9e-04	PTMFI
GSE360_HIGH_DOSE_B_MALAYI_VS_M_TUBERCULOSIS_DC_DN	Immunologic_signatures	196	13	5.0e-06	0.00	PTMFI
chr19p13	Positional_gene_sets	560	23	6.0e-06	2.0e-04	PTMFI
Waist-to-hip ratio adjusted for BMI (joint analysis for main effect and physical activity interaction)	GWAScatalog	50	7	6.6e-06	7.5e-04	PTMFI
HALLMARK_INTERFERON_ALPHA_RESPONSE	Hallmark_gene_sets	92	9	6.6e-06	1.7e-04	PTMFI
Schizophrenia	GWAScatalog	704	26	9.7e-06	0.00	PTMFI
chr1q41	Positional_gene_sets	36	6	1.1e-05	3.2e-04	PTMFI
GSE6259_FLT3L_INDUCED_DEC205_POS_DC_VS_CD8_TCELL_DN	Immunologic_signatures	181	12	1.2e-05	0.00	PTMFI
IgG glycosylation	GWAScatalog	22	5	1.2e-05	0.00	PTMFI
GSE42021_TREG_PLN_VS_TREG_PRECURSORS_THYMUS_DN	Immunologic_signatures	186	12	1.5e-05	0.00	PTMFI
GSE14000_UNSTIM_VS_4H_LPS_DC_TRANSLATED_RNA_DN	Immunologic_signatures	188	12	1.7e-05	0.00	PTMFI
Waist-to-hip ratio adjusted for body mass index	GWAScatalog	104	9	1.8e-05	0.00	PTMFI
GSE13485_CTRL_VS_DAY3_YF17D_VACCINE_PBMC_DN	Immunologic_signatures	189	12	1.8e-05	0.00	PTMFI
Sexual dimorphism in anthropometric traits	GWAScatalog	12	4	1.8e-05	0.00	PTMFI
Immunoglobulin light chain (AL) amyloidosis	GWAScatalog	12	4	1.8e-05	0.00	PTMFI
GSE14000_UNSTIM_VS_4H_LPS_DC_DN	Immunologic_signatures	191	12	2.0e-05	0.00	PTMFI
GSE24634_IL4_VS_CTRL_TREATED_NAIVE_CD4_TCELL_DAY5_DN	Immunologic_signatures	191	12	2.0e-05	0.00	PTMFI
MODULE_345	Cancer_modules	109	9	2.6e-05	0.01	PTMFI
MODULE_345	Computational_gene_sets	109	9	2.6e-05	0.02	PTMFI
Waist-to-hip ratio adjusted for BMI (age >50)	GWAScatalog	200	12	3.2e-05	0.00	PTMFI
AGTGCGT_MIR521	microRNA_targets	6	3	5.6e-05	0.01	PTMFI
Intelligence	GWAScatalog	48	6	5.9e-05	0.00	PTMFI
Waist-to-hip ratio adjusted for BMI (joint analysis main effects and smoking interaction)	GWAScatalog	30	5	6.1e-05	0.00	PTMFI
Waist-to-hip ratio adjusted for BMI in non-smokers	GWAScatalog	30	5	6.1e-05	0.00	PTMFI
GSE13485_DAY3_VS_DAY7_YF17D_VACCINE_PBMC_DN	Immunologic_signatures	185	11	7.3e-05	0.01	PTMFI
GSE18791_CTRL_VS_NEWCASTLE_VIRUS_DC_8H_DN	Immunologic_signatures	186	11	7.7e-05	0.01	PTMFI
GSE37534_UNTREATED_VS_PIOGLITAZONE_TREATED_CD4_TCELL_PPARG1_AND_FOXP3_TRASDUCED_DN	Immunologic_signatures	188	11	8.5e-05	0.01	PTMFI
GSE18281_CORTICAL_VS_MEDULLARY_THYMOCYTE_UP	Immunologic_signatures	190	11	9.3e-05	0.01	PTMFI
GSE40685_TREG_VS_FOXP3_KO_TREG_PRECURSOR_UP	Immunologic_signatures	190	11	9.3e-05	0.01	PTMFI
GSE22140_HEALTHY_VS_ARTHRITIC_MOUSE_CD4_TCELL_UP	Immunologic_signatures	191	11	9.7e-05	0.01	PTMFI
GSE13485_PRE_VS_POST_YF17D_VACCINATION_PBMC_DN	Immunologic_signatures	192	11	1.0e-04	0.01	PTMFI
GSE360_L_DONOVANI_VS_M_TUBERCULOSIS_MAC_DN	Immunologic_signatures	192	11	1.0e-04	0.01	PTMFI
GSE22229_RENAL_TRANSPLANT_VS_HEALTHY_PBMC_DN	Immunologic_signatures	194	11	1.1e-04	0.01	PTMFI
GSE32423_IL7_VS_IL7_IL4_MEMORY_CD8_TCELL_DN	Immunologic_signatures	196	11	1.2e-04	0.01	PTMFI
BMI (adjusted for smoking behaviour)	GWAScatalog	78	7	1.2e-04	0.01	PTMFI
Body mass index (joint analysis main effects and smoking interaction)	GWAScatalog	78	7	1.2e-04	0.01	PTMFI
GSE1740_MCSF_VS_MCSF_AND_IFNG_DAY2_DERIVED_MACROPHAGE_UP	Immunologic_signatures	164	10	1.3e-04	0.01	PTMFI
IgG disialylation phenotypes (multivariate analysis)	GWAScatalog	8	3	1.5e-04	0.01	PTMFI
IgG bisecting N-acetyl glucosamine phenotypes (multivariate analysis)	GWAScatalog	8	3	1.5e-04	0.01	PTMFI
Bipolar I disorder	GWAScatalog	82	7	1.7e-04	0.01	PTMFI
BMI in non-smokers	GWAScatalog	59	6	1.9e-04	0.01	PTMFI
GSE7218_IGM_VS_IGG_SIGNAL_THGOUGH_ANTIGEN_BCELL_DN	Immunologic_signatures	176	10	2.2e-04	0.03	PTMFI
IgG monogalactosylation phenotypes (multivariate analysis)	GWAScatalog	9	3	2.3e-04	0.01	PTMFI
Fasting blood insulin (BMI interaction)	GWAScatalog	22	4	2.4e-04	0.01	PTMFI
chr16p12	Positional_gene_sets	90	7	3.0e-04	0.01	PTMFI
chr19q13	Positional_gene_sets	774	24	3.2e-04	0.01	PTMFI
IgG fucosylation phenotypes (multivariate analysis)	GWAScatalog	10	3	3.2e-04	0.02	PTMFI
IgG sialylation phenotypes (multivariate analysis)	GWAScatalog	10	3	3.2e-04	0.02	PTMFI
IgG digalactosylation phenotypes (multivariate analysis)	GWAScatalog	10	3	3.2e-04	0.02	PTMFI
GSE40685_TREG_VS_FOXP3_KO_TREG_PRECURSOR_DN	Immunologic_signatures	184	10	3.2e-04	0.04	PTMFI
GSE17974_CTRL_VS_ACT_IL4_AND_ANTI_IL12_1H_CD4_TCELL_UP	Immunologic_signatures	184	10	3.2e-04	0.04	PTMFI
General cognitive ability	GWAScatalog	185	10	3.3e-04	0.02	PTMFI
GSE22886_NAIVE_VS_MEMORY_TCELL_UP	Immunologic_signatures	186	10	3.5e-04	0.04	PTMFI
GSE16755_CTRL_VS_IFNA_TREATED_MAC_DN	Immunologic_signatures	187	10	3.6e-04	0.04	PTMFI
Waist-to-hip ratio adjusted for BMI x sex x age interaction (4df test)	GWAScatalog	341	14	4.1e-04	0.02	PTMFI
GSE10325_CD4_TCELL_VS_LUPUS_CD4_TCELL_DN	Immunologic_signatures	190	10	4.1e-04	0.04	PTMFI
GSE7548_DAY7_VS_DAY28_PCC_IMMUNIZATION_CD4_TCELL_DN	Immunologic_signatures	190	10	4.1e-04	0.04	PTMFI
IgG galactosylation phenotypes (multivariate analysis)	GWAScatalog	11	3	4.3e-04	0.02	PTMFI
GSE32986_UNSTIM_VS_CURDLAN_HIGHDOSE_STIM_DC_DN	Immunologic_signatures	192	10	4.5e-04	0.04	PTMFI
GSE13485_DAY1_VS_DAY7_YF17D_VACCINE_PBMC_DN	Immunologic_signatures	192	10	4.5e-04	0.04	PTMFI
GSE15930_STIM_VS_STIM_AND_IFNAB_48H_CD8_T_CELL_DN	Immunologic_signatures	192	10	4.5e-04	0.04	PTMFI
GSE22140_GERMFREE_VS_SPF_MOUSE_CD4_TCELL_UP	Immunologic_signatures	192	10	4.5e-04	0.04	PTMFI
GSE33162_HDAC3_KO_VS_HDAC3_KO_MACROPHAGE_UP	Immunologic_signatures	192	10	4.5e-04	0.04	PTMFI
GSE46606_IRF4HIGH_VS_WT_CD40L_IL2_IL5_DAY3_STIMULATED_BCELL_DN	Immunologic_signatures	192	10	4.5e-04	0.04	PTMFI
GSE19888_ADENOSINE_A3R_INH_PRETREAT_AND_ACT_BY_A3R_VS_TCELL_MEMBRANES_ACT_MAST_CELL_UP	Immunologic_signatures	192	10	4.5e-04	0.04	PTMFI
GSE37534_UNTREATED_VS_ROSIGLITAZONE_TREATED_CD4_TCELL_PPARG1_AND_FOXP3_TRASDUCED_DN	Immunologic_signatures	192	10	4.5e-04	0.04	PTMFI
GSE22886_DC_VS_MONOCYTE_DN	Immunologic_signatures	193	10	4.7e-04	0.04	PTMFI
GSE10325_BCELL_VS_LUPUS_BCELL_DN	Immunologic_signatures	193	10	4.7e-04	0.04	PTMFI
Waist-to-hip ratio adjusted for BMI	GWAScatalog	346	14	4.7e-04	0.02	PTMFI
GSE24634_IL4_VS_CTRL_TREATED_NAIVE_CD4_TCELL_DAY10_DN	Immunologic_signatures	194	10	4.9e-04	0.04	PTMFI
GSE19888_ADENOSINE_A3R_INH_VS_ACT_IN_MAST_CELL_DN	Immunologic_signatures	194	10	4.9e-04	0.04	PTMFI
GSE18281_SUBCAPSULAR_VS_CENTRAL_CORTICAL_REGION_OF_THYMUS_DN	Immunologic_signatures	195	10	5.1e-04	0.04	PTMFI
GSE29618_MONOCYTE_VS_PDC_DAY7_FLU_VACCINE_UP	Immunologic_signatures	195	10	5.1e-04	0.04	PTMFI
GSE16522_MEMORY_VS_NAIVE_ANTI_CD3CD28_STIM_CD8_TCELL_DN	Immunologic_signatures	195	10	5.1e-04	0.04	PTMFI
GSE6269_FLU_VS_STREP_PNEUMO_INF_PBMC_UP	Immunologic_signatures	161	9	5.2e-04	0.04	PTMFI
GSE9316_IL6_KO_VS_IFNG_KO_INVIVO_EXPANDED_CD4_TCELL_DN	Immunologic_signatures	196	10	5.3e-04	0.04	PTMFI
Mental health study participation (completed survey)	GWAScatalog	27	4	5.5e-04	0.02	PTMFI
GSE9988_LPS_VS_CTRL_TREATED_MONOCYTE_DN	Immunologic_signatures	197	10	5.5e-04	0.04	PTMFI
IgG N-glycosylation phenotypes (multivariate analysis)	GWAScatalog	12	3	5.7e-04	0.02	PTMFI
GSE2770_IL12_AND_TGFB_VS_IL4_TREATED_ACT_CD4_TCELL_48H_DN	Immunologic_signatures	166	9	6.5e-04	0.05	PTMFI
Adiponectin levels	GWAScatalog	30	4	8.3e-04	0.03	PTMFI
Neuroticism	GWAScatalog	138	8	8.3e-04	0.03	PTMFI
Fasting blood insulin	GWAScatalog	14	3	9.3e-04	0.04	PTMFI
Mammographic density (dense area)	GWAScatalog	14	3	9.3e-04	0.04	PTMFI
chr8q13	Positional_gene_sets	33	4	0.00	0.03	PTMFI
HALLMARK_ALLOGRAFT_REJECTION	Hallmark_gene_sets	186	9	0.00	0.02	PTMFI
GeneSet	Category	N_genes	N_overlap	p	adjP	Trait
chr2p23	Positional_gene_sets	93	28	1.4e-39	4.2e-37	LiverPDFF
Bipolar II disorder	GWAScatalog	18	17	5.5e-37	1.0e-33	LiverPDFF
chr10q25	Positional_gene_sets	53	16	6.4e-23	9.6e-21	LiverPDFF
Nonalcoholic fatty liver disease	GWAScatalog	20	12	5.1e-22	4.7e-19	LiverPDFF
chr19p13	Positional_gene_sets	560	32	2.9e-21	2.9e-19	LiverPDFF
Bipolar I disorder	GWAScatalog	82	17	3.5e-21	2.1e-18	LiverPDFF
Alzheimer's disease or HDL levels (pleiotropy)	GWAScatalog	53	14	3.0e-19	1.3e-16	LiverPDFF
LASTOWSKA_COAMPLIFIED_WITH_MYCN	Chemical_and_Genetic_pertubation	38	12	1.0e-17	3.3e-14	LiverPDFF
LASTOWSKA_COAMPLIFIED_WITH_MYCN	Curated_gene_sets	38	12	1.0e-17	5.5e-14	LiverPDFF
Bipolar disorder	GWAScatalog	590	26	1.3e-14	4.7e-12	LiverPDFF
Cerebrospinal AB1-42 levels in mild cognitive impairment	GWAScatalog	16	8	3.7e-14	9.6e-12	LiverPDFF
Cerebrospinal fluid t-tau levels in mild cognitive impairment	GWAScatalog	16	8	3.7e-14	9.6e-12	LiverPDFF
Cerebrospinal AB1-42 levels in Alzheimer's disease dementia	GWAScatalog	18	8	1.2e-13	2.8e-11	LiverPDFF
Logical memory (immediate recall)	GWAScatalog	19	8	2.1e-13	4.3e-11	LiverPDFF
Logical memory (delayed recall)	GWAScatalog	21	8	5.7e-13	1.0e-10	LiverPDFF
Cerebrospinal fluid AB1-42 levels	GWAScatalog	50	10	9.5e-13	1.6e-10	LiverPDFF
Cerebrospinal fluid t-tau levels	GWAScatalog	23	8	1.4e-12	2.0e-10	LiverPDFF
Hypertriglyceridemia	GWAScatalog	42	9	6.9e-12	9.7e-10	LiverPDFF
Cholesterol, total	GWAScatalog	118	12	2.0e-11	2.6e-09	LiverPDFF
LDL cholesterol levels	GWAScatalog	95	11	3.4e-11	4.2e-09	LiverPDFF
Cerebrospinal fluid p-tau levels in mild cognitive impairment	GWAScatalog	21	7	5.2e-11	5.8e-09	LiverPDFF
Body mass index x age interaction	GWAScatalog	37	8	9.9e-11	1.1e-08	LiverPDFF
Total cholesterol levels	GWAScatalog	177	13	1.8e-10	1.7e-08	LiverPDFF
Body mass index (age>50)	GWAScatalog	59	9	1.8e-10	1.7e-08	LiverPDFF
LDL cholesterol	GWAScatalog	178	13	1.9e-10	1.7e-08	LiverPDFF
Oral cavity cancer	GWAScatalog	7	5	2.5e-10	2.1e-08	LiverPDFF
chr22q13	Positional_gene_sets	193	13	5.2e-10	3.9e-08	LiverPDFF
Cerebrospinal fluid p-tau levels	GWAScatalog	17	6	8.8e-10	7.3e-08	LiverPDFF
Hippocampal volume in Alzheimer's disease dementia	GWAScatalog	52	8	1.8e-09	1.4e-07	LiverPDFF
GO_PHOSPHOLIPID_EFFLUX	GO_bp	12	5	9.1e-09	4.6e-05	LiverPDFF
Body mass index x sex x age interaction (4df test)	GWAScatalog	91	9	9.3e-09	7.0e-07	LiverPDFF
Quantitative traits	GWAScatalog	25	6	1.2e-08	8.8e-07	LiverPDFF
GO_LIPID_HOMEOSTASIS	GO_bp	127	10	1.3e-08	4.6e-05	LiverPDFF
Triglyceride levels	GWAScatalog	132	10	1.8e-08	1.3e-06	LiverPDFF
Triglycerides	GWAScatalog	174	11	2.3e-08	1.5e-06	LiverPDFF
Hippocampal volume	GWAScatalog	47	7	2.4e-08	1.6e-06	LiverPDFF
Alzheimer's disease or family history of Alzheimer's disease	GWAScatalog	48	7	2.8e-08	1.8e-06	LiverPDFF
Triglyceride levels in current drinkers	GWAScatalog	75	8	3.5e-08	2.1e-06	LiverPDFF
Triglyceride levels x alcohol consumption (drinkers vs non-drinkers) interaction (2df)	GWAScatalog	80	8	5.8e-08	3.4e-06	LiverPDFF
Triglyceride levels x alcohol consumption (regular vs non-regular drinkers) interaction (2df)	GWAScatalog	82	8	7.1e-08	4.0e-06	LiverPDFF
Lipid metabolism phenotypes	GWAScatalog	33	6	7.2e-08	4.0e-06	LiverPDFF
Waist Circumference - Triglycerides (WC-TG)	GWAScatalog	8	4	1.3e-07	6.8e-06	LiverPDFF
REACTOME_PLASMA_LIPOPROTEIN_ASSEMBLY	Curated_gene_sets	19	5	1.3e-07	3.5e-04	LiverPDFF
REACTOME_PLASMA_LIPOPROTEIN_ASSEMBLY	Reactome	19	5	1.3e-07	1.9e-04	LiverPDFF
REACTOME_PLASMA_LIPOPROTEIN_ASSEMBLY	Canonical_Pathways	19	5	1.3e-07	2.8e-04	LiverPDFF
LDL cholesterol levels in current drinkers	GWAScatalog	64	7	2.2e-07	1.1e-05	LiverPDFF
GO_VERY_LOW_DENSITY_LIPOPROTEIN_PARTICLE_CLEARANCE	GO_bp	9	4	2.3e-07	5.6e-04	LiverPDFF
Alzheimer's disease in hypertension	GWAScatalog	9	4	2.3e-07	1.1e-05	LiverPDFF
ROVERSI_GLIOMA_COPY_NUMBER_UP	Chemical_and_Genetic_pertubation	97	8	2.7e-07	4.4e-04	LiverPDFF
ROVERSI_GLIOMA_COPY_NUMBER_UP	Curated_gene_sets	97	8	2.7e-07	4.9e-04	LiverPDFF
Alzheimer's disease in hypertension-negative individuals	GWAScatalog	10	4	3.8e-07	1.8e-05	LiverPDFF
Low density lipoprotein cholesterol levels	GWAScatalog	43	6	3.8e-07	1.8e-05	LiverPDFF
Medication use (HMG CoA reductase inhibitors)	GWAScatalog	70	7	4.1e-07	1.9e-05	LiverPDFF
REACTOME_PLASMA_LIPOPROTEIN_ASSEMBLY_REMODELING_AND_CLEARANCE	Curated_gene_sets	71	7	4.5e-07	6.2e-04	LiverPDFF
REACTOME_PLASMA_LIPOPROTEIN_ASSEMBLY_REMODELING_AND_CLEARANCE	Reactome	71	7	4.5e-07	3.4e-04	LiverPDFF
REACTOME_PLASMA_LIPOPROTEIN_ASSEMBLY_REMODELING_AND_CLEARANCE	Canonical_Pathways	71	7	4.5e-07	4.9e-04	LiverPDFF
Lipid traits	GWAScatalog	24	5	4.6e-07	2.1e-05	LiverPDFF
GO_PROTEIN_LIPID_COMPLEX_SUBUNIT_ORGANIZATION	GO_bp	49	6	8.4e-07	0.00	LiverPDFF
Fasting blood glucose adjusted for BMI	GWAScatalog	12	4	8.8e-07	3.8e-05	LiverPDFF
Alcohol use disorder	GWAScatalog	12	4	8.8e-07	3.8e-05	LiverPDFF
Schizophrenia	GWAScatalog	704	18	9.3e-07	3.9e-05	LiverPDFF
Statin Pathway	Wikipathways	29	5	1.2e-06	6.7e-04	LiverPDFF
LDL cholesterol levels x alcohol consumption (regular vs non-regular drinkers) interaction (2df)	GWAScatalog	84	7	1.4e-06	5.9e-05	LiverPDFF
GO_REGULATION_OF_PLASMA_LIPOPROTEIN_PARTICLE_LEVELS	GO_bp	85	7	1.5e-06	0.00	LiverPDFF
Response to fenofibrate (LDL cholesterol levels)	GWAScatalog	14	4	1.8e-06	7.1e-05	LiverPDFF
GO_PROTEIN_LIPID_COMPLEX_ASSEMBLY	GO_bp	31	5	1.8e-06	0.00	LiverPDFF
LDL cholesterol levels x alcohol consumption (drinkers vs non-drinkers) interaction (2df)	GWAScatalog	87	7	1.8e-06	7.1e-05	LiverPDFF
Alzheimer's disease (age of onset)	GWAScatalog	15	4	2.4e-06	9.2e-05	LiverPDFF
Cerebrospinal AB1-42 levels in normal cognition	GWAScatalog	60	6	2.8e-06	1.1e-04	LiverPDFF
GO_REVERSE_CHOLESTEROL_TRANSPORT	GO_bp	16	4	3.2e-06	0.00	LiverPDFF
GO_HIGH_DENSITY_LIPOPROTEIN_PARTICLE_REMODELING	GO_bp	16	4	3.2e-06	0.00	LiverPDFF
Alzheimer's disease	GWAScatalog	63	6	3.8e-06	1.4e-04	LiverPDFF
GO_ALCOHOL_DEHYDROGENASE_ACTIVITY_ZINC_DEPENDENT	GO_mf	6	3	5.6e-06	0.01	LiverPDFF
GO_CHOLESTEROL_EFFLUX	GO_bp	40	5	6.5e-06	0.01	LiverPDFF
GO_TRIGLYCERIDE_RICH_PLASMA_LIPOPROTEIN_PARTICLE	GO_cc	19	4	6.6e-06	0.01	LiverPDFF
NIKOLSKY_BREAST_CANCER_8Q23_Q24_AMPLICON	Chemical_and_Genetic_pertubation	155	8	9.2e-06	0.01	LiverPDFF
NIKOLSKY_BREAST_CANCER_8Q23_Q24_AMPLICON	Curated_gene_sets	155	8	9.2e-06	0.01	LiverPDFF
High density lipoprotein cholesterol levels	GWAScatalog	74	6	9.7e-06	3.5e-04	LiverPDFF
Pediatric non-alcoholic fatty liver disease activity score	GWAScatalog	7	3	9.8e-06	3.5e-04	LiverPDFF
Alzheimer's disease biomarkers	GWAScatalog	21	4	1.0e-05	3.5e-04	LiverPDFF
GO_ORGANOPHOSPHATE_ESTER_TRANSPORT	GO_bp	115	7	1.2e-05	0.01	LiverPDFF
GO_REGULATION_OF_STEROL_TRANSPORT	GO_bp	45	5	1.2e-05	0.01	LiverPDFF
Palmitoleic acid (16:1n-7) levels	GWAScatalog	23	4	1.5e-05	5.1e-04	LiverPDFF
GO_ALCOHOL_DEHYDROGENASE_NAD_ACTIVITY	GO_mf	8	3	1.6e-05	0.01	LiverPDFF
chr8q24	Positional_gene_sets	167	8	1.6e-05	9.4e-04	LiverPDFF
GO_ALCOHOL_METABOLIC_PROCESS	GO_bp	221	9	1.7e-05	0.01	LiverPDFF
C-reactive protein levels or LDL-cholesterol levels (pleiotropy)	GWAScatalog	24	4	1.8e-05	6.0e-04	LiverPDFF
GO_DITERPENOID_METABOLIC_PROCESS	GO_bp	86	6	2.3e-05	0.01	LiverPDFF
GO_TRIGLYCERIDE_RICH_LIPOPROTEIN_PARTICLE_CLEARANCE	GO_bp	9	3	2.3e-05	0.01	LiverPDFF
Cerebrospinal fluid p-Tau181p:AB1-42 ratio	GWAScatalog	9	3	2.3e-05	7.7e-04	LiverPDFF
GO_HIGH_DENSITY_LIPOPROTEIN_PARTICLE	GO_cc	26	4	2.5e-05	0.01	LiverPDFF
HDL cholesterol	GWAScatalog	233	9	2.6e-05	8.3e-04	LiverPDFF
GO_PHOSPHOLIPID_TRANSPORT	GO_bp	88	6	2.6e-05	0.01	LiverPDFF
GO_PLASMA_LIPOPROTEIN_PARTICLE_CLEARANCE	GO_bp	53	5	2.6e-05	0.01	LiverPDFF
Mental health study participation (completed survey)	GWAScatalog	27	4	2.9e-05	9.2e-04	LiverPDFF
GO_NEGATIVE_REGULATION_OF_LIPOPROTEIN_PARTICLE_CLEARANCE	GO_bp	10	3	3.3e-05	0.01	LiverPDFF
GO_PHOSPHOLIPID_HOMEOSTASIS	GO_bp	10	3	3.3e-05	0.01	LiverPDFF
REACTOME_HDL_REMODELING	Curated_gene_sets	10	3	3.3e-05	0.03	LiverPDFF
REACTOME_HDL_REMODELING	Reactome	10	3	3.3e-05	0.02	LiverPDFF
REACTOME_HDL_REMODELING	Canonical_Pathways	10	3	3.3e-05	0.02	LiverPDFF
Very long-chain saturated fatty acid levels (fatty acid 20:0)	GWAScatalog	28	4	3.3e-05	0.00	LiverPDFF
GO_PROTEIN_CONTAINING_COMPLEX_REMODELING	GO_bp	29	4	3.9e-05	0.01	LiverPDFF
C-reactive protein	GWAScatalog	29	4	3.9e-05	0.00	LiverPDFF
GO_REGULATION_OF_CHOLESTEROL_ESTERIFICATION	GO_bp	11	3	4.5e-05	0.02	LiverPDFF
GO_ETHANOL_OXIDATION	GO_bp	11	3	4.5e-05	0.02	LiverPDFF
REACTOME_ETHANOL_OXIDATION	Curated_gene_sets	11	3	4.5e-05	0.04	LiverPDFF
REACTOME_ETHANOL_OXIDATION	Reactome	11	3	4.5e-05	0.02	LiverPDFF
REACTOME_ETHANOL_OXIDATION	Canonical_Pathways	11	3	4.5e-05	0.02	LiverPDFF
HDL cholesterol levels	GWAScatalog	143	7	4.7e-05	0.00	LiverPDFF
GO_GLYCEROLIPID_CATABOLIC_PROCESS	GO_bp	60	5	4.8e-05	0.02	LiverPDFF
Cerebrospinal T-tau levels	GWAScatalog	32	4	5.8e-05	0.00	LiverPDFF
GO_ISOPRENOID_METABOLIC_PROCESS	GO_bp	102	6	6.1e-05	0.02	LiverPDFF
GO_ACYLGLYCEROL_HOMEOSTASIS	GO_bp	33	4	6.5e-05	0.02	LiverPDFF
GO_TRIGLYCERIDE_CATABOLIC_PROCESS	GO_bp	33	4	6.5e-05	0.02	LiverPDFF
GO_RETINOL_METABOLIC_PROCESS	GO_bp	33	4	6.5e-05	0.02	LiverPDFF
REACTOME_PLASMA_LIPOPROTEIN_CLEARANCE	Curated_gene_sets	33	4	6.5e-05	0.04	LiverPDFF
REACTOME_PLASMA_LIPOPROTEIN_CLEARANCE	Reactome	33	4	6.5e-05	0.02	LiverPDFF
REACTOME_PLASMA_LIPOPROTEIN_CLEARANCE	Canonical_Pathways	33	4	6.5e-05	0.03	LiverPDFF
RICKMAN_TUMOR_DIFFERENTIATED_WELL_VS_MODERATELY_UP	Curated_gene_sets	105	6	7.1e-05	0.04	LiverPDFF
GO_CHYLOMICRON	GO_cc	13	3	7.8e-05	0.03	LiverPDFF
Alanine transaminase levels	GWAScatalog	35	4	8.3e-05	0.00	LiverPDFF
Hematological and biochemical traits	GWAScatalog	36	4	9.2e-05	0.00	LiverPDFF
GO_STEROID_ESTERIFICATION	GO_bp	14	3	9.8e-05	0.03	LiverPDFF
Fatty Acid Omega Oxidation	Wikipathways	14	3	9.8e-05	0.03	LiverPDFF
Cerebral amyloid deposition (PET imaging)	GWAScatalog	37	4	1.0e-04	0.00	LiverPDFF
Non-alcoholic fatty liver disease activity score	GWAScatalog	15	3	1.2e-04	0.00	LiverPDFF
Lipoprotein-associated phospholipase A2 activity and mass	GWAScatalog	15	3	1.2e-04	0.00	LiverPDFF
GO_NEUTRAL_LIPID_CATABOLIC_PROCESS	GO_bp	39	4	1.3e-04	0.03	LiverPDFF
GO_PROTEIN_LIPID_COMPLEX	GO_cc	39	4	1.3e-04	0.03	LiverPDFF
GO_NEUTRAL_LIPID_METABOLIC_PROCESS	GO_bp	118	6	1.4e-04	0.03	LiverPDFF
GO_NEGATIVE_REGULATION_OF_LIPID_LOCALIZATION	GO_bp	40	4	1.4e-04	0.03	LiverPDFF
GO_POSITIVE_REGULATION_OF_CHOLESTEROL_EFFLUX	GO_bp	16	3	1.5e-04	0.04	LiverPDFF
KEGG_FATTY_ACID_METABOLISM	KEGG	41	4	1.5e-04	0.03	LiverPDFF
GNF2_LCAT	Cancer_gene_neighborhoods	121	6	1.6e-04	0.03	LiverPDFF
GO_STEROL_HOMEOSTASIS	GO_bp	77	5	1.6e-04	0.04	LiverPDFF
Cerebrospinal P-tau181p levels	GWAScatalog	42	4	1.7e-04	0.00	LiverPDFF
GO_REGULATION_OF_CHOLESTEROL_BIOSYNTHETIC_PROCESS	GO_bp	43	4	1.9e-04	0.04	LiverPDFF
chr19q13	Positional_gene_sets	774	15	1.9e-04	0.01	LiverPDFF
CYCLIN_D1_KE_.V1_UP	Oncogenic_signatures	184	7	2.3e-04	0.04	LiverPDFF
GNF2_HPX	Cancer_gene_neighborhoods	131	6	2.4e-04	0.03	LiverPDFF
GNF2_HPN	Cancer_gene_neighborhoods	131	6	2.4e-04	0.03	LiverPDFF
chr4q23	Positional_gene_sets	19	3	2.6e-04	0.01	LiverPDFF
C-reactive protein levels or total cholesterol levels (pleiotropy)	GWAScatalog	20	3	3.0e-04	0.01	LiverPDFF
Liver enzyme levels (alanine transaminase)	GWAScatalog	20	3	3.0e-04	0.01	LiverPDFF
C-reactive protein levels	GWAScatalog	90	5	3.3e-04	0.01	LiverPDFF
Alcohol use disorder (consumption score)	GWAScatalog	21	3	3.5e-04	0.01	LiverPDFF
Metabolic syndrome	GWAScatalog	52	4	3.9e-04	0.01	LiverPDFF
Posterior cortical atrophy and Alzheimer's disease	GWAScatalog	5	2	4.3e-04	0.01	LiverPDFF
Body fat percentage	GWAScatalog	23	3	4.6e-04	0.01	LiverPDFF
Gout	GWAScatalog	56	4	5.2e-04	0.01	LiverPDFF
Calcium levels	GWAScatalog	58	4	5.9e-04	0.01	LiverPDFF
Soluble interleukin-2 receptor subunit alpha	GWAScatalog	6	2	6.4e-04	0.01	LiverPDFF
Brain imaging	GWAScatalog	6	2	6.4e-04	0.01	LiverPDFF
Metabolite levels (lipoprotein measures)	GWAScatalog	26	3	6.6e-04	0.02	LiverPDFF
C-reactive protein levels or triglyceride levels (pleiotropy)	GWAScatalog	26	3	6.6e-04	0.02	LiverPDFF
Verbal declarative memory	GWAScatalog	60	4	6.8e-04	0.02	LiverPDFF
Type 2 diabetes	GWAScatalog	438	10	6.9e-04	0.02	LiverPDFF
Body fat distribution (leg fat ratio)	GWAScatalog	223	7	7.3e-04	0.02	LiverPDFF
Parental longevity (mother's attained age)	GWAScatalog	7	2	9.0e-04	0.02	LiverPDFF
Alcohol consumption in current drinkers	GWAScatalog	7	2	9.0e-04	0.02	LiverPDFF
Carotid intima media thickness	GWAScatalog	29	3	9.2e-04	0.02	LiverPDFF
Serum alkaline phosphatase levels	GWAScatalog	29	3	9.2e-04	0.02	LiverPDFF
Body fat distribution (trunk fat ratio)	GWAScatalog	236	7	0.00	0.02	LiverPDFF
Toenail selenium levels	GWAScatalog	30	3	0.00	0.02	LiverPDFF
Plasma factor VII activating protease levels	GWAScatalog	8	2	0.00	0.02	LiverPDFF
Molar-incisor hypomineralization	GWAScatalog	8	2	0.00	0.02	LiverPDFF
Triglycerides-Blood Pressure (TG-BP)	GWAScatalog	8	2	0.00	0.02	LiverPDFF
Factor VII activity or levels	GWAScatalog	8	2	0.00	0.02	LiverPDFF
Cerebrospinal fluid t-tau:AB1-42 ratio	GWAScatalog	35	3	0.00	0.03	LiverPDFF
Plateletcrit	GWAScatalog	190	6	0.00	0.03	LiverPDFF
Fasting blood glucose (BMI interaction)	GWAScatalog	37	3	0.00	0.04	LiverPDFF
Parental longevity (combined parental age at death)	GWAScatalog	10	2	0.00	0.04	LiverPDFF
Alanine aminotransferase levels in non-alcoholic fatty liver disease	GWAScatalog	10	2	0.00	0.04	LiverPDFF
Crohn's disease	GWAScatalog	597	11	0.00	0.04	LiverPDFF
Alzheimer's disease (late onset)	GWAScatalog	83	4	0.00	0.04	LiverPDFF
Alanine aminotransferase levels	GWAScatalog	11	2	0.00	0.04	LiverPDFF
Red cell distribution width	GWAScatalog	203	6	0.00	0.04	LiverPDFF
Lewy body disease	GWAScatalog	12	2	0.00	0.05	LiverPDFF
Neuritic plaque	GWAScatalog	12	2	0.00	0.05	LiverPDFF
Cognitive decline (age-related)	GWAScatalog	43	3	0.00	0.05	LiverPDFF
Type 2 diabetes (adjusted for BMI)	GWAScatalog	43	3	0.00	0.05	LiverPDFF
GeneSet	Category	N_genes	N_overlap	p	adjP	Trait
chr6p22	Positional_gene_sets	147	70	2.0e-98	6.0e-96	PTLMV
GO_DNA_PACKAGING_COMPLEX	GO_cc	110	49	2.4e-66	2.4e-63	PTLMV
NIKOLSKY_BREAST_CANCER_20Q11_AMPLICON	Chemical_and_Genetic_pertubation	31	30	4.6e-58	1.5e-54	PTLMV
NIKOLSKY_BREAST_CANCER_20Q11_AMPLICON	Curated_gene_sets	31	30	4.6e-58	2.5e-54	PTLMV
Autism spectrum disorder or schizophrenia	GWAScatalog	474	70	1.1e-57	2.1e-54	PTLMV
REACTOME_HDACS_DEACETYLATE_HISTONES	Curated_gene_sets	91	42	1.3e-57	3.5e-54	PTLMV
REACTOME_HDACS_DEACETYLATE_HISTONES	Reactome	91	42	1.3e-57	1.9e-54	PTLMV
REACTOME_HDACS_DEACETYLATE_HISTONES	Canonical_Pathways	91	42	1.3e-57	2.8e-54	PTLMV
KRCTCNNNNMANAGC_UNKNOWN	TF_targets	65	38	1.6e-57	1.0e-54	PTLMV
KEGG_SYSTEMIC_LUPUS_ERYTHEMATOSUS	Curated_gene_sets	115	44	7.7e-56	1.4e-52	PTLMV
KEGG_SYSTEMIC_LUPUS_ERYTHEMATOSUS	KEGG	115	44	7.7e-56	1.4e-53	PTLMV
KEGG_SYSTEMIC_LUPUS_ERYTHEMATOSUS	Canonical_Pathways	115	44	7.7e-56	8.4e-53	PTLMV
REACTOME_DNA_METHYLATION	Curated_gene_sets	60	36	4.3e-55	6.0e-52	PTLMV
REACTOME_DNA_METHYLATION	Reactome	60	36	4.3e-55	3.2e-52	PTLMV
REACTOME_DNA_METHYLATION	Canonical_Pathways	60	36	4.3e-55	3.2e-52	PTLMV
REACTOME_ACTIVATED_PKN1_STIMULATES_TRANSCRIPTION_OF_AR_ANDROGEN_RECEPTOR_REGULATED_GENES_KLK2_AND_KLK3	Curated_gene_sets	63	36	5.7e-54	6.3e-51	PTLMV
REACTOME_ACTIVATED_PKN1_STIMULATES_TRANSCRIPTION_OF_AR_ANDROGEN_RECEPTOR_REGULATED_GENES_KLK2_AND_KLK3	Reactome	63	36	5.7e-54	2.9e-51	PTLMV
REACTOME_ACTIVATED_PKN1_STIMULATES_TRANSCRIPTION_OF_AR_ANDROGEN_RECEPTOR_REGULATED_GENES_KLK2_AND_KLK3	Canonical_Pathways	63	36	5.7e-54	3.1e-51	PTLMV
REACTOME_SIRT1_NEGATIVELY_REGULATES_RRNA_EXPRESSION	Curated_gene_sets	64	36	1.3e-53	1.2e-50	PTLMV
REACTOME_SIRT1_NEGATIVELY_REGULATES_RRNA_EXPRESSION	Reactome	64	36	1.3e-53	4.8e-51	PTLMV
REACTOME_SIRT1_NEGATIVELY_REGULATES_RRNA_EXPRESSION	Canonical_Pathways	64	36	1.3e-53	5.7e-51	PTLMV
GO_PROTEIN_DNA_COMPLEX	GO_cc	196	50	2.8e-53	1.4e-50	PTLMV
REACTOME_PRC2_METHYLATES_HISTONES_AND_DNA	Curated_gene_sets	69	36	5.8e-52	4.6e-49	PTLMV
REACTOME_PRC2_METHYLATES_HISTONES_AND_DNA	Reactome	69	36	5.8e-52	1.7e-49	PTLMV
REACTOME_PRC2_METHYLATES_HISTONES_AND_DNA	Canonical_Pathways	69	36	5.8e-52	2.1e-49	PTLMV
REACTOME_CONDENSATION_OF_PROPHASE_CHROMOSOMES	Curated_gene_sets	70	36	1.2e-51	8.2e-49	PTLMV
REACTOME_CONDENSATION_OF_PROPHASE_CHROMOSOMES	Reactome	70	36	1.2e-51	3.0e-49	PTLMV
REACTOME_CONDENSATION_OF_PROPHASE_CHROMOSOMES	Canonical_Pathways	70	36	1.2e-51	3.7e-49	PTLMV
REACTOME_ERCC6_CSB_AND_EHMT2_G9A_POSITIVELY_REGULATE_RRNA_EXPRESSION	Curated_gene_sets	71	36	2.4e-51	1.5e-48	PTLMV
REACTOME_ERCC6_CSB_AND_EHMT2_G9A_POSITIVELY_REGULATE_RRNA_EXPRESSION	Reactome	71	36	2.4e-51	5.1e-49	PTLMV
REACTOME_ERCC6_CSB_AND_EHMT2_G9A_POSITIVELY_REGULATE_RRNA_EXPRESSION	Canonical_Pathways	71	36	2.4e-51	6.6e-49	PTLMV
REACTOME_MEIOTIC_RECOMBINATION	Curated_gene_sets	82	37	2.8e-50	1.5e-47	PTLMV
REACTOME_MEIOTIC_RECOMBINATION	Reactome	82	37	2.8e-50	5.2e-48	PTLMV
REACTOME_MEIOTIC_RECOMBINATION	Canonical_Pathways	82	37	2.8e-50	6.8e-48	PTLMV
REACTOME_HATS_ACETYLATE_HISTONES	Curated_gene_sets	138	43	5.5e-50	2.8e-47	PTLMV
REACTOME_HATS_ACETYLATE_HISTONES	Reactome	138	43	5.5e-50	9.2e-48	PTLMV
REACTOME_HATS_ACETYLATE_HISTONES	Canonical_Pathways	138	43	5.5e-50	1.2e-47	PTLMV
chr20q11	Positional_gene_sets	124	41	6.9e-49	1.0e-46	PTLMV
REACTOME_RNA_POLYMERASE_I_PROMOTER_ESCAPE	Curated_gene_sets	85	36	1.2e-47	5.4e-45	PTLMV
REACTOME_RNA_POLYMERASE_I_PROMOTER_ESCAPE	Reactome	85	36	1.2e-47	1.8e-45	PTLMV
REACTOME_RNA_POLYMERASE_I_PROMOTER_ESCAPE	Canonical_Pathways	85	36	1.2e-47	2.4e-45	PTLMV
REACTOME_TRANSCRIPTIONAL_REGULATION_OF_GRANULOPOIESIS	Curated_gene_sets	86	36	2.0e-47	8.5e-45	PTLMV
REACTOME_TRANSCRIPTIONAL_REGULATION_OF_GRANULOPOIESIS	Reactome	86	36	2.0e-47	2.7e-45	PTLMV
REACTOME_TRANSCRIPTIONAL_REGULATION_OF_GRANULOPOIESIS	Canonical_Pathways	86	36	2.0e-47	3.7e-45	PTLMV
REACTOME_FORMATION_OF_THE_BETA_CATENIN:TCF_TRANSACTIVATING_COMPLEX	Curated_gene_sets	88	36	5.7e-47	2.2e-44	PTLMV
REACTOME_FORMATION_OF_THE_BETA_CATENIN:TCF_TRANSACTIVATING_COMPLEX	Reactome	88	36	5.7e-47	7.1e-45	PTLMV
REACTOME_FORMATION_OF_THE_BETA_CATENIN:TCF_TRANSACTIVATING_COMPLEX	Canonical_Pathways	88	36	5.7e-47	9.6e-45	PTLMV
REACTOME_RHO_GTPASES_ACTIVATE_PKNS	Curated_gene_sets	90	36	1.6e-46	5.7e-44	PTLMV
REACTOME_RHO_GTPASES_ACTIVATE_PKNS	Reactome	90	36	1.6e-46	1.8e-44	PTLMV
REACTOME_RHO_GTPASES_ACTIVATE_PKNS	Canonical_Pathways	90	36	1.6e-46	2.4e-44	PTLMV
REACTOME_RUNX1_REGULATES_GENES_INVOLVED_IN_MEGAKARYOCYTE_DIFFERENTIATION_AND_PLATELET_FUNCTION	Curated_gene_sets	93	36	6.7e-46	2.3e-43	PTLMV
REACTOME_RUNX1_REGULATES_GENES_INVOLVED_IN_MEGAKARYOCYTE_DIFFERENTIATION_AND_PLATELET_FUNCTION	Reactome	93	36	6.7e-46	7.2e-44	PTLMV
REACTOME_RUNX1_REGULATES_GENES_INVOLVED_IN_MEGAKARYOCYTE_DIFFERENTIATION_AND_PLATELET_FUNCTION	Canonical_Pathways	93	36	6.7e-46	9.8e-44	PTLMV
REACTOME_MEIOSIS	Curated_gene_sets	114	38	1.8e-45	5.9e-43	PTLMV
REACTOME_MEIOSIS	Reactome	114	38	1.8e-45	1.8e-43	PTLMV
REACTOME_MEIOSIS	Canonical_Pathways	114	38	1.8e-45	2.5e-43	PTLMV
GO_CHROMATIN_ASSEMBLY	GO_bp	152	41	1.0e-44	7.6e-41	PTLMV
REACTOME_POSITIVE_EPIGENETIC_REGULATION_OF_RRNA_EXPRESSION	Curated_gene_sets	100	36	1.6e-44	4.9e-42	PTLMV
REACTOME_POSITIVE_EPIGENETIC_REGULATION_OF_RRNA_EXPRESSION	Reactome	100	36	1.6e-44	1.5e-42	PTLMV
REACTOME_POSITIVE_EPIGENETIC_REGULATION_OF_RRNA_EXPRESSION	Canonical_Pathways	100	36	1.6e-44	2.1e-42	PTLMV
GO_NUCLEOSOME_ORGANIZATION	GO_bp	168	42	2.9e-44	1.1e-40	PTLMV
REACTOME_NEGATIVE_EPIGENETIC_REGULATION_OF_RRNA_EXPRESSION	Curated_gene_sets	103	36	5.8e-44	1.6e-41	PTLMV
REACTOME_TRANSCRIPTIONAL_REGULATION_BY_SMALL_RNAS	Curated_gene_sets	103	36	5.8e-44	1.6e-41	PTLMV
REACTOME_TRANSCRIPTIONAL_REGULATION_BY_SMALL_RNAS	Reactome	103	36	5.8e-44	4.8e-42	PTLMV
REACTOME_NEGATIVE_EPIGENETIC_REGULATION_OF_RRNA_EXPRESSION	Reactome	103	36	5.8e-44	4.8e-42	PTLMV
REACTOME_TRANSCRIPTIONAL_REGULATION_BY_SMALL_RNAS	Canonical_Pathways	103	36	5.8e-44	6.7e-42	PTLMV
REACTOME_NEGATIVE_EPIGENETIC_REGULATION_OF_RRNA_EXPRESSION	Canonical_Pathways	103	36	5.8e-44	6.7e-42	PTLMV
REACTOME_RUNX1_REGULATES_TRANSCRIPTION_OF_GENES_INVOLVED_IN_DIFFERENTIATION_OF_HSCS	Curated_gene_sets	124	38	7.6e-44	2.0e-41	PTLMV
REACTOME_RUNX1_REGULATES_TRANSCRIPTION_OF_GENES_INVOLVED_IN_DIFFERENTIATION_OF_HSCS	Reactome	124	38	7.6e-44	6.0e-42	PTLMV
REACTOME_RUNX1_REGULATES_TRANSCRIPTION_OF_GENES_INVOLVED_IN_DIFFERENTIATION_OF_HSCS	Canonical_Pathways	124	38	7.6e-44	8.4e-42	PTLMV
REACTOME_PRE_NOTCH_EXPRESSION_AND_PROCESSING	Curated_gene_sets	104	36	8.8e-44	2.1e-41	PTLMV
REACTOME_RNA_POLYMERASE_I_TRANSCRIPTION	Curated_gene_sets	104	36	8.8e-44	2.1e-41	PTLMV
REACTOME_PRE_NOTCH_EXPRESSION_AND_PROCESSING	Reactome	104	36	8.8e-44	6.3e-42	PTLMV
REACTOME_RNA_POLYMERASE_I_TRANSCRIPTION	Reactome	104	36	8.8e-44	6.3e-42	PTLMV
REACTOME_RNA_POLYMERASE_I_TRANSCRIPTION	Canonical_Pathways	104	36	8.8e-44	8.8e-42	PTLMV
REACTOME_PRE_NOTCH_EXPRESSION_AND_PROCESSING	Canonical_Pathways	104	36	8.8e-44	8.8e-42	PTLMV
REACTOME_DNA_DAMAGE_TELOMERE_STRESS_INDUCED_SENESCENCE	Curated_gene_sets	78	33	1.1e-43	2.5e-41	PTLMV
REACTOME_DNA_DAMAGE_TELOMERE_STRESS_INDUCED_SENESCENCE	Reactome	78	33	1.1e-43	7.4e-42	PTLMV
REACTOME_DNA_DAMAGE_TELOMERE_STRESS_INDUCED_SENESCENCE	Canonical_Pathways	78	33	1.1e-43	1.0e-41	PTLMV
REACTOME_SENESCENCE_ASSOCIATED_SECRETORY_PHENOTYPE_SASP	Curated_gene_sets	105	36	1.3e-43	2.8e-41	PTLMV
REACTOME_AMYLOID_FIBER_FORMATION	Curated_gene_sets	105	36	1.3e-43	2.8e-41	PTLMV
REACTOME_SENESCENCE_ASSOCIATED_SECRETORY_PHENOTYPE_SASP	Reactome	105	36	1.3e-43	8.3e-42	PTLMV
REACTOME_AMYLOID_FIBER_FORMATION	Reactome	105	36	1.3e-43	8.3e-42	PTLMV
REACTOME_SENESCENCE_ASSOCIATED_SECRETORY_PHENOTYPE_SASP	Canonical_Pathways	105	36	1.3e-43	1.2e-41	PTLMV
REACTOME_AMYLOID_FIBER_FORMATION	Canonical_Pathways	105	36	1.3e-43	1.2e-41	PTLMV
REACTOME_ACTIVATION_OF_HOX_GENES_DURING_DIFFERENTIATION	Curated_gene_sets	118	37	4.0e-43	8.2e-41	PTLMV
REACTOME_ACTIVATION_OF_HOX_GENES_DURING_DIFFERENTIATION	Reactome	118	37	4.0e-43	2.4e-41	PTLMV
REACTOME_ACTIVATION_OF_HOX_GENES_DURING_DIFFERENTIATION	Canonical_Pathways	118	37	4.0e-43	3.4e-41	PTLMV
GO_CHROMATIN_ASSEMBLY_OR_DISASSEMBLY	GO_bp	178	42	4.3e-43	1.1e-39	PTLMV
REACTOME_REPRODUCTION	Curated_gene_sets	140	38	1.5e-41	2.9e-39	PTLMV
REACTOME_REPRODUCTION	Reactome	140	38	1.5e-41	8.5e-40	PTLMV
REACTOME_REPRODUCTION	Canonical_Pathways	140	38	1.5e-41	1.2e-39	PTLMV
GO_DNA_PACKAGING	GO_bp	195	42	2.8e-41	5.1e-38	PTLMV
REACTOME_OXIDATIVE_STRESS_INDUCED_SENESCENCE	Curated_gene_sets	120	36	3.7e-41	6.9e-39	PTLMV
REACTOME_OXIDATIVE_STRESS_INDUCED_SENESCENCE	Reactome	120	36	3.7e-41	2.0e-39	PTLMV
REACTOME_OXIDATIVE_STRESS_INDUCED_SENESCENCE	Canonical_Pathways	120	36	3.7e-41	2.9e-39	PTLMV
REACTOME_GENE_SILENCING_BY_RNA	Curated_gene_sets	133	37	6.5e-41	1.2e-38	PTLMV
REACTOME_GENE_SILENCING_BY_RNA	Reactome	133	37	6.5e-41	3.5e-39	PTLMV
REACTOME_GENE_SILENCING_BY_RNA	Canonical_Pathways	133	37	6.5e-41	4.9e-39	PTLMV
REACTOME_CELLULAR_SENESCENCE	Curated_gene_sets	189	41	2.0e-40	3.5e-38	PTLMV
REACTOME_CELLULAR_SENESCENCE	Reactome	189	41	2.0e-40	1.0e-38	PTLMV
REACTOME_CELLULAR_SENESCENCE	Canonical_Pathways	189	41	2.0e-40	1.4e-38	PTLMV
REACTOME_DEPURINATION	Curated_gene_sets	54	28	2.1e-40	3.6e-38	PTLMV
REACTOME_DEPURINATION	Reactome	54	28	2.1e-40	1.0e-38	PTLMV
REACTOME_DEPURINATION	Canonical_Pathways	54	28	2.1e-40	1.5e-38	PTLMV
REACTOME_CHROMATIN_ORGANIZATION	Curated_gene_sets	266	45	3.0e-39	4.9e-37	PTLMV
REACTOME_CHROMATIN_ORGANIZATION	Reactome	266	45	3.0e-39	1.4e-37	PTLMV
REACTOME_CHROMATIN_ORGANIZATION	Canonical_Pathways	266	45	3.0e-39	2.0e-37	PTLMV
REACTOME_ESTROGEN_DEPENDENT_GENE_EXPRESSION	Curated_gene_sets	146	37	3.1e-39	5.0e-37	PTLMV
REACTOME_ESTROGEN_DEPENDENT_GENE_EXPRESSION	Reactome	146	37	3.1e-39	1.4e-37	PTLMV
REACTOME_ESTROGEN_DEPENDENT_GENE_EXPRESSION	Canonical_Pathways	146	37	3.1e-39	2.1e-37	PTLMV
REACTOME_RMTS_METHYLATE_HISTONE_ARGININES	Curated_gene_sets	76	30	1.2e-38	1.9e-36	PTLMV
REACTOME_RMTS_METHYLATE_HISTONE_ARGININES	Reactome	76	30	1.2e-38	5.6e-37	PTLMV
REACTOME_RMTS_METHYLATE_HISTONE_ARGININES	Canonical_Pathways	76	30	1.2e-38	7.9e-37	PTLMV
REACTOME_MITOTIC_PROPHASE	Curated_gene_sets	139	36	1.5e-38	2.2e-36	PTLMV
REACTOME_MITOTIC_PROPHASE	Reactome	139	36	1.5e-38	6.5e-37	PTLMV
REACTOME_MITOTIC_PROPHASE	Canonical_Pathways	139	36	1.5e-38	9.2e-37	PTLMV
REACTOME_EPIGENETIC_REGULATION_OF_GENE_EXPRESSION	Curated_gene_sets	140	36	2.0e-38	2.9e-36	PTLMV
REACTOME_EPIGENETIC_REGULATION_OF_GENE_EXPRESSION	Reactome	140	36	2.0e-38	8.2e-37	PTLMV
REACTOME_EPIGENETIC_REGULATION_OF_GENE_EXPRESSION	Canonical_Pathways	140	36	2.0e-38	1.2e-36	PTLMV
REACTOME_BASE_EXCISION_REPAIR_AP_SITE_FORMATION	Curated_gene_sets	61	28	2.0e-38	2.9e-36	PTLMV
REACTOME_BASE_EXCISION_REPAIR_AP_SITE_FORMATION	Reactome	61	28	2.0e-38	8.2e-37	PTLMV
REACTOME_BASE_EXCISION_REPAIR_AP_SITE_FORMATION	Canonical_Pathways	61	28	2.0e-38	1.2e-36	PTLMV
GO_PROTEIN_DNA_COMPLEX_SUBUNIT_ORGANIZATION	GO_bp	266	44	6.2e-38	9.2e-35	PTLMV
REACTOME_NUCLEOSOME_ASSEMBLY	Curated_gene_sets	71	29	6.6e-38	9.3e-36	PTLMV
REACTOME_NUCLEOSOME_ASSEMBLY	Reactome	71	29	6.6e-38	2.7e-36	PTLMV
REACTOME_NUCLEOSOME_ASSEMBLY	Canonical_Pathways	71	29	6.6e-38	3.8e-36	PTLMV
REACTOME_TELOMERE_MAINTENANCE	Curated_gene_sets	80	30	8.1e-38	1.1e-35	PTLMV
REACTOME_TELOMERE_MAINTENANCE	Reactome	80	30	8.1e-38	3.2e-36	PTLMV
REACTOME_TELOMERE_MAINTENANCE	Canonical_Pathways	80	30	8.1e-38	4.6e-36	PTLMV
REACTOME_MEIOTIC_SYNAPSIS	Curated_gene_sets	77	29	1.2e-36	1.6e-34	PTLMV
REACTOME_MEIOTIC_SYNAPSIS	Reactome	77	29	1.2e-36	4.6e-35	PTLMV
REACTOME_MEIOTIC_SYNAPSIS	Canonical_Pathways	77	29	1.2e-36	6.6e-35	PTLMV
REACTOME_BASE_EXCISION_REPAIR	Curated_gene_sets	89	30	3.7e-36	4.9e-34	PTLMV
REACTOME_BASE_EXCISION_REPAIR	Reactome	89	30	3.7e-36	1.4e-34	PTLMV
REACTOME_BASE_EXCISION_REPAIR	Canonical_Pathways	89	30	3.7e-36	2.0e-34	PTLMV
REACTOME_TRANSCRIPTIONAL_REGULATION_BY_RUNX1	Curated_gene_sets	231	40	2.7e-35	3.4e-33	PTLMV
REACTOME_TRANSCRIPTIONAL_REGULATION_BY_RUNX1	Reactome	231	40	2.7e-35	9.8e-34	PTLMV
REACTOME_TRANSCRIPTIONAL_REGULATION_BY_RUNX1	Canonical_Pathways	231	40	2.7e-35	1.4e-33	PTLMV
GO_DNA_CONFORMATION_CHANGE	GO_bp	288	43	4.2e-35	5.2e-32	PTLMV
REACTOME_CHROMOSOME_MAINTENANCE	Curated_gene_sets	107	31	5.7e-35	7.1e-33	PTLMV
REACTOME_CHROMOSOME_MAINTENANCE	Reactome	107	31	5.7e-35	2.0e-33	PTLMV
REACTOME_CHROMOSOME_MAINTENANCE	Canonical_Pathways	107	31	5.7e-35	2.9e-33	PTLMV
TTTNNANAGCYR_UNKNOWN	TF_targets	133	33	1.1e-34	3.2e-32	PTLMV
REACTOME_TCF_DEPENDENT_SIGNALING_IN_RESPONSE_TO_WNT	Curated_gene_sets	226	39	2.3e-34	2.8e-32	PTLMV
REACTOME_TCF_DEPENDENT_SIGNALING_IN_RESPONSE_TO_WNT	Reactome	226	39	2.3e-34	8.1e-33	PTLMV
REACTOME_TCF_DEPENDENT_SIGNALING_IN_RESPONSE_TO_WNT	Canonical_Pathways	226	39	2.3e-34	1.2e-32	PTLMV
REACTOME_SIGNALING_BY_NOTCH	Curated_gene_sets	228	38	6.9e-33	8.2e-31	PTLMV
REACTOME_SIGNALING_BY_NOTCH	Reactome	228	38	6.9e-33	2.3e-31	PTLMV
REACTOME_SIGNALING_BY_NOTCH	Canonical_Pathways	228	38	6.9e-33	3.4e-31	PTLMV
GO_CHROMATIN	GO_cc	547	52	1.7e-32	5.7e-30	PTLMV
REACTOME_ESR_MEDIATED_SIGNALING	Curated_gene_sets	217	37	2.1e-32	2.4e-30	PTLMV
REACTOME_ESR_MEDIATED_SIGNALING	Reactome	217	37	2.1e-32	6.9e-31	PTLMV
REACTOME_ESR_MEDIATED_SIGNALING	Canonical_Pathways	217	37	2.1e-32	9.9e-31	PTLMV
chr17q23	Positional_gene_sets	56	24	3.9e-32	3.9e-30	PTLMV
GO_DNA_REPLICATION_DEPENDENT_NUCLEOSOME_ORGANIZATION	GO_bp	32	20	2.0e-31	2.0e-28	PTLMV
REACTOME_CELLULAR_RESPONSES_TO_STRESS	Curated_gene_sets	429	46	5.4e-31	6.2e-29	PTLMV
REACTOME_CELLULAR_RESPONSES_TO_STRESS	Reactome	429	46	5.4e-31	1.8e-29	PTLMV
REACTOME_CELLULAR_RESPONSES_TO_STRESS	Canonical_Pathways	429	46	5.4e-31	2.5e-29	PTLMV
REACTOME_SIGNALING_BY_NUCLEAR_RECEPTORS	Curated_gene_sets	259	38	9.8e-31	1.1e-28	PTLMV
REACTOME_SIGNALING_BY_NUCLEAR_RECEPTORS	Reactome	259	38	9.8e-31	3.1e-29	PTLMV
REACTOME_SIGNALING_BY_NUCLEAR_RECEPTORS	Canonical_Pathways	259	38	9.8e-31	4.5e-29	PTLMV
Body fat distribution (leg fat ratio)	GWAScatalog	223	36	1.2e-30	1.1e-27	PTLMV
REACTOME_G2_M_DNA_DAMAGE_CHECKPOINT	Curated_gene_sets	93	27	1.4e-30	1.5e-28	PTLMV
REACTOME_G2_M_DNA_DAMAGE_CHECKPOINT	Reactome	93	27	1.4e-30	4.4e-29	PTLMV
REACTOME_G2_M_DNA_DAMAGE_CHECKPOINT	Canonical_Pathways	93	27	1.4e-30	6.3e-29	PTLMV
GO_CHROMATIN_ORGANIZATION	GO_bp	758	57	2.8e-30	2.6e-27	PTLMV
REACTOME_PROCESSING_OF_DNA_DOUBLE_STRAND_BREAK_ENDS	Curated_gene_sets	96	27	3.7e-30	4.0e-28	PTLMV
REACTOME_PROCESSING_OF_DNA_DOUBLE_STRAND_BREAK_ENDS	Reactome	96	27	3.7e-30	1.1e-28	PTLMV
REACTOME_PROCESSING_OF_DNA_DOUBLE_STRAND_BREAK_ENDS	Canonical_Pathways	96	27	3.7e-30	1.6e-28	PTLMV
REACTOME_NONHOMOLOGOUS_END_JOINING_NHEJ	Curated_gene_sets	67	24	7.7e-30	8.2e-28	PTLMV
REACTOME_NONHOMOLOGOUS_END_JOINING_NHEJ	Reactome	67	24	7.7e-30	2.3e-28	PTLMV
REACTOME_NONHOMOLOGOUS_END_JOINING_NHEJ	Canonical_Pathways	67	24	7.7e-30	3.3e-28	PTLMV
Body fat distribution (trunk fat ratio)	GWAScatalog	236	36	9.4e-30	5.7e-27	PTLMV
GO_NUCLEAR_NUCLEOSOME	GO_cc	38	20	2.7e-29	6.8e-27	PTLMV
REACTOME_CELLULAR_RESPONSES_TO_EXTERNAL_STIMULI	Curated_gene_sets	523	48	3.0e-29	3.1e-27	PTLMV
REACTOME_CELLULAR_RESPONSES_TO_EXTERNAL_STIMULI	Reactome	523	48	3.0e-29	8.8e-28	PTLMV
REACTOME_CELLULAR_RESPONSES_TO_EXTERNAL_STIMULI	Canonical_Pathways	523	48	3.0e-29	1.3e-27	PTLMV
GO_CHROMATIN_SILENCING_AT_RDNA	GO_bp	40	20	1.1e-28	9.0e-26	PTLMV
REACTOME_DNA_DOUBLE_STRAND_BREAK_RESPONSE	Curated_gene_sets	75	24	1.9e-28	1.9e-26	PTLMV
REACTOME_DNA_DOUBLE_STRAND_BREAK_RESPONSE	Reactome	75	24	1.9e-28	5.5e-27	PTLMV
REACTOME_DNA_DOUBLE_STRAND_BREAK_RESPONSE	Canonical_Pathways	75	24	1.9e-28	7.9e-27	PTLMV
REACTOME_SIGNALING_BY_WNT	Curated_gene_sets	321	39	2.4e-28	2.4e-26	PTLMV
REACTOME_SIGNALING_BY_WNT	Reactome	321	39	2.4e-28	6.8e-27	PTLMV
REACTOME_SIGNALING_BY_WNT	Canonical_Pathways	321	39	2.4e-28	9.8e-27	PTLMV
GO_PROTEIN_HETERODIMERIZATION_ACTIVITY	GO_mf	496	46	3.2e-28	5.3e-25	PTLMV
REACTOME_HDMS_DEMETHYLATE_HISTONES	Curated_gene_sets	46	20	4.2e-27	4.1e-25	PTLMV
REACTOME_HDMS_DEMETHYLATE_HISTONES	Reactome	46	20	4.2e-27	1.2e-25	PTLMV
REACTOME_HDMS_DEMETHYLATE_HISTONES	Canonical_Pathways	46	20	4.2e-27	1.7e-25	PTLMV
REACTOME_HOMOLOGY_DIRECTED_REPAIR	Curated_gene_sets	136	28	4.4e-27	4.3e-25	PTLMV
REACTOME_HOMOLOGY_DIRECTED_REPAIR	Reactome	136	28	4.4e-27	1.2e-25	PTLMV
REACTOME_HOMOLOGY_DIRECTED_REPAIR	Canonical_Pathways	136	28	4.4e-27	1.7e-25	PTLMV
GO_CHROMOSOME	GO_cc	1046	61	2.0e-26	4.0e-24	PTLMV
REACTOME_M_PHASE	Curated_gene_sets	385	40	2.0e-26	1.9e-24	PTLMV
REACTOME_M_PHASE	Reactome	385	40	2.0e-26	5.4e-25	PTLMV
REACTOME_M_PHASE	Canonical_Pathways	385	40	2.0e-26	7.8e-25	PTLMV
REACTOME_RHO_GTPASE_EFFECTORS	Curated_gene_sets	318	37	3.2e-26	3.0e-24	PTLMV
REACTOME_RHO_GTPASE_EFFECTORS	Reactome	318	37	3.2e-26	8.3e-25	PTLMV
REACTOME_RHO_GTPASE_EFFECTORS	Canonical_Pathways	318	37	3.2e-26	1.2e-24	PTLMV
Height	GWAScatalog	782	53	6.6e-26	3.0e-23	PTLMV
GO_CHROMATIN_ORGANIZATION_INVOLVED_IN_REGULATION_OF_TRANSCRIPTION	GO_bp	121	26	1.0e-25	7.4e-23	PTLMV
GO_PROTEIN_HETEROTETRAMERIZATION	GO_bp	53	20	1.4e-25	9.4e-23	PTLMV
Histone Modifications	Wikipathways	66	21	5.9e-25	3.2e-22	PTLMV
GO_NEGATIVE_REGULATION_OF_GENE_EXPRESSION_EPIGENETIC	GO_bp	129	26	5.9e-25	3.6e-22	PTLMV
GO_CHROMOSOME_ORGANIZATION	GO_bp	1160	62	7.6e-25	4.3e-22	PTLMV
ACEVEDO_LIVER_CANCER_WITH_H3K9ME3_DN	Chemical_and_Genetic_pertubation	117	25	1.0e-24	1.7e-21	PTLMV
ACEVEDO_LIVER_CANCER_WITH_H3K9ME3_DN	Curated_gene_sets	117	25	1.0e-24	9.6e-23	PTLMV
REACTOME_DNA_DOUBLE_STRAND_BREAK_REPAIR	Curated_gene_sets	164	28	1.1e-24	9.6e-23	PTLMV
REACTOME_G2_M_CHECKPOINTS	Curated_gene_sets	164	28	1.1e-24	9.6e-23	PTLMV
REACTOME_G2_M_CHECKPOINTS	Reactome	164	28	1.1e-24	2.8e-23	PTLMV
REACTOME_DNA_DOUBLE_STRAND_BREAK_REPAIR	Reactome	164	28	1.1e-24	2.8e-23	PTLMV
REACTOME_G2_M_CHECKPOINTS	Canonical_Pathways	164	28	1.1e-24	4.0e-23	PTLMV
REACTOME_DNA_DOUBLE_STRAND_BREAK_REPAIR	Canonical_Pathways	164	28	1.1e-24	4.0e-23	PTLMV
REACTOME_CELL_CYCLE	Curated_gene_sets	632	46	1.0e-23	8.8e-22	PTLMV
REACTOME_CELL_CYCLE	Reactome	632	46	1.0e-23	2.5e-22	PTLMV
REACTOME_CELL_CYCLE	Canonical_Pathways	632	46	1.0e-23	3.6e-22	PTLMV
GO_REGULATION_OF_GENE_SILENCING	GO_bp	149	26	3.0e-23	1.6e-20	PTLMV
GO_REGULATION_OF_MEGAKARYOCYTE_DIFFERENTIATION	GO_bp	78	21	3.2e-23	1.6e-20	PTLMV
REACTOME_CELL_CYCLE_MITOTIC	Curated_gene_sets	528	42	3.8e-23	3.3e-21	PTLMV
REACTOME_CELL_CYCLE_MITOTIC	Reactome	528	42	3.8e-23	9.4e-22	PTLMV
REACTOME_CELL_CYCLE_MITOTIC	Canonical_Pathways	528	42	3.8e-23	1.4e-21	PTLMV
ACEVEDO_LIVER_CANCER_WITH_H3K27ME3_DN	Chemical_and_Genetic_pertubation	206	29	4.6e-23	5.0e-20	PTLMV
ACEVEDO_LIVER_CANCER_WITH_H3K27ME3_DN	Curated_gene_sets	206	29	4.6e-23	3.9e-21	PTLMV
REACTOME_PKMTS_METHYLATE_HISTONE_LYSINES	Curated_gene_sets	68	19	1.8e-21	1.5e-19	PTLMV
REACTOME_PKMTS_METHYLATE_HISTONE_LYSINES	Reactome	68	19	1.8e-21	4.5e-20	PTLMV
REACTOME_PKMTS_METHYLATE_HISTONE_LYSINES	Canonical_Pathways	68	19	1.8e-21	6.5e-20	PTLMV
GO_MEGAKARYOCYTE_DIFFERENTIATION	GO_bp	93	21	1.8e-21	8.5e-19	PTLMV
REACTOME_SIGNALING_BY_RHO_GTPASES	Curated_gene_sets	447	37	5.1e-21	4.2e-19	PTLMV
REACTOME_SIGNALING_BY_RHO_GTPASES	Reactome	447	37	5.1e-21	1.2e-19	PTLMV
REACTOME_SIGNALING_BY_RHO_GTPASES	Canonical_Pathways	447	37	5.1e-21	1.8e-19	PTLMV
GO_NUCLEAR_CHROMATIN	GO_cc	367	34	6.6e-21	1.1e-18	PTLMV
REACTOME_DNA_REPAIR	Curated_gene_sets	327	32	1.9e-20	1.6e-18	PTLMV
REACTOME_DNA_REPAIR	Reactome	327	32	1.9e-20	4.5e-19	PTLMV
REACTOME_DNA_REPAIR	Canonical_Pathways	327	32	1.9e-20	6.6e-19	PTLMV
GO_PROTEIN_DIMERIZATION_ACTIVITY	GO_mf	1303	59	5.2e-20	4.3e-17	PTLMV
GO_REGULATION_OF_POSTTRANSCRIPTIONAL_GENE_SILENCING	GO_bp	112	21	1.2e-19	5.1e-17	PTLMV
GO_NUCLEAR_CHROMOSOME	GO_cc	595	40	2.1e-19	3.0e-17	PTLMV
REACTOME_CELL_CYCLE_CHECKPOINTS	Curated_gene_sets	287	29	5.6e-19	4.4e-17	PTLMV
REACTOME_CELL_CYCLE_CHECKPOINTS	Reactome	287	29	5.6e-19	1.3e-17	PTLMV
REACTOME_CELL_CYCLE_CHECKPOINTS	Canonical_Pathways	287	29	5.6e-19	1.9e-17	PTLMV
Waist-to-hip ratio adjusted for BMI (age >50)	GWAScatalog	200	25	9.9e-19	3.6e-16	PTLMV
GO_NUCLEOSOMAL_DNA_BINDING	GO_mf	54	16	1.0e-18	5.6e-16	PTLMV
GO_CELLULAR_PROTEIN_CONTAINING_COMPLEX_ASSEMBLY	GO_bp	1040	51	1.1e-18	4.4e-16	PTLMV
REACTOME_UB_SPECIFIC_PROCESSING_PROTEASES	Curated_gene_sets	214	25	5.2e-18	4.1e-16	PTLMV
REACTOME_UB_SPECIFIC_PROCESSING_PROTEASES	Reactome	214	25	5.2e-18	1.2e-16	PTLMV
REACTOME_UB_SPECIFIC_PROCESSING_PROTEASES	Canonical_Pathways	214	25	5.2e-18	1.7e-16	PTLMV
GO_TELOMERE_ORGANIZATION	GO_bp	173	23	6.4e-18	2.5e-15	PTLMV
GO_REGULATION_OF_GENE_EXPRESSION_EPIGENETIC	GO_bp	322	29	1.3e-17	4.6e-15	PTLMV
GO_NEGATIVE_REGULATION_OF_MEGAKARYOCYTE_DIFFERENTIATION	GO_bp	18	11	1.3e-17	4.6e-15	PTLMV
GO_GENE_SILENCING_BY_RNA	GO_bp	179	23	1.4e-17	4.6e-15	PTLMV
GO_PROTEIN_HETEROOLIGOMERIZATION	GO_bp	133	20	8.4e-17	2.7e-14	PTLMV
FISCHER_DREAM_TARGETS	Chemical_and_Genetic_pertubation	955	45	7.6e-16	6.2e-13	PTLMV
FISCHER_DREAM_TARGETS	Curated_gene_sets	955	45	7.6e-16	5.9e-14	PTLMV
GO_NUCLEOSOME_BINDING	GO_mf	80	16	1.0e-15	4.1e-13	PTLMV
GO_PROTEIN_TETRAMERIZATION	GO_bp	160	20	3.4e-15	1.0e-12	PTLMV
REACTOME_DEUBIQUITINATION	Curated_gene_sets	291	25	7.7e-15	5.9e-13	PTLMV
REACTOME_DEUBIQUITINATION	Reactome	291	25	7.7e-15	1.7e-13	PTLMV
REACTOME_DEUBIQUITINATION	Canonical_Pathways	291	25	7.7e-15	2.5e-13	PTLMV
Blood protein levels	GWAScatalog	1553	56	1.4e-14	4.2e-12	PTLMV
REACTOME_GENERIC_TRANSCRIPTION_PATHWAY	Curated_gene_sets	1194	48	3.1e-14	2.3e-12	PTLMV
REACTOME_GENERIC_TRANSCRIPTION_PATHWAY	Reactome	1194	48	3.1e-14	6.8e-13	PTLMV
REACTOME_GENERIC_TRANSCRIPTION_PATHWAY	Canonical_Pathways	1194	48	3.1e-14	9.8e-13	PTLMV
GO_DNA_REPLICATION_INDEPENDENT_NUCLEOSOME_ORGANIZATION	GO_bp	55	13	5.1e-14	1.5e-11	PTLMV
REACTOME_E3_UBIQUITIN_LIGASES_UBIQUITINATE_TARGET_PROTEINS	Curated_gene_sets	58	13	1.1e-13	8.0e-12	PTLMV
REACTOME_E3_UBIQUITIN_LIGASES_UBIQUITINATE_TARGET_PROTEINS	Reactome	58	13	1.1e-13	2.3e-12	PTLMV
REACTOME_E3_UBIQUITIN_LIGASES_UBIQUITINATE_TARGET_PROTEINS	Canonical_Pathways	58	13	1.1e-13	3.4e-12	PTLMV
GO_CHROMATIN_REMODELING_AT_CENTROMERE	GO_bp	46	12	1.3e-13	3.8e-11	PTLMV
Waist-to-hip ratio adjusted for BMI x sex x age interaction (4df test)	GWAScatalog	341	25	2.9e-13	7.4e-11	PTLMV
Waist-to-hip ratio adjusted for BMI	GWAScatalog	346	25	4.0e-13	9.0e-11	PTLMV
REACTOME_DEVELOPMENTAL_BIOLOGY	Curated_gene_sets	1093	44	4.3e-13	3.1e-11	PTLMV
REACTOME_DEVELOPMENTAL_BIOLOGY	Reactome	1093	44	4.3e-13	9.1e-12	PTLMV
REACTOME_DEVELOPMENTAL_BIOLOGY	Canonical_Pathways	1093	44	4.3e-13	1.3e-11	PTLMV
GO_CHROMATIN_DNA_BINDING	GO_mf	117	16	5.1e-13	1.7e-10	PTLMV
GO_REGULATION_OF_MYELOID_CELL_DIFFERENTIATION	GO_bp	242	21	1.0e-12	2.7e-10	PTLMV
GO_CENTROMERE_COMPLEX_ASSEMBLY	GO_bp	54	12	1.1e-12	2.9e-10	PTLMV
GO_POSTTRANSCRIPTIONAL_REGULATION_OF_GENE_EXPRESSION	GO_bp	580	31	1.6e-12	4.1e-10	PTLMV
GO_PROTEIN_CONTAINING_COMPLEX_ASSEMBLY	GO_bp	1806	57	2.1e-12	5.1e-10	PTLMV
GO_HISTONE_EXCHANGE	GO_bp	58	12	2.7e-12	6.5e-10	PTLMV
REACTOME_PROTEIN_UBIQUITINATION	Curated_gene_sets	78	13	6.1e-12	4.4e-10	PTLMV
REACTOME_PROTEIN_UBIQUITINATION	Reactome	78	13	6.1e-12	1.3e-10	PTLMV
REACTOME_PROTEIN_UBIQUITINATION	Canonical_Pathways	78	13	6.1e-12	1.9e-10	PTLMV
NIKOLSKY_BREAST_CANCER_17Q21_Q25_AMPLICON	Chemical_and_Genetic_pertubation	329	23	7.2e-12	4.8e-09	PTLMV
NIKOLSKY_BREAST_CANCER_17Q21_Q25_AMPLICON	Curated_gene_sets	329	23	7.2e-12	5.1e-10	PTLMV
REACTOME_METALLOPROTEASE_DUBS	Curated_gene_sets	36	10	7.7e-12	5.4e-10	PTLMV
REACTOME_METALLOPROTEASE_DUBS	Reactome	36	10	7.7e-12	1.6e-10	PTLMV
REACTOME_METALLOPROTEASE_DUBS	Canonical_Pathways	36	10	7.7e-12	2.3e-10	PTLMV
REACTOME_GENE_EXPRESSION_TRANSCRIPTION	Curated_gene_sets	1451	49	1.0e-11	7.0e-10	PTLMV
REACTOME_GENE_EXPRESSION_TRANSCRIPTION	Reactome	1451	49	1.0e-11	2.1e-10	PTLMV
REACTOME_GENE_EXPRESSION_TRANSCRIPTION	Canonical_Pathways	1451	49	1.0e-11	3.0e-10	PTLMV
GO_ATP_DEPENDENT_CHROMATIN_REMODELING	GO_bp	81	13	1.0e-11	2.3e-09	PTLMV
REACTOME_POST_TRANSLATIONAL_PROTEIN_MODIFICATION	Curated_gene_sets	1408	48	1.2e-11	8.5e-10	PTLMV
REACTOME_POST_TRANSLATIONAL_PROTEIN_MODIFICATION	Reactome	1408	48	1.2e-11	2.5e-10	PTLMV
REACTOME_POST_TRANSLATIONAL_PROTEIN_MODIFICATION	Canonical_Pathways	1408	48	1.2e-11	3.6e-10	PTLMV
BENPORATH_MYC_MAX_TARGETS	Chemical_and_Genetic_pertubation	761	34	1.8e-11	9.7e-09	PTLMV
BENPORATH_MYC_MAX_TARGETS	Curated_gene_sets	761	34	1.8e-11	1.2e-09	PTLMV
DANG_BOUND_BY_MYC	Chemical_and_Genetic_pertubation	1037	40	2.2e-11	1.0e-08	PTLMV
DANG_BOUND_BY_MYC	Curated_gene_sets	1037	40	2.2e-11	1.5e-09	PTLMV
GO_TELOMERE_CAPPING	GO_bp	55	11	3.4e-11	7.5e-09	PTLMV
HASLINGER_B_CLL_WITH_6Q21_DELETION	Chemical_and_Genetic_pertubation	20	8	3.5e-11	1.4e-08	PTLMV
HASLINGER_B_CLL_WITH_6Q21_DELETION	Curated_gene_sets	20	8	3.5e-11	2.3e-09	PTLMV
GO_INTERLEUKIN_7_MEDIATED_SIGNALING_PATHWAY	GO_bp	30	9	4.0e-11	8.8e-09	PTLMV
BENPORATH_EED_TARGETS	Chemical_and_Genetic_pertubation	1024	39	6.0e-11	2.2e-08	PTLMV
BENPORATH_EED_TARGETS	Curated_gene_sets	1024	39	6.0e-11	3.9e-09	PTLMV
GO_REGULATION_OF_HEMOPOIESIS	GO_bp	452	25	1.3e-10	2.8e-08	PTLMV
GSE41176_WT_VS_TAK1_KO_ANTI_IGM_STIM_BCELL_24H_DN	Immunologic_signatures	197	17	1.7e-10	8.4e-07	PTLMV
GO_NUCLEAR_CHROMOSOME_TELOMERIC_REGION	GO_cc	123	14	1.9e-10	2.4e-08	PTLMV
FBXL10 enhancement of MAP/ERK signaling in diffuse large B-cell lymphoma	Wikipathways	35	9	1.9e-10	5.2e-08	PTLMV
chr11q13	Positional_gene_sets	260	19	2.5e-10	1.8e-08	PTLMV
MODULE_203	Cancer_modules	16	7	2.9e-10	1.0e-07	PTLMV
MODULE_203	Computational_gene_sets	16	7	2.9e-10	2.1e-07	PTLMV
GO_MYELOID_CELL_DIFFERENTIATION	GO_bp	397	23	3.1e-10	6.3e-08	PTLMV
The effect of progerin on the involved genes in Hutchinson-Gilford Progeria Syndrome	Wikipathways	37	9	3.3e-10	5.9e-08	PTLMV
Lung cancer in ever smokers	GWAScatalog	107	13	3.7e-10	7.5e-08	PTLMV
HADDAD_B_LYMPHOCYTE_PROGENITOR	Chemical_and_Genetic_pertubation	270	19	4.7e-10	1.5e-07	PTLMV
HADDAD_B_LYMPHOCYTE_PROGENITOR	Curated_gene_sets	270	19	4.7e-10	3.0e-08	PTLMV
MODULE_90	Cancer_modules	17	7	4.8e-10	1.0e-07	PTLMV
MODULE_90	Computational_gene_sets	17	7	4.8e-10	2.1e-07	PTLMV
REACTOME_SUMOYLATION_OF_CHROMATIN_ORGANIZATION_PROTEINS	Curated_gene_sets	71	11	6.1e-10	3.9e-08	PTLMV
REACTOME_SUMOYLATION_OF_CHROMATIN_ORGANIZATION_PROTEINS	Reactome	71	11	6.1e-10	1.2e-08	PTLMV
REACTOME_SUMOYLATION_OF_CHROMATIN_ORGANIZATION_PROTEINS	Canonical_Pathways	71	11	6.1e-10	1.8e-08	PTLMV
GO_RESPONSE_TO_INTERLEUKIN_7	GO_bp	40	9	7.0e-10	1.4e-07	PTLMV
chr8q12	Positional_gene_sets	28	8	7.9e-10	4.7e-08	PTLMV
Hip circumference adjusted for BMI	GWAScatalog	190	16	8.6e-10	1.6e-07	PTLMV
GSE29618_MONOCYTE_VS_MDC_DN	Immunologic_signatures	191	16	9.3e-10	2.3e-06	PTLMV
GO_NON_RECOMBINATIONAL_REPAIR	GO_bp	94	12	1.0e-09	1.9e-07	PTLMV
REACTOME_BUTYROPHILIN_BTN_FAMILY_INTERACTIONS	Curated_gene_sets	11	6	1.1e-09	6.7e-08	PTLMV
REACTOME_BUTYROPHILIN_BTN_FAMILY_INTERACTIONS	Reactome	11	6	1.1e-09	2.1e-08	PTLMV
REACTOME_BUTYROPHILIN_BTN_FAMILY_INTERACTIONS	Canonical_Pathways	11	6	1.1e-09	3.0e-08	PTLMV
REACTOME_INTERLEUKIN_7_SIGNALING	Curated_gene_sets	34	8	4.3e-09	2.7e-07	PTLMV
REACTOME_INTERLEUKIN_7_SIGNALING	Reactome	34	8	4.3e-09	8.4e-08	PTLMV
REACTOME_INTERLEUKIN_7_SIGNALING	Canonical_Pathways	34	8	4.3e-09	1.2e-07	PTLMV
chr13q14	Positional_gene_sets	86	11	5.0e-09	2.5e-07	PTLMV
GO_CHROMOSOME_TELOMERIC_REGION	GO_cc	158	14	5.2e-09	5.8e-07	PTLMV
GO_INNATE_IMMUNE_RESPONSE_IN_MUCOSA	GO_bp	23	7	5.7e-09	1.1e-06	PTLMV
GSE29618_MONOCYTE_VS_MDC_DAY7_FLU_VACCINE_DN	Immunologic_signatures	189	15	6.6e-09	1.1e-05	PTLMV
MODULE_89	Cancer_modules	14	6	6.7e-09	9.6e-07	PTLMV
MODULE_89	Computational_gene_sets	14	6	6.7e-09	1.9e-06	PTLMV
GO_NEGATIVE_REGULATION_OF_MYELOID_CELL_DIFFERENTIATION	GO_bp	90	11	8.2e-09	1.5e-06	PTLMV
REACTOME_UCH_PROTEINASES	Curated_gene_sets	99	11	2.3e-08	1.4e-06	PTLMV
REACTOME_UCH_PROTEINASES	Reactome	99	11	2.3e-08	4.3e-07	PTLMV
REACTOME_UCH_PROTEINASES	Canonical_Pathways	99	11	2.3e-08	6.3e-07	PTLMV
TCGA_GLIOBLASTOMA_COPY_NUMBER_DN	Chemical_and_Genetic_pertubation	29	7	3.4e-08	1.0e-05	PTLMV
TCGA_GLIOBLASTOMA_COPY_NUMBER_DN	Curated_gene_sets	29	7	3.4e-08	2.1e-06	PTLMV
Body fat distribution (arm fat ratio)	GWAScatalog	129	12	3.9e-08	6.4e-06	PTLMV
chr4p15	Positional_gene_sets	45	8	4.6e-08	2.0e-06	PTLMV
STK33_SKM_UP	Oncogenic_signatures	262	16	8.4e-08	1.6e-05	PTLMV
FISCHER_G1_S_CELL_CYCLE	Chemical_and_Genetic_pertubation	197	14	8.6e-08	2.4e-05	PTLMV
FISCHER_G1_S_CELL_CYCLE	Curated_gene_sets	197	14	8.6e-08	5.2e-06	PTLMV
GO_CHROMATIN_REMODELING	GO_bp	169	13	1.0e-07	1.8e-05	PTLMV
GO_PROTEIN_COMPLEX_OLIGOMERIZATION	GO_bp	551	23	1.4e-07	2.5e-05	PTLMV
GO_NEGATIVE_REGULATION_OF_HEMOPOIESIS	GO_bp	146	12	1.5e-07	2.6e-05	PTLMV
MODULE_189	Cancer_modules	23	6	2.1e-07	2.2e-05	PTLMV
MODULE_189	Computational_gene_sets	23	6	2.1e-07	4.4e-05	PTLMV
GO_ORGAN_OR_TISSUE_SPECIFIC_IMMUNE_RESPONSE	GO_bp	38	7	2.5e-07	4.2e-05	PTLMV
HELLER_HDAC_TARGETS_SILENCED_BY_METHYLATION_UP	Chemical_and_Genetic_pertubation	444	20	3.0e-07	7.4e-05	PTLMV
HELLER_HDAC_TARGETS_SILENCED_BY_METHYLATION_UP	Curated_gene_sets	444	20	3.0e-07	1.8e-05	PTLMV
REACTOME_SUMOYLATION	Curated_gene_sets	186	13	3.1e-07	1.8e-05	PTLMV
REACTOME_SUMOYLATION	Reactome	186	13	3.1e-07	5.8e-06	PTLMV
REACTOME_SUMOYLATION	Canonical_Pathways	186	13	3.1e-07	8.4e-06	PTLMV
NIKOLSKY_BREAST_CANCER_11Q12_Q14_AMPLICON	Chemical_and_Genetic_pertubation	156	12	3.1e-07	7.4e-05	PTLMV
NIKOLSKY_BREAST_CANCER_11Q12_Q14_AMPLICON	Curated_gene_sets	156	12	3.1e-07	1.8e-05	PTLMV
Lung cancer	GWAScatalog	157	12	3.4e-07	5.1e-05	PTLMV
GO_ANTIBACTERIAL_HUMORAL_RESPONSE	GO_bp	40	7	3.7e-07	6.0e-05	PTLMV
MODULE_127	Cancer_modules	26	6	4.5e-07	3.9e-05	PTLMV
MODULE_127	Computational_gene_sets	26	6	4.5e-07	7.8e-05	PTLMV
GO_NUCLEOSOME_POSITIONING	GO_bp	15	5	5.7e-07	9.2e-05	PTLMV
chr3q23	Positional_gene_sets	27	6	5.8e-07	2.2e-05	PTLMV
HELLER_HDAC_TARGETS_UP	Chemical_and_Genetic_pertubation	304	16	6.3e-07	1.4e-04	PTLMV
HELLER_HDAC_TARGETS_UP	Curated_gene_sets	304	16	6.3e-07	3.6e-05	PTLMV
MODULE_534	Cancer_modules	17	5	1.2e-06	8.3e-05	PTLMV
REACTOME_FORMATION_OF_SENESCENCE_ASSOCIATED_HETEROCHROMATIN_FOCI_SAHF	Curated_gene_sets	17	5	1.2e-06	6.6e-05	PTLMV
MODULE_534	Computational_gene_sets	17	5	1.2e-06	1.7e-04	PTLMV
REACTOME_FORMATION_OF_SENESCENCE_ASSOCIATED_HETEROCHROMATIN_FOCI_SAHF	Reactome	17	5	1.2e-06	2.2e-05	PTLMV
REACTOME_FORMATION_OF_SENESCENCE_ASSOCIATED_HETEROCHROMATIN_FOCI_SAHF	Canonical_Pathways	17	5	1.2e-06	3.1e-05	PTLMV
MODULE_552	Cancer_modules	18	5	1.6e-06	9.8e-05	PTLMV
MODULE_552	Computational_gene_sets	18	5	1.6e-06	1.9e-04	PTLMV
GO_IMMUNE_SYSTEM_DEVELOPMENT	GO_bp	941	29	1.9e-06	2.9e-04	PTLMV
GO_ANTIMICROBIAL_HUMORAL_IMMUNE_RESPONSE_MEDIATED_BY_ANTIMICROBIAL_PEPTIDE	GO_bp	72	8	2.0e-06	3.0e-04	PTLMV
GSE13411_PLASMA_CELL_VS_MEMORY_BCELL_UP	Immunologic_signatures	186	12	2.0e-06	0.00	PTLMV
GO_NEGATIVE_REGULATION_OF_CHROMATIN_SILENCING	GO_bp	19	5	2.1e-06	3.2e-04	PTLMV
GSE43260_BTLA_POS_VS_NEG_INTRATUMORAL_CD8_TCELL_DN	Immunologic_signatures	192	12	2.9e-06	0.00	PTLMV
EGFR_UP.V1_DN	Oncogenic_signatures	194	12	3.2e-06	3.0e-04	PTLMV
GO_CHROMOSOMAL_REGION	GO_cc	345	16	3.3e-06	3.3e-04	PTLMV
Iron status biomarkers	GWAScatalog	21	5	3.7e-06	5.1e-04	PTLMV
GO_DOUBLE_STRAND_BREAK_REPAIR	GO_bp	235	13	4.2e-06	6.2e-04	PTLMV
MODULE_168	Cancer_modules	22	5	4.7e-06	2.2e-04	PTLMV
MODULE_222	Cancer_modules	22	5	4.7e-06	2.2e-04	PTLMV
MODULE_168	Computational_gene_sets	22	5	4.7e-06	4.5e-04	PTLMV
MODULE_222	Computational_gene_sets	22	5	4.7e-06	4.5e-04	PTLMV
GSE13547_CTRL_VS_ANTI_IGM_STIM_ZFX_KO_BCELL_2H_UP	Immunologic_signatures	168	11	4.8e-06	0.00	PTLMV
chr6q22	Positional_gene_sets	59	7	5.6e-06	1.8e-04	PTLMV
GO_DNA_TEMPLATED_TRANSCRIPTION_INITIATION	GO_bp	241	13	5.6e-06	7.9e-04	PTLMV
GO_NEGATIVE_REGULATION_OF_RNA_BIOSYNTHETIC_PROCESS	GO_bp	1218	33	5.6e-06	7.9e-04	PTLMV
Intelligence (MTAG)	GWAScatalog	246	13	7.0e-06	9.0e-04	PTLMV
GO_CHROMOSOME_CONDENSATION	GO_bp	42	6	8.9e-06	0.00	PTLMV
Weight	GWAScatalog	149	10	1.0e-05	0.00	PTLMV
GO_DEFENSE_RESPONSE_TO_GRAM_POSITIVE_BACTERIUM	GO_bp	90	8	1.1e-05	0.00	PTLMV
GO_REGULATION_OF_IMMUNE_SYSTEM_PROCESS	GO_bp	1437	36	1.1e-05	0.00	PTLMV
GO_ANATOMICAL_STRUCTURE_HOMEOSTASIS	GO_bp	426	17	1.2e-05	0.00	PTLMV
General cognitive ability	GWAScatalog	185	11	1.2e-05	0.00	PTLMV
GSE12845_IGD_POS_BLOOD_VS_NAIVE_TONSIL_BCELL_UP	Immunologic_signatures	185	11	1.2e-05	0.01	PTLMV
Prothrombin time	GWAScatalog	13	4	1.2e-05	0.00	PTLMV
REACTOME_APOPTOSIS_INDUCED_DNA_FRAGMENTATION	Curated_gene_sets	13	4	1.2e-05	6.8e-04	PTLMV
REACTOME_APOPTOSIS_INDUCED_DNA_FRAGMENTATION	Reactome	13	4	1.2e-05	2.2e-04	PTLMV
REACTOME_APOPTOSIS_INDUCED_DNA_FRAGMENTATION	Canonical_Pathways	13	4	1.2e-05	3.2e-04	PTLMV
GO_NEGATIVE_REGULATION_OF_IMMUNE_SYSTEM_PROCESS	GO_bp	427	17	1.2e-05	0.00	PTLMV
MODULE_421	Cancer_modules	27	5	1.4e-05	5.9e-04	PTLMV
MODULE_421	Computational_gene_sets	27	5	1.4e-05	0.00	PTLMV
GO_CHROMATIN_BINDING	GO_mf	524	19	1.4e-05	0.00	PTLMV
GSE42724_MEMORY_VS_B1_BCELL_DN	Immunologic_signatures	190	11	1.5e-05	0.01	PTLMV
Infant length	GWAScatalog	14	4	1.7e-05	0.00	PTLMV
MEK_UP.V1_DN	Oncogenic_signatures	192	11	1.7e-05	0.00	PTLMV
GSE14000_4H_VS_16H_LPS_DC_DN	Immunologic_signatures	194	11	1.9e-05	0.01	PTLMV
GO_PROTEIN_CONTAINING_COMPLEX_BINDING	GO_mf	1066	29	2.0e-05	0.00	PTLMV
GSE33292_WT_VS_TCF1_KO_DN3_THYMOCYTE_UP	Immunologic_signatures	196	11	2.0e-05	0.01	PTLMV
GO_CADHERIN_BINDING	GO_mf	322	14	2.8e-05	0.01	PTLMV
GO_NEGATIVE_REGULATION_OF_GENE_SILENCING	GO_bp	32	5	3.3e-05	0.00	PTLMV
GO_NEGATIVE_REGULATION_OF_BIOSYNTHETIC_PROCESS	GO_bp	1511	36	3.3e-05	0.00	PTLMV
GO_DNA_METABOLIC_PROCESS	GO_bp	827	24	4.1e-05	0.00	PTLMV
Iron status biomarkers (transferrin saturation)	GWAScatalog	34	5	4.4e-05	0.00	PTLMV
Iron status biomarkers (total iron binding capacity)	GWAScatalog	35	5	5.1e-05	0.00	PTLMV
Intracranial volume	GWAScatalog	7	3	5.3e-05	0.00	PTLMV
GO_DNA_REPAIR	GO_bp	531	18	5.7e-05	0.01	PTLMV
GO_REGULATION_OF_CHROMATIN_SILENCING	GO_bp	36	5	5.9e-05	0.01	PTLMV
DEURIG_T_CELL_PROLYMPHOCYTIC_LEUKEMIA_UP	Chemical_and_Genetic_pertubation	345	14	5.9e-05	0.01	PTLMV
DEURIG_T_CELL_PROLYMPHOCYTIC_LEUKEMIA_UP	Curated_gene_sets	345	14	5.9e-05	0.00	PTLMV
FARMER_BREAST_CANCER_CLUSTER_5	Chemical_and_Genetic_pertubation	19	4	6.2e-05	0.01	PTLMV
FARMER_BREAST_CANCER_CLUSTER_5	Curated_gene_sets	19	4	6.2e-05	0.00	PTLMV
GO_ANTIMICROBIAL_HUMORAL_RESPONSE	GO_bp	115	8	6.3e-05	0.01	PTLMV
GSE14415_TCONV_VS_FOXP3_KO_INDUCED_TREG_DN	Immunologic_signatures	186	10	7.0e-05	0.03	PTLMV
GO_NEGATIVE_REGULATION_OF_CHROMATIN_ORGANIZATION	GO_bp	60	6	7.1e-05	0.01	PTLMV
Squamous cell lung carcinoma	GWAScatalog	89	7	8.4e-05	0.01	PTLMV
QRS complex (Cornell)	GWAScatalog	8	3	8.5e-05	0.01	PTLMV
Lipoprotein (a) levels	GWAScatalog	39	5	8.7e-05	0.01	PTLMV
Genotoxicity pathway	Wikipathways	63	6	9.4e-05	0.01	PTLMV
GSE29618_PRE_VS_DAY7_POST_TIV_FLU_VACCINE_PDC_DN	Immunologic_signatures	197	10	1.1e-04	0.04	PTLMV
GSE32986_UNSTIM_VS_CURDLAN_LOWDOSE_STIM_DC_DN	Immunologic_signatures	197	10	1.1e-04	0.04	PTLMV
GO_NEGATIVE_REGULATION_OF_DNA_RECOMBINATION	GO_bp	42	5	1.3e-04	0.01	PTLMV
ATR Signaling	Wikipathways	9	3	1.3e-04	0.01	PTLMV
GO_GROWTH_HORMONE_RECEPTOR_BINDING	GO_mf	9	3	1.3e-04	0.02	PTLMV
REACTOME_FACTORS_INVOLVED_IN_MEGAKARYOCYTE_DEVELOPMENT_AND_PLATELET_PRODUCTION	Curated_gene_sets	166	9	1.5e-04	0.01	PTLMV
REACTOME_FACTORS_INVOLVED_IN_MEGAKARYOCYTE_DEVELOPMENT_AND_PLATELET_PRODUCTION	Reactome	166	9	1.5e-04	0.00	PTLMV
REACTOME_FACTORS_INVOLVED_IN_MEGAKARYOCYTE_DEVELOPMENT_AND_PLATELET_PRODUCTION	Canonical_Pathways	166	9	1.5e-04	0.00	PTLMV
GO_CELL_ADHESION_MOLECULE_BINDING	GO_mf	482	16	1.9e-04	0.03	PTLMV
Bipolar disorder	GWAScatalog	590	18	2.1e-04	0.02	PTLMV
GO_PROTEIN_MODIFICATION_BY_SMALL_PROTEIN_CONJUGATION	GO_bp	874	23	2.5e-04	0.03	PTLMV
Offspring birth weight	GWAScatalog	141	8	2.6e-04	0.02	PTLMV
ROSS_AML_WITH_AML1_ETO_FUSION	Curated_gene_sets	78	6	3.1e-04	0.02	PTLMV
Waist circumference adjusted for BMI (joint analysis main effects and smoking interaction)	GWAScatalog	80	6	3.5e-04	0.02	PTLMV
Waist circumference adjusted for BMI (adjusted for smoking behaviour)	GWAScatalog	82	6	4.0e-04	0.03	PTLMV
Food addiction	GWAScatalog	13	3	4.1e-04	0.03	PTLMV
Waist circumference adjusted for body mass index	GWAScatalog	201	9	6.2e-04	0.04	PTLMV
Subcortical brain region volumes	GWAScatalog	15	3	6.5e-04	0.04	PTLMV
Iron status biomarkers (ferritin levels)	GWAScatalog	16	3	7.9e-04	0.04	PTLMV
KIM_RESPONSE_TO_TSA_AND_DECITABINE_UP	Curated_gene_sets	131	7	9.0e-04	0.05	PTLMV
GeneSet	Category	N_genes	N_overlap	p	adjP	Trait
chr16p11	Positional_gene_sets	112	41	2.7e-47	8.2e-45	PTMFI
chr22q13	Positional_gene_sets	193	29	2.0e-21	2.6e-19	PTMFI
chr6q23	Positional_gene_sets	49	18	2.6e-21	2.6e-19	PTMFI
Body fat distribution (arm fat ratio)	GWAScatalog	129	23	6.0e-19	1.1e-15	PTMFI
Extremely high intelligence	GWAScatalog	81	15	4.9e-13	4.5e-10	PTMFI
Crohn's disease	GWAScatalog	597	35	1.3e-12	7.9e-10	PTMFI
GSE24634_IL4_VS_CTRL_TREATED_NAIVE_CD4_TCELL_DAY3_DN	Immunologic_signatures	193	20	5.1e-12	2.5e-08	PTMFI
Inflammatory bowel disease	GWAScatalog	637	35	8.2e-12	3.7e-09	PTMFI
NIKOLSKY_BREAST_CANCER_11Q12_Q14_AMPLICON	Chemical_and_Genetic_pertubation	156	18	9.9e-12	3.3e-08	PTMFI
NIKOLSKY_BREAST_CANCER_11Q12_Q14_AMPLICON	Curated_gene_sets	156	18	9.9e-12	5.4e-08	PTMFI
Educational attainment	GWAScatalog	71	13	2.1e-11	7.7e-09	PTMFI
Inflammatory bowel disease (early onset)	GWAScatalog	12	7	8.3e-11	2.5e-08	PTMFI
chr11q13	Positional_gene_sets	260	21	1.7e-10	1.3e-08	PTMFI
GSE1432_CTRL_VS_IFNG_24H_MICROGLIA_DN	Immunologic_signatures	187	18	2.1e-10	5.0e-07	PTMFI
GO_TRACE_AMINE_RECEPTOR_ACTIVITY	GO_mf	5	5	5.7e-10	9.4e-07	PTMFI
GSE42021_CD24HI_VS_CD24LOW_TCONV_THYMUS_DN	Immunologic_signatures	184	17	1.3e-09	1.7e-06	PTMFI
BROWNE_INTERFERON_RESPONSIVE_GENES	Chemical_and_Genetic_pertubation	63	11	1.3e-09	2.1e-06	PTMFI
BROWNE_INTERFERON_RESPONSIVE_GENES	Curated_gene_sets	63	11	1.3e-09	3.6e-06	PTMFI
GSE37533_PPARG1_FOXP3_VS_FOXP3_TRANSDUCED_CD4_TCELL_DN	Immunologic_signatures	188	17	1.8e-09	1.7e-06	PTMFI
GSE41978_ID2_KO_VS_BIM_KO_KLRG1_LOW_EFFECTOR_CD8_TCELL_UP	Immunologic_signatures	188	17	1.8e-09	1.7e-06	PTMFI
chr9q34	Positional_gene_sets	214	18	1.9e-09	1.1e-07	PTMFI
GSE37533_PPARG1_FOXP3_VS_PPARG2_FOXP3_TRANSDUCED_CD4_TCELL_PIOGLITAZONE_TREATED_DN	Immunologic_signatures	190	17	2.1e-09	1.7e-06	PTMFI
Body fat distribution (leg fat ratio)	GWAScatalog	223	18	3.6e-09	9.3e-07	PTMFI
chr12p12	Positional_gene_sets	55	10	4.9e-09	2.4e-07	PTMFI
Body fat distribution (trunk fat ratio)	GWAScatalog	236	18	8.8e-09	2.0e-06	PTMFI
GSE42021_TREG_PLN_VS_CD24INT_TREG_THYMUS_DN	Immunologic_signatures	186	16	1.1e-08	6.7e-06	PTMFI
GSE22886_CTRL_VS_LPS_24H_DC_DN	Immunologic_signatures	187	16	1.2e-08	6.7e-06	PTMFI
GSE22140_GERMFREE_VS_SPF_ARTHRITIC_MOUSE_CD4_TCELL_DN	Immunologic_signatures	188	16	1.3e-08	6.7e-06	PTMFI
HALLMARK_INTERFERON_GAMMA_RESPONSE	Hallmark_gene_sets	189	16	1.4e-08	6.9e-07	PTMFI
GSE42021_TREG_VS_TCONV_PLN_UP	Immunologic_signatures	189	16	1.4e-08	6.7e-06	PTMFI
SANA_RESPONSE_TO_IFNG_UP	Chemical_and_Genetic_pertubation	63	10	1.9e-08	2.1e-05	PTMFI
SANA_RESPONSE_TO_IFNG_UP	Curated_gene_sets	63	10	1.9e-08	3.6e-05	PTMFI
Body fat percentage	GWAScatalog	23	7	2.2e-08	4.5e-06	PTMFI
WIELAND_UP_BY_HBV_INFECTION	Chemical_and_Genetic_pertubation	87	11	4.4e-08	3.6e-05	PTMFI
WIELAND_UP_BY_HBV_INFECTION	Curated_gene_sets	87	11	4.4e-08	6.0e-05	PTMFI
GSE1432_1H_VS_24H_IFNG_MICROGLIA_DN	Immunologic_signatures	186	15	7.5e-08	3.3e-05	PTMFI
GSE22196_HEALTHY_VS_OBESE_MOUSE_SKIN_GAMMADELTA_TCELL_UP	Immunologic_signatures	190	15	9.9e-08	4.0e-05	PTMFI
Waist-to-hip ratio adjusted for BMI (age <50)	GWAScatalog	117	12	1.1e-07	2.0e-05	PTMFI
chr3p25	Positional_gene_sets	78	10	1.6e-07	6.8e-06	PTMFI
chr2p13	Positional_gene_sets	82	10	2.6e-07	9.6e-06	PTMFI
GSE42021_CD24HI_VS_CD24INT_TREG_THYMUS_DN	Immunologic_signatures	185	14	4.5e-07	1.7e-04	PTMFI
GSE37533_PPARG2_FOXP3_VS_FOXP3_TRANSDUCED_CD4_TCELL_DN	Immunologic_signatures	188	14	5.4e-07	1.9e-04	PTMFI
GSE42021_CD24INT_VS_CD24LOW_TCONV_THYMUS_UP	Immunologic_signatures	189	14	5.8e-07	1.9e-04	PTMFI
GSE1432_CTRL_VS_IFNG_6H_MICROGLIA_DN	Immunologic_signatures	191	14	6.6e-07	1.9e-04	PTMFI
GSE42021_CD24HI_VS_CD24INT_TCONV_THYMUS_DN	Immunologic_signatures	192	14	7.0e-07	1.9e-04	PTMFI
GSE21360_PRIMARY_VS_TERTIARY_MEMORY_CD8_TCELL_DN	Immunologic_signatures	192	14	7.0e-07	1.9e-04	PTMFI
GSE13485_CTRL_VS_DAY7_YF17D_VACCINE_PBMC_DN	Immunologic_signatures	195	14	8.5e-07	2.1e-04	PTMFI
GSE1432_1H_VS_6H_IFNG_MICROGLIA_DN	Immunologic_signatures	195	14	8.5e-07	2.1e-04	PTMFI
Intelligence (MTAG)	GWAScatalog	246	15	2.7e-06	4.1e-04	PTMFI
Waist-to-hip ratio adjusted for BMI in active individuals	GWAScatalog	44	7	2.7e-06	4.1e-04	PTMFI
GSE18791_UNSTIM_VS_NEWCATSLE_VIRUS_DC_6H_DN	Immunologic_signatures	186	13	2.8e-06	6.5e-04	PTMFI
GSE42724_NAIVE_BCELL_VS_PLASMABLAST_UP	Immunologic_signatures	187	13	3.0e-06	6.6e-04	PTMFI
GSE42021_TCONV_PLN_VS_CD24HI_TCONV_THYMUS_UP	Immunologic_signatures	192	13	4.0e-06	8.5e-04	PTMFI
Bipolar disorder	GWAScatalog	590	24	4.4e-06	5.9e-04	PTMFI
Autism spectrum disorder or schizophrenia	GWAScatalog	474	21	4.9e-06	5.9e-04	PTMFI
Waist-to-hip ratio adjusted for BMI (adjusted for smoking behaviour)	GWAScatalog	67	8	4.9e-06	5.9e-04	PTMFI
GSE360_HIGH_DOSE_B_MALAYI_VS_M_TUBERCULOSIS_DC_DN	Immunologic_signatures	196	13	5.0e-06	0.00	PTMFI
chr19p13	Positional_gene_sets	560	23	6.0e-06	2.0e-04	PTMFI
Waist-to-hip ratio adjusted for BMI (joint analysis for main effect and physical activity interaction)	GWAScatalog	50	7	6.6e-06	7.5e-04	PTMFI
HALLMARK_INTERFERON_ALPHA_RESPONSE	Hallmark_gene_sets	92	9	6.6e-06	1.7e-04	PTMFI
Schizophrenia	GWAScatalog	704	26	9.7e-06	0.00	PTMFI
chr1q41	Positional_gene_sets	36	6	1.1e-05	3.2e-04	PTMFI
GSE6259_FLT3L_INDUCED_DEC205_POS_DC_VS_CD8_TCELL_DN	Immunologic_signatures	181	12	1.2e-05	0.00	PTMFI
IgG glycosylation	GWAScatalog	22	5	1.2e-05	0.00	PTMFI
GSE42021_TREG_PLN_VS_TREG_PRECURSORS_THYMUS_DN	Immunologic_signatures	186	12	1.5e-05	0.00	PTMFI
GSE14000_UNSTIM_VS_4H_LPS_DC_TRANSLATED_RNA_DN	Immunologic_signatures	188	12	1.7e-05	0.00	PTMFI
Waist-to-hip ratio adjusted for body mass index	GWAScatalog	104	9	1.8e-05	0.00	PTMFI
GSE13485_CTRL_VS_DAY3_YF17D_VACCINE_PBMC_DN	Immunologic_signatures	189	12	1.8e-05	0.00	PTMFI
Sexual dimorphism in anthropometric traits	GWAScatalog	12	4	1.8e-05	0.00	PTMFI
Immunoglobulin light chain (AL) amyloidosis	GWAScatalog	12	4	1.8e-05	0.00	PTMFI
GSE14000_UNSTIM_VS_4H_LPS_DC_DN	Immunologic_signatures	191	12	2.0e-05	0.00	PTMFI
GSE24634_IL4_VS_CTRL_TREATED_NAIVE_CD4_TCELL_DAY5_DN	Immunologic_signatures	191	12	2.0e-05	0.00	PTMFI
MODULE_345	Cancer_modules	109	9	2.6e-05	0.01	PTMFI
MODULE_345	Computational_gene_sets	109	9	2.6e-05	0.02	PTMFI
Waist-to-hip ratio adjusted for BMI (age >50)	GWAScatalog	200	12	3.2e-05	0.00	PTMFI
AGTGCGT_MIR521	microRNA_targets	6	3	5.6e-05	0.01	PTMFI
Intelligence	GWAScatalog	48	6	5.9e-05	0.00	PTMFI
Waist-to-hip ratio adjusted for BMI (joint analysis main effects and smoking interaction)	GWAScatalog	30	5	6.1e-05	0.00	PTMFI
Waist-to-hip ratio adjusted for BMI in non-smokers	GWAScatalog	30	5	6.1e-05	0.00	PTMFI
GSE13485_DAY3_VS_DAY7_YF17D_VACCINE_PBMC_DN	Immunologic_signatures	185	11	7.3e-05	0.01	PTMFI
GSE18791_CTRL_VS_NEWCASTLE_VIRUS_DC_8H_DN	Immunologic_signatures	186	11	7.7e-05	0.01	PTMFI
GSE37534_UNTREATED_VS_PIOGLITAZONE_TREATED_CD4_TCELL_PPARG1_AND_FOXP3_TRASDUCED_DN	Immunologic_signatures	188	11	8.5e-05	0.01	PTMFI
GSE18281_CORTICAL_VS_MEDULLARY_THYMOCYTE_UP	Immunologic_signatures	190	11	9.3e-05	0.01	PTMFI
GSE40685_TREG_VS_FOXP3_KO_TREG_PRECURSOR_UP	Immunologic_signatures	190	11	9.3e-05	0.01	PTMFI
GSE22140_HEALTHY_VS_ARTHRITIC_MOUSE_CD4_TCELL_UP	Immunologic_signatures	191	11	9.7e-05	0.01	PTMFI
GSE13485_PRE_VS_POST_YF17D_VACCINATION_PBMC_DN	Immunologic_signatures	192	11	1.0e-04	0.01	PTMFI
GSE360_L_DONOVANI_VS_M_TUBERCULOSIS_MAC_DN	Immunologic_signatures	192	11	1.0e-04	0.01	PTMFI
GSE22229_RENAL_TRANSPLANT_VS_HEALTHY_PBMC_DN	Immunologic_signatures	194	11	1.1e-04	0.01	PTMFI
GSE32423_IL7_VS_IL7_IL4_MEMORY_CD8_TCELL_DN	Immunologic_signatures	196	11	1.2e-04	0.01	PTMFI
BMI (adjusted for smoking behaviour)	GWAScatalog	78	7	1.2e-04	0.01	PTMFI
Body mass index (joint analysis main effects and smoking interaction)	GWAScatalog	78	7	1.2e-04	0.01	PTMFI
GSE1740_MCSF_VS_MCSF_AND_IFNG_DAY2_DERIVED_MACROPHAGE_UP	Immunologic_signatures	164	10	1.3e-04	0.01	PTMFI
IgG disialylation phenotypes (multivariate analysis)	GWAScatalog	8	3	1.5e-04	0.01	PTMFI
IgG bisecting N-acetyl glucosamine phenotypes (multivariate analysis)	GWAScatalog	8	3	1.5e-04	0.01	PTMFI
Bipolar I disorder	GWAScatalog	82	7	1.7e-04	0.01	PTMFI
BMI in non-smokers	GWAScatalog	59	6	1.9e-04	0.01	PTMFI
GSE7218_IGM_VS_IGG_SIGNAL_THGOUGH_ANTIGEN_BCELL_DN	Immunologic_signatures	176	10	2.2e-04	0.03	PTMFI
IgG monogalactosylation phenotypes (multivariate analysis)	GWAScatalog	9	3	2.3e-04	0.01	PTMFI
Fasting blood insulin (BMI interaction)	GWAScatalog	22	4	2.4e-04	0.01	PTMFI
chr16p12	Positional_gene_sets	90	7	3.0e-04	0.01	PTMFI
chr19q13	Positional_gene_sets	774	24	3.2e-04	0.01	PTMFI
IgG fucosylation phenotypes (multivariate analysis)	GWAScatalog	10	3	3.2e-04	0.02	PTMFI
IgG sialylation phenotypes (multivariate analysis)	GWAScatalog	10	3	3.2e-04	0.02	PTMFI
IgG digalactosylation phenotypes (multivariate analysis)	GWAScatalog	10	3	3.2e-04	0.02	PTMFI
GSE40685_TREG_VS_FOXP3_KO_TREG_PRECURSOR_DN	Immunologic_signatures	184	10	3.2e-04	0.04	PTMFI
GSE17974_CTRL_VS_ACT_IL4_AND_ANTI_IL12_1H_CD4_TCELL_UP	Immunologic_signatures	184	10	3.2e-04	0.04	PTMFI
General cognitive ability	GWAScatalog	185	10	3.3e-04	0.02	PTMFI
GSE22886_NAIVE_VS_MEMORY_TCELL_UP	Immunologic_signatures	186	10	3.5e-04	0.04	PTMFI
GSE16755_CTRL_VS_IFNA_TREATED_MAC_DN	Immunologic_signatures	187	10	3.6e-04	0.04	PTMFI
Waist-to-hip ratio adjusted for BMI x sex x age interaction (4df test)	GWAScatalog	341	14	4.1e-04	0.02	PTMFI
GSE10325_CD4_TCELL_VS_LUPUS_CD4_TCELL_DN	Immunologic_signatures	190	10	4.1e-04	0.04	PTMFI
GSE7548_DAY7_VS_DAY28_PCC_IMMUNIZATION_CD4_TCELL_DN	Immunologic_signatures	190	10	4.1e-04	0.04	PTMFI
IgG galactosylation phenotypes (multivariate analysis)	GWAScatalog	11	3	4.3e-04	0.02	PTMFI
GSE32986_UNSTIM_VS_CURDLAN_HIGHDOSE_STIM_DC_DN	Immunologic_signatures	192	10	4.5e-04	0.04	PTMFI
GSE13485_DAY1_VS_DAY7_YF17D_VACCINE_PBMC_DN	Immunologic_signatures	192	10	4.5e-04	0.04	PTMFI
GSE15930_STIM_VS_STIM_AND_IFNAB_48H_CD8_T_CELL_DN	Immunologic_signatures	192	10	4.5e-04	0.04	PTMFI
GSE22140_GERMFREE_VS_SPF_MOUSE_CD4_TCELL_UP	Immunologic_signatures	192	10	4.5e-04	0.04	PTMFI
GSE33162_HDAC3_KO_VS_HDAC3_KO_MACROPHAGE_UP	Immunologic_signatures	192	10	4.5e-04	0.04	PTMFI
GSE46606_IRF4HIGH_VS_WT_CD40L_IL2_IL5_DAY3_STIMULATED_BCELL_DN	Immunologic_signatures	192	10	4.5e-04	0.04	PTMFI
GSE19888_ADENOSINE_A3R_INH_PRETREAT_AND_ACT_BY_A3R_VS_TCELL_MEMBRANES_ACT_MAST_CELL_UP	Immunologic_signatures	192	10	4.5e-04	0.04	PTMFI
GSE37534_UNTREATED_VS_ROSIGLITAZONE_TREATED_CD4_TCELL_PPARG1_AND_FOXP3_TRASDUCED_DN	Immunologic_signatures	192	10	4.5e-04	0.04	PTMFI
GSE22886_DC_VS_MONOCYTE_DN	Immunologic_signatures	193	10	4.7e-04	0.04	PTMFI
GSE10325_BCELL_VS_LUPUS_BCELL_DN	Immunologic_signatures	193	10	4.7e-04	0.04	PTMFI
Waist-to-hip ratio adjusted for BMI	GWAScatalog	346	14	4.7e-04	0.02	PTMFI
GSE24634_IL4_VS_CTRL_TREATED_NAIVE_CD4_TCELL_DAY10_DN	Immunologic_signatures	194	10	4.9e-04	0.04	PTMFI
GSE19888_ADENOSINE_A3R_INH_VS_ACT_IN_MAST_CELL_DN	Immunologic_signatures	194	10	4.9e-04	0.04	PTMFI
GSE18281_SUBCAPSULAR_VS_CENTRAL_CORTICAL_REGION_OF_THYMUS_DN	Immunologic_signatures	195	10	5.1e-04	0.04	PTMFI
GSE29618_MONOCYTE_VS_PDC_DAY7_FLU_VACCINE_UP	Immunologic_signatures	195	10	5.1e-04	0.04	PTMFI
GSE16522_MEMORY_VS_NAIVE_ANTI_CD3CD28_STIM_CD8_TCELL_DN	Immunologic_signatures	195	10	5.1e-04	0.04	PTMFI
GSE6269_FLU_VS_STREP_PNEUMO_INF_PBMC_UP	Immunologic_signatures	161	9	5.2e-04	0.04	PTMFI
GSE9316_IL6_KO_VS_IFNG_KO_INVIVO_EXPANDED_CD4_TCELL_DN	Immunologic_signatures	196	10	5.3e-04	0.04	PTMFI
Mental health study participation (completed survey)	GWAScatalog	27	4	5.5e-04	0.02	PTMFI
GSE9988_LPS_VS_CTRL_TREATED_MONOCYTE_DN	Immunologic_signatures	197	10	5.5e-04	0.04	PTMFI
IgG N-glycosylation phenotypes (multivariate analysis)	GWAScatalog	12	3	5.7e-04	0.02	PTMFI
GSE2770_IL12_AND_TGFB_VS_IL4_TREATED_ACT_CD4_TCELL_48H_DN	Immunologic_signatures	166	9	6.5e-04	0.05	PTMFI
Adiponectin levels	GWAScatalog	30	4	8.3e-04	0.03	PTMFI
Neuroticism	GWAScatalog	138	8	8.3e-04	0.03	PTMFI
Fasting blood insulin	GWAScatalog	14	3	9.3e-04	0.04	PTMFI
Mammographic density (dense area)	GWAScatalog	14	3	9.3e-04	0.04	PTMFI
chr8q13	Positional_gene_sets	33	4	0.00	0.03	PTMFI
HALLMARK_ALLOGRAFT_REJECTION	Hallmark_gene_sets	186	9	0.00	0.02	PTMFI
GeneSet	Category	N_genes	N_overlap	p	adjP	Trait
chr1q32	Positional_gene_sets	147	13	8.6e-19	2.6e-16	TTMVz
chr1p36	Positional_gene_sets	371	15	1.6e-16	2.4e-14	TTMVz
chr2q35	Positional_gene_sets	71	9	1.2e-14	1.2e-12	TTMVz
Erectile dysfunction	GWAScatalog	48	4	2.4e-06	0.00	TTMVz
Mitral valve prolapse	GWAScatalog	15	3	3.2e-06	0.00	TTMVz
Alcoholic chronic pancreatitis	GWAScatalog	80	4	1.9e-05	0.01	TTMVz
Inflammatory bowel disease	GWAScatalog	637	8	2.9e-05	0.01	TTMVz
Glomerular filtration rate	GWAScatalog	98	4	4.2e-05	0.02	TTMVz
Ulcerative colitis	GWAScatalog	362	6	7.3e-05	0.02	TTMVz
Gamma glutamyl transferase levels	GWAScatalog	53	3	1.6e-04	0.04	TTMVz
GeneSet	Category	N_genes	N_overlap	p	adjP	Trait
chr5q11	Positional_gene_sets	39	7	1.6e-15	4.7e-13	VAT
chr19q13	Positional_gene_sets	774	10	1.7e-10	2.5e-08	VAT
Waist-to-hip ratio adjusted for BMI in active individuals	GWAScatalog	44	4	5.7e-08	8.7e-05	VAT
Waist-to-hip ratio adjusted for BMI (joint analysis for main effect and physical activity interaction)	GWAScatalog	50	4	9.6e-08	8.7e-05	VAT
Waist-to-hip ratio adjusted for body mass index	GWAScatalog	104	4	1.9e-06	0.00	VAT
Triglycerides	GWAScatalog	174	4	1.4e-05	0.01	VAT
Waist-to-hip ratio adjusted for BMI (adjusted for smoking behaviour)	GWAScatalog	67	3	2.7e-05	0.01	VAT
Transcriptional cascade regulating adipogenesis	Wikipathways	13	2	5.8e-05	0.03	VAT
Waist-hip ratio	GWAScatalog	106	3	1.1e-04	0.03	VAT
Waist-to-hip ratio adjusted for BMI (age <50)	GWAScatalog	117	3	1.4e-04	0.04	VAT
Triglyceride levels	GWAScatalog	132	3	2.0e-04	0.04	VAT
Waist-to-hip ratio adjusted for BMI	GWAScatalog	346	4	2.1e-04	0.04	VAT
GeneSet	Category	N_genes	N_overlap	p	adjP	Trait
chr5q11	Positional_gene_sets	39	7	1.6e-15	4.7e-13	VATi
chr19q13	Positional_gene_sets	774	10	1.7e-10	2.5e-08	VATi
Waist-to-hip ratio adjusted for BMI in active individuals	GWAScatalog	44	4	5.7e-08	8.7e-05	VATi
Waist-to-hip ratio adjusted for BMI (joint analysis for main effect and physical activity interaction)	GWAScatalog	50	4	9.6e-08	8.7e-05	VATi
Waist-to-hip ratio adjusted for body mass index	GWAScatalog	104	4	1.9e-06	0.00	VATi
Triglycerides	GWAScatalog	174	4	1.4e-05	0.01	VATi
Waist-to-hip ratio adjusted for BMI (adjusted for smoking behaviour)	GWAScatalog	67	3	2.7e-05	0.01	VATi
Transcriptional cascade regulating adipogenesis	Wikipathways	13	2	5.8e-05	0.03	VATi
Waist-hip ratio	GWAScatalog	106	3	1.1e-04	0.03	VATi
Waist-to-hip ratio adjusted for BMI (age <50)	GWAScatalog	117	3	1.4e-04	0.04	VATi
Triglyceride levels	GWAScatalog	132	3	2.0e-04	0.04	VATi
Waist-to-hip ratio adjusted for BMI	GWAScatalog	346	4	2.1e-04	0.04	VATi
GeneSet	Category	N_genes	N_overlap	p	adjP	Trait
chr16q12	Positional_gene_sets	37	11	1.2e-27	3.5e-25	WMR
ROYLANCE_BREAST_CANCER_16Q_COPY_NUMBER_DN	Chemical_and_Genetic_pertubation	24	8	2.1e-20	7.0e-17	WMR
ROYLANCE_BREAST_CANCER_16Q_COPY_NUMBER_DN	Curated_gene_sets	24	8	2.1e-20	1.2e-16	WMR
FTO Obesity Variant Mechanism	Wikipathways	8	3	2.7e-08	1.5e-05	WMR
chr16q13	Positional_gene_sets	26	3	1.2e-06	1.8e-04	WMR
ROVERSI_GLIOMA_COPY_NUMBER_DN	Chemical_and_Genetic_pertubation	54	3	1.2e-05	0.02	WMR
ROVERSI_GLIOMA_COPY_NUMBER_DN	Curated_gene_sets	54	3	1.2e-05	0.03	WMR
GO_STEROL_ESTERASE_ACTIVITY	GO_mf	7	2	1.4e-05	0.02	WMR
ROYLANCE_BREAST_CANCER_16Q_COPY_NUMBER_UP	Chemical_and_Genetic_pertubation	60	3	1.6e-05	0.02	WMR
ROYLANCE_BREAST_CANCER_16Q_COPY_NUMBER_UP	Curated_gene_sets	60	3	1.6e-05	0.03	WMR
Lack of premeditation	GWAScatalog	8	2	1.8e-05	0.03	WMR
Phase I biotransformations, non P450	Wikipathways	8	2	1.8e-05	0.00	WMR
End-stage kidney disease	GWAScatalog	12	2	4.3e-05	0.04	WMR
NRF2 pathway	Wikipathways	143	3	2.1e-04	0.04	WMR
GeneSet	Category	N_genes	N_overlap	p	adjP	Trait
Body fat distribution (trunk fat ratio)	GWAScatalog	236	92	2.2e-60	3.9e-57	MOSTest
Body fat distribution (leg fat ratio)	GWAScatalog	223	85	7.5e-55	6.8e-52	MOSTest
chr6p22	Positional_gene_sets	147	71	1.2e-54	3.5e-52	MOSTest
NIKOLSKY_BREAST_CANCER_20Q11_AMPLICON	Chemical_and_Genetic_pertubation	31	30	2.6e-39	8.4e-36	MOSTest
NIKOLSKY_BREAST_CANCER_20Q11_AMPLICON	Curated_gene_sets	31	30	2.6e-39	1.4e-35	MOSTest
GO_DNA_PACKAGING_COMPLEX	GO_cc	110	50	4.2e-37	4.2e-34	MOSTest
KRCTCNNNNMANAGC_UNKNOWN	TF_targets	65	39	2.1e-35	1.3e-32	MOSTest
Height	GWAScatalog	782	126	2.5e-35	1.5e-32	MOSTest
Autism spectrum disorder or schizophrenia	GWAScatalog	474	94	1.2e-33	5.6e-31	MOSTest
REACTOME_HDACS_DEACETYLATE_HISTONES	Curated_gene_sets	91	43	5.8e-33	1.6e-29	MOSTest
REACTOME_HDACS_DEACETYLATE_HISTONES	Reactome	91	43	5.8e-33	6.8e-30	MOSTest
REACTOME_HDACS_DEACETYLATE_HISTONES	Canonical_Pathways	91	43	5.8e-33	1.0e-29	MOSTest
REACTOME_DNA_METHYLATION	Curated_gene_sets	60	36	9.1e-33	1.7e-29	MOSTest
REACTOME_DNA_METHYLATION	Reactome	60	36	9.1e-33	6.8e-30	MOSTest
REACTOME_DNA_METHYLATION	Canonical_Pathways	60	36	9.1e-33	1.0e-29	MOSTest
Bipolar disorder	GWAScatalog	590	103	7.4e-32	2.7e-29	MOSTest
REACTOME_ACTIVATED_PKN1_STIMULATES_TRANSCRIPTION_OF_AR_ANDROGEN_RECEPTOR_REGULATED_GENES_KLK2_AND_KLK3	Curated_gene_sets	63	36	1.1e-31	1.2e-28	MOSTest
REACTOME_ACTIVATED_PKN1_STIMULATES_TRANSCRIPTION_OF_AR_ANDROGEN_RECEPTOR_REGULATED_GENES_KLK2_AND_KLK3	Reactome	63	36	1.1e-31	4.2e-29	MOSTest
REACTOME_ACTIVATED_PKN1_STIMULATES_TRANSCRIPTION_OF_AR_ANDROGEN_RECEPTOR_REGULATED_GENES_KLK2_AND_KLK3	Canonical_Pathways	63	36	1.1e-31	6.1e-29	MOSTest
REACTOME_TRANSCRIPTIONAL_REGULATION_OF_GRANULOPOIESIS	Curated_gene_sets	86	41	1.1e-31	1.2e-28	MOSTest
REACTOME_TRANSCRIPTIONAL_REGULATION_OF_GRANULOPOIESIS	Reactome	86	41	1.1e-31	4.2e-29	MOSTest
REACTOME_TRANSCRIPTIONAL_REGULATION_OF_GRANULOPOIESIS	Canonical_Pathways	86	41	1.1e-31	6.1e-29	MOSTest
REACTOME_SIRT1_NEGATIVELY_REGULATES_RRNA_EXPRESSION	Curated_gene_sets	64	36	2.4e-31	2.2e-28	MOSTest
REACTOME_SIRT1_NEGATIVELY_REGULATES_RRNA_EXPRESSION	Reactome	64	36	2.4e-31	7.1e-29	MOSTest
REACTOME_SIRT1_NEGATIVELY_REGULATES_RRNA_EXPRESSION	Canonical_Pathways	64	36	2.4e-31	1.0e-28	MOSTest
REACTOME_PRC2_METHYLATES_HISTONES_AND_DNA	Curated_gene_sets	69	37	3.8e-31	3.0e-28	MOSTest
REACTOME_PRC2_METHYLATES_HISTONES_AND_DNA	Reactome	69	37	3.8e-31	9.4e-29	MOSTest
REACTOME_PRC2_METHYLATES_HISTONES_AND_DNA	Canonical_Pathways	69	37	3.8e-31	1.4e-28	MOSTest
REACTOME_ERCC6_CSB_AND_EHMT2_G9A_POSITIVELY_REGULATE_RRNA_EXPRESSION	Curated_gene_sets	71	37	1.5e-30	1.1e-27	MOSTest
REACTOME_ERCC6_CSB_AND_EHMT2_G9A_POSITIVELY_REGULATE_RRNA_EXPRESSION	Reactome	71	37	1.5e-30	3.3e-28	MOSTest
REACTOME_ERCC6_CSB_AND_EHMT2_G9A_POSITIVELY_REGULATE_RRNA_EXPRESSION	Canonical_Pathways	71	37	1.5e-30	4.8e-28	MOSTest
REACTOME_CONDENSATION_OF_PROPHASE_CHROMOSOMES	Curated_gene_sets	70	36	1.8e-29	1.1e-26	MOSTest
REACTOME_CONDENSATION_OF_PROPHASE_CHROMOSOMES	Reactome	70	36	1.8e-29	3.3e-27	MOSTest
REACTOME_CONDENSATION_OF_PROPHASE_CHROMOSOMES	Canonical_Pathways	70	36	1.8e-29	4.8e-27	MOSTest
KEGG_SYSTEMIC_LUPUS_ERYTHEMATOSUS	Curated_gene_sets	115	44	6.7e-29	3.7e-26	MOSTest
KEGG_SYSTEMIC_LUPUS_ERYTHEMATOSUS	KEGG	115	44	6.7e-29	1.2e-26	MOSTest
KEGG_SYSTEMIC_LUPUS_ERYTHEMATOSUS	Canonical_Pathways	115	44	6.7e-29	1.6e-26	MOSTest
GO_PROTEIN_DNA_COMPLEX	GO_cc	196	56	7.8e-29	3.9e-26	MOSTest
chr11q13	Positional_gene_sets	260	64	1.1e-28	1.6e-26	MOSTest
REACTOME_FORMATION_OF_THE_BETA_CATENIN:TCF_TRANSACTIVATING_COMPLEX	Curated_gene_sets	88	39	1.1e-28	5.7e-26	MOSTest
REACTOME_FORMATION_OF_THE_BETA_CATENIN:TCF_TRANSACTIVATING_COMPLEX	Reactome	88	39	1.1e-28	1.9e-26	MOSTest
REACTOME_FORMATION_OF_THE_BETA_CATENIN:TCF_TRANSACTIVATING_COMPLEX	Canonical_Pathways	88	39	1.1e-28	2.5e-26	MOSTest
REACTOME_HATS_ACETYLATE_HISTONES	Curated_gene_sets	138	47	3.7e-28	1.7e-25	MOSTest
REACTOME_HATS_ACETYLATE_HISTONES	Reactome	138	47	3.7e-28	5.6e-26	MOSTest
REACTOME_HATS_ACETYLATE_HISTONES	Canonical_Pathways	138	47	3.7e-28	7.5e-26	MOSTest
REACTOME_MEIOTIC_RECOMBINATION	Curated_gene_sets	82	37	1.3e-27	5.4e-25	MOSTest
REACTOME_MEIOTIC_RECOMBINATION	Reactome	82	37	1.3e-27	1.8e-25	MOSTest
REACTOME_MEIOTIC_RECOMBINATION	Canonical_Pathways	82	37	1.3e-27	2.4e-25	MOSTest
REACTOME_RUNX1_REGULATES_GENES_INVOLVED_IN_MEGAKARYOCYTE_DIFFERENTIATION_AND_PLATELET_FUNCTION	Curated_gene_sets	93	39	1.5e-27	5.8e-25	MOSTest
REACTOME_RUNX1_REGULATES_GENES_INVOLVED_IN_MEGAKARYOCYTE_DIFFERENTIATION_AND_PLATELET_FUNCTION	Reactome	93	39	1.5e-27	1.9e-25	MOSTest
REACTOME_RUNX1_REGULATES_GENES_INVOLVED_IN_MEGAKARYOCYTE_DIFFERENTIATION_AND_PLATELET_FUNCTION	Canonical_Pathways	93	39	1.5e-27	2.5e-25	MOSTest
REACTOME_RNA_POLYMERASE_I_PROMOTER_ESCAPE	Curated_gene_sets	85	37	6.4e-27	2.4e-24	MOSTest
REACTOME_RNA_POLYMERASE_I_PROMOTER_ESCAPE	Reactome	85	37	6.4e-27	7.4e-25	MOSTest
REACTOME_RNA_POLYMERASE_I_PROMOTER_ESCAPE	Canonical_Pathways	85	37	6.4e-27	1.0e-24	MOSTest
chr2p23	Positional_gene_sets	93	38	2.2e-26	2.2e-24	MOSTest
REACTOME_POSITIVE_EPIGENETIC_REGULATION_OF_RRNA_EXPRESSION	Curated_gene_sets	100	39	4.0e-26	1.4e-23	MOSTest
REACTOME_POSITIVE_EPIGENETIC_REGULATION_OF_RRNA_EXPRESSION	Reactome	100	39	4.0e-26	4.3e-24	MOSTest
REACTOME_POSITIVE_EPIGENETIC_REGULATION_OF_RRNA_EXPRESSION	Canonical_Pathways	100	39	4.0e-26	5.8e-24	MOSTest
REACTOME_DNA_DAMAGE_TELOMERE_STRESS_INDUCED_SENESCENCE	Curated_gene_sets	78	35	4.3e-26	1.4e-23	MOSTest
REACTOME_DNA_DAMAGE_TELOMERE_STRESS_INDUCED_SENESCENCE	Reactome	78	35	4.3e-26	4.3e-24	MOSTest
REACTOME_DNA_DAMAGE_TELOMERE_STRESS_INDUCED_SENESCENCE	Canonical_Pathways	78	35	4.3e-26	6.0e-24	MOSTest
REACTOME_RHO_GTPASES_ACTIVATE_PKNS	Curated_gene_sets	90	37	7.9e-26	2.4e-23	MOSTest
REACTOME_RHO_GTPASES_ACTIVATE_PKNS	Reactome	90	37	7.9e-26	7.4e-24	MOSTest
REACTOME_RHO_GTPASES_ACTIVATE_PKNS	Canonical_Pathways	90	37	7.9e-26	1.0e-23	MOSTest
REACTOME_PRE_NOTCH_EXPRESSION_AND_PROCESSING	Curated_gene_sets	104	39	2.3e-25	6.5e-23	MOSTest
REACTOME_PRE_NOTCH_EXPRESSION_AND_PROCESSING	Reactome	104	39	2.3e-25	2.0e-23	MOSTest
REACTOME_PRE_NOTCH_EXPRESSION_AND_PROCESSING	Canonical_Pathways	104	39	2.3e-25	2.8e-23	MOSTest
REACTOME_ESTROGEN_DEPENDENT_GENE_EXPRESSION	Curated_gene_sets	146	45	6.3e-25	1.7e-22	MOSTest
REACTOME_ESTROGEN_DEPENDENT_GENE_EXPRESSION	Reactome	146	45	6.3e-25	5.2e-23	MOSTest
REACTOME_ESTROGEN_DEPENDENT_GENE_EXPRESSION	Canonical_Pathways	146	45	6.3e-25	7.3e-23	MOSTest
Waist-to-hip ratio adjusted for BMI (age >50)	GWAScatalog	200	52	1.0e-24	3.0e-22	MOSTest
REACTOME_RNA_POLYMERASE_I_TRANSCRIPTION	Curated_gene_sets	104	38	2.8e-24	7.4e-22	MOSTest
REACTOME_RNA_POLYMERASE_I_TRANSCRIPTION	Reactome	104	38	2.8e-24	2.2e-22	MOSTest
REACTOME_RNA_POLYMERASE_I_TRANSCRIPTION	Canonical_Pathways	104	38	2.8e-24	3.1e-22	MOSTest
chr20q11	Positional_gene_sets	124	41	3.8e-24	2.8e-22	MOSTest
REACTOME_RUNX1_REGULATES_TRANSCRIPTION_OF_GENES_INVOLVED_IN_DIFFERENTIATION_OF_HSCS	Curated_gene_sets	124	41	3.8e-24	9.5e-22	MOSTest
REACTOME_RUNX1_REGULATES_TRANSCRIPTION_OF_GENES_INVOLVED_IN_DIFFERENTIATION_OF_HSCS	Reactome	124	41	3.8e-24	2.9e-22	MOSTest
REACTOME_RUNX1_REGULATES_TRANSCRIPTION_OF_GENES_INVOLVED_IN_DIFFERENTIATION_OF_HSCS	Canonical_Pathways	124	41	3.8e-24	4.0e-22	MOSTest
GO_CHROMATIN_ASSEMBLY	GO_bp	152	45	4.1e-24	3.0e-20	MOSTest
REACTOME_SENESCENCE_ASSOCIATED_SECRETORY_PHENOTYPE_SASP	Curated_gene_sets	105	38	4.2e-24	9.7e-22	MOSTest
REACTOME_AMYLOID_FIBER_FORMATION	Curated_gene_sets	105	38	4.2e-24	9.7e-22	MOSTest
REACTOME_AMYLOID_FIBER_FORMATION	Reactome	105	38	4.2e-24	2.9e-22	MOSTest
REACTOME_SENESCENCE_ASSOCIATED_SECRETORY_PHENOTYPE_SASP	Reactome	105	38	4.2e-24	2.9e-22	MOSTest
REACTOME_SENESCENCE_ASSOCIATED_SECRETORY_PHENOTYPE_SASP	Canonical_Pathways	105	38	4.2e-24	4.1e-22	MOSTest
REACTOME_AMYLOID_FIBER_FORMATION	Canonical_Pathways	105	38	4.2e-24	4.1e-22	MOSTest
REACTOME_ACTIVATION_OF_HOX_GENES_DURING_DIFFERENTIATION	Curated_gene_sets	118	40	4.7e-24	1.0e-21	MOSTest
REACTOME_ACTIVATION_OF_HOX_GENES_DURING_DIFFERENTIATION	Reactome	118	40	4.7e-24	3.1e-22	MOSTest
REACTOME_ACTIVATION_OF_HOX_GENES_DURING_DIFFERENTIATION	Canonical_Pathways	118	40	4.7e-24	4.3e-22	MOSTest
GO_CHROMATIN_ASSEMBLY_OR_DISASSEMBLY	GO_bp	178	48	1.1e-23	4.2e-20	MOSTest
chr6q23	Positional_gene_sets	49	27	1.7e-23	1.0e-21	MOSTest
REACTOME_TRANSCRIPTIONAL_REGULATION_BY_SMALL_RNAS	Curated_gene_sets	103	37	2.3e-23	4.7e-21	MOSTest
REACTOME_NEGATIVE_EPIGENETIC_REGULATION_OF_RRNA_EXPRESSION	Curated_gene_sets	103	37	2.3e-23	4.7e-21	MOSTest
REACTOME_NEGATIVE_EPIGENETIC_REGULATION_OF_RRNA_EXPRESSION	Reactome	103	37	2.3e-23	1.4e-21	MOSTest
REACTOME_TRANSCRIPTIONAL_REGULATION_BY_SMALL_RNAS	Reactome	103	37	2.3e-23	1.4e-21	MOSTest
REACTOME_NEGATIVE_EPIGENETIC_REGULATION_OF_RRNA_EXPRESSION	Canonical_Pathways	103	37	2.3e-23	1.9e-21	MOSTest
REACTOME_TRANSCRIPTIONAL_REGULATION_BY_SMALL_RNAS	Canonical_Pathways	103	37	2.3e-23	1.9e-21	MOSTest
REACTOME_DEPURINATION	Curated_gene_sets	54	28	2.4e-23	4.8e-21	MOSTest
REACTOME_DEPURINATION	Reactome	54	28	2.4e-23	1.4e-21	MOSTest
REACTOME_DEPURINATION	Canonical_Pathways	54	28	2.4e-23	2.0e-21	MOSTest
GO_NUCLEOSOME_ORGANIZATION	GO_bp	168	46	4.9e-23	1.2e-19	MOSTest
REACTOME_MITOTIC_PROPHASE	Curated_gene_sets	139	42	5.7e-23	1.1e-20	MOSTest
REACTOME_MITOTIC_PROPHASE	Reactome	139	42	5.7e-23	3.2e-21	MOSTest
REACTOME_MITOTIC_PROPHASE	Canonical_Pathways	139	42	5.7e-23	4.5e-21	MOSTest
Waist-to-hip ratio adjusted for BMI	GWAScatalog	346	66	7.6e-23	2.0e-20	MOSTest
REACTOME_GENE_SILENCING_BY_RNA	Curated_gene_sets	133	41	8.0e-23	1.5e-20	MOSTest
REACTOME_GENE_SILENCING_BY_RNA	Reactome	133	41	8.0e-23	4.3e-21	MOSTest
REACTOME_GENE_SILENCING_BY_RNA	Canonical_Pathways	133	41	8.0e-23	6.0e-21	MOSTest
REACTOME_BASE_EXCISION_REPAIR_AP_SITE_FORMATION	Curated_gene_sets	61	29	9.8e-23	1.7e-20	MOSTest
REACTOME_BASE_EXCISION_REPAIR_AP_SITE_FORMATION	Reactome	61	29	9.8e-23	5.1e-21	MOSTest
REACTOME_BASE_EXCISION_REPAIR_AP_SITE_FORMATION	Canonical_Pathways	61	29	9.8e-23	7.2e-21	MOSTest
REACTOME_OXIDATIVE_STRESS_INDUCED_SENESCENCE	Curated_gene_sets	120	39	1.0e-22	1.7e-20	MOSTest
REACTOME_OXIDATIVE_STRESS_INDUCED_SENESCENCE	Reactome	120	39	1.0e-22	5.1e-21	MOSTest
REACTOME_OXIDATIVE_STRESS_INDUCED_SENESCENCE	Canonical_Pathways	120	39	1.0e-22	7.2e-21	MOSTest
REACTOME_MEIOSIS	Curated_gene_sets	114	38	1.3e-22	2.1e-20	MOSTest
REACTOME_MEIOSIS	Reactome	114	38	1.3e-22	6.2e-21	MOSTest
REACTOME_MEIOSIS	Canonical_Pathways	114	38	1.3e-22	8.9e-21	MOSTest
Bipolar II disorder	GWAScatalog	18	17	3.8e-22	8.7e-20	MOSTest
GO_DNA_PACKAGING	GO_bp	195	48	8.3e-22	1.5e-18	MOSTest
REACTOME_NUCLEOSOME_ASSEMBLY	Curated_gene_sets	71	30	1.3e-21	2.1e-19	MOSTest
REACTOME_NUCLEOSOME_ASSEMBLY	Reactome	71	30	1.3e-21	6.1e-20	MOSTest
REACTOME_NUCLEOSOME_ASSEMBLY	Canonical_Pathways	71	30	1.3e-21	8.7e-20	MOSTest
REACTOME_CELLULAR_SENESCENCE	Curated_gene_sets	189	47	1.4e-21	2.2e-19	MOSTest
REACTOME_CELLULAR_SENESCENCE	Reactome	189	47	1.4e-21	6.4e-20	MOSTest
REACTOME_CELLULAR_SENESCENCE	Canonical_Pathways	189	47	1.4e-21	9.1e-20	MOSTest
Waist-to-hip ratio adjusted for BMI x sex x age interaction (4df test)	GWAScatalog	341	63	4.3e-21	8.7e-19	MOSTest
REACTOME_EPIGENETIC_REGULATION_OF_GENE_EXPRESSION	Curated_gene_sets	140	40	6.1e-21	9.2e-19	MOSTest
REACTOME_EPIGENETIC_REGULATION_OF_GENE_EXPRESSION	Reactome	140	40	6.1e-21	2.7e-19	MOSTest
REACTOME_EPIGENETIC_REGULATION_OF_GENE_EXPRESSION	Canonical_Pathways	140	40	6.1e-21	3.8e-19	MOSTest
REACTOME_TELOMERE_MAINTENANCE	Curated_gene_sets	80	31	6.2e-21	9.2e-19	MOSTest
REACTOME_TELOMERE_MAINTENANCE	Reactome	80	31	6.2e-21	2.7e-19	MOSTest
REACTOME_TELOMERE_MAINTENANCE	Canonical_Pathways	80	31	6.2e-21	3.8e-19	MOSTest
NIKOLSKY_BREAST_CANCER_11Q12_Q14_AMPLICON	Chemical_and_Genetic_pertubation	156	42	7.8e-21	1.3e-17	MOSTest
NIKOLSKY_BREAST_CANCER_11Q12_Q14_AMPLICON	Curated_gene_sets	156	42	7.8e-21	1.1e-18	MOSTest
GO_DNA_REPLICATION_DEPENDENT_NUCLEOSOME_ORGANIZATION	GO_bp	32	21	7.9e-21	1.2e-17	MOSTest
REACTOME_RMTS_METHYLATE_HISTONE_ARGININES	Curated_gene_sets	76	30	1.4e-20	2.0e-18	MOSTest
REACTOME_RMTS_METHYLATE_HISTONE_ARGININES	Reactome	76	30	1.4e-20	5.9e-19	MOSTest
REACTOME_RMTS_METHYLATE_HISTONE_ARGININES	Canonical_Pathways	76	30	1.4e-20	8.4e-19	MOSTest
REACTOME_BASE_EXCISION_REPAIR	Curated_gene_sets	89	32	2.1e-20	2.9e-18	MOSTest
REACTOME_BASE_EXCISION_REPAIR	Reactome	89	32	2.1e-20	8.6e-19	MOSTest
REACTOME_BASE_EXCISION_REPAIR	Canonical_Pathways	89	32	2.1e-20	1.2e-18	MOSTest
GO_PROTEIN_DNA_COMPLEX_SUBUNIT_ORGANIZATION	GO_bp	266	54	3.5e-20	4.3e-17	MOSTest
REACTOME_REPRODUCTION	Curated_gene_sets	140	39	5.1e-20	6.9e-18	MOSTest
REACTOME_REPRODUCTION	Reactome	140	39	5.1e-20	2.0e-18	MOSTest
REACTOME_REPRODUCTION	Canonical_Pathways	140	39	5.1e-20	2.9e-18	MOSTest
REACTOME_ESR_MEDIATED_SIGNALING	Curated_gene_sets	217	48	1.1e-19	1.4e-17	MOSTest
REACTOME_ESR_MEDIATED_SIGNALING	Reactome	217	48	1.1e-19	4.1e-18	MOSTest
REACTOME_ESR_MEDIATED_SIGNALING	Canonical_Pathways	217	48	1.1e-19	5.8e-18	MOSTest
REACTOME_DNA_DOUBLE_STRAND_BREAK_RESPONSE	Curated_gene_sets	75	29	1.2e-19	1.6e-17	MOSTest
REACTOME_DNA_DOUBLE_STRAND_BREAK_RESPONSE	Reactome	75	29	1.2e-19	4.6e-18	MOSTest
REACTOME_DNA_DOUBLE_STRAND_BREAK_RESPONSE	Canonical_Pathways	75	29	1.2e-19	6.6e-18	MOSTest
REACTOME_MEIOTIC_SYNAPSIS	Curated_gene_sets	77	29	2.9e-19	3.6e-17	MOSTest
REACTOME_MEIOTIC_SYNAPSIS	Reactome	77	29	2.9e-19	1.1e-17	MOSTest
REACTOME_MEIOTIC_SYNAPSIS	Canonical_Pathways	77	29	2.9e-19	1.5e-17	MOSTest
Waist-to-hip ratio adjusted for BMI (age <50)	GWAScatalog	117	35	3.3e-19	6.1e-17	MOSTest
REACTOME_TCF_DEPENDENT_SIGNALING_IN_RESPONSE_TO_WNT	Curated_gene_sets	226	48	6.3e-19	7.7e-17	MOSTest
REACTOME_TCF_DEPENDENT_SIGNALING_IN_RESPONSE_TO_WNT	Reactome	226	48	6.3e-19	2.3e-17	MOSTest
REACTOME_TCF_DEPENDENT_SIGNALING_IN_RESPONSE_TO_WNT	Canonical_Pathways	226	48	6.3e-19	3.2e-17	MOSTest
Waist circumference adjusted for BMI (joint analysis main effects and smoking interaction)	GWAScatalog	80	29	1.0e-18	1.7e-16	MOSTest
REACTOME_CHROMOSOME_MAINTENANCE	Curated_gene_sets	107	33	1.2e-18	1.5e-16	MOSTest
REACTOME_CHROMOSOME_MAINTENANCE	Reactome	107	33	1.2e-18	4.3e-17	MOSTest
REACTOME_CHROMOSOME_MAINTENANCE	Canonical_Pathways	107	33	1.2e-18	6.2e-17	MOSTest
Body fat distribution (arm fat ratio)	GWAScatalog	129	36	1.3e-18	2.0e-16	MOSTest
GO_NUCLEAR_NUCLEOSOME	GO_cc	38	21	1.3e-18	4.5e-16	MOSTest
REACTOME_SIGNALING_BY_NUCLEAR_RECEPTORS	Curated_gene_sets	259	51	1.6e-18	1.9e-16	MOSTest
REACTOME_SIGNALING_BY_NUCLEAR_RECEPTORS	Reactome	259	51	1.6e-18	5.4e-17	MOSTest
REACTOME_SIGNALING_BY_NUCLEAR_RECEPTORS	Canonical_Pathways	259	51	1.6e-18	7.7e-17	MOSTest
Waist circumference adjusted for BMI (adjusted for smoking behaviour)	GWAScatalog	82	29	2.2e-18	3.1e-16	MOSTest
REACTOME_CHROMATIN_ORGANIZATION	Curated_gene_sets	266	51	5.2e-18	5.9e-16	MOSTest
REACTOME_CHROMATIN_ORGANIZATION	Reactome	266	51	5.2e-18	1.7e-16	MOSTest
REACTOME_CHROMATIN_ORGANIZATION	Canonical_Pathways	266	51	5.2e-18	2.5e-16	MOSTest
REACTOME_SIGNALING_BY_NOTCH	Curated_gene_sets	228	47	5.3e-18	5.9e-16	MOSTest
REACTOME_SIGNALING_BY_NOTCH	Reactome	228	47	5.3e-18	1.7e-16	MOSTest
REACTOME_SIGNALING_BY_NOTCH	Canonical_Pathways	228	47	5.3e-18	2.5e-16	MOSTest
Waist circumference adjusted for body mass index	GWAScatalog	201	44	5.6e-18	7.2e-16	MOSTest
GO_PROTEIN_HETERODIMERIZATION_ACTIVITY	GO_mf	496	72	8.7e-18	1.4e-14	MOSTest
chr17q23	Positional_gene_sets	56	24	1.0e-17	5.0e-16	MOSTest
Hip circumference adjusted for BMI	GWAScatalog	190	42	2.2e-17	2.6e-15	MOSTest
chr22q13	Positional_gene_sets	193	42	4.0e-17	1.7e-15	MOSTest
Body mass index (age>50)	GWAScatalog	59	24	4.3e-17	4.9e-15	MOSTest
REACTOME_TRANSCRIPTIONAL_REGULATION_BY_RUNX1	Curated_gene_sets	231	46	4.9e-17	5.4e-15	MOSTest
REACTOME_TRANSCRIPTIONAL_REGULATION_BY_RUNX1	Reactome	231	46	4.9e-17	1.6e-15	MOSTest
REACTOME_TRANSCRIPTIONAL_REGULATION_BY_RUNX1	Canonical_Pathways	231	46	4.9e-17	2.3e-15	MOSTest
Histone Modifications	Wikipathways	66	25	7.3e-17	4.0e-14	MOSTest
REACTOME_NONHOMOLOGOUS_END_JOINING_NHEJ	Curated_gene_sets	67	25	1.1e-16	1.2e-14	MOSTest
REACTOME_NONHOMOLOGOUS_END_JOINING_NHEJ	Reactome	67	25	1.1e-16	3.5e-15	MOSTest
REACTOME_NONHOMOLOGOUS_END_JOINING_NHEJ	Canonical_Pathways	67	25	1.1e-16	5.0e-15	MOSTest
GO_CHROMATIN_SILENCING_AT_RDNA	GO_bp	40	20	1.2e-16	1.3e-13	MOSTest
GO_DNA_CONFORMATION_CHANGE	GO_bp	288	51	1.7e-16	1.6e-13	MOSTest
TTTNNANAGCYR_UNKNOWN	TF_targets	133	34	2.3e-16	7.0e-14	MOSTest
REACTOME_PROCESSING_OF_DNA_DOUBLE_STRAND_BREAK_ENDS	Curated_gene_sets	96	29	2.9e-16	3.0e-14	MOSTest
REACTOME_PROCESSING_OF_DNA_DOUBLE_STRAND_BREAK_ENDS	Reactome	96	29	2.9e-16	8.8e-15	MOSTest
REACTOME_PROCESSING_OF_DNA_DOUBLE_STRAND_BREAK_ENDS	Canonical_Pathways	96	29	2.9e-16	1.3e-14	MOSTest
GO_CHROMATIN	GO_cc	547	73	5.3e-16	1.3e-13	MOSTest
REACTOME_G2_M_DNA_DAMAGE_CHECKPOINT	Curated_gene_sets	93	28	1.0e-15	1.1e-13	MOSTest
REACTOME_G2_M_DNA_DAMAGE_CHECKPOINT	Reactome	93	28	1.0e-15	3.1e-14	MOSTest
REACTOME_G2_M_DNA_DAMAGE_CHECKPOINT	Canonical_Pathways	93	28	1.0e-15	4.5e-14	MOSTest
REACTOME_HDMS_DEMETHYLATE_HISTONES	Curated_gene_sets	46	20	3.8e-15	3.9e-13	MOSTest
REACTOME_HDMS_DEMETHYLATE_HISTONES	Reactome	46	20	3.8e-15	1.1e-13	MOSTest
REACTOME_HDMS_DEMETHYLATE_HISTONES	Canonical_Pathways	46	20	3.8e-15	1.6e-13	MOSTest
Waist circumference adjusted for BMI in non-smokers	GWAScatalog	70	24	4.3e-15	4.6e-13	MOSTest
GO_PROTEIN_HETEROTETRAMERIZATION	GO_bp	53	21	7.6e-15	6.2e-12	MOSTest
REACTOME_CELLULAR_RESPONSES_TO_STRESS	Curated_gene_sets	429	61	8.2e-15	8.2e-13	MOSTest
REACTOME_CELLULAR_RESPONSES_TO_STRESS	Reactome	429	61	8.2e-15	2.4e-13	MOSTest
REACTOME_CELLULAR_RESPONSES_TO_STRESS	Canonical_Pathways	429	61	8.2e-15	3.4e-13	MOSTest
REACTOME_SIGNALING_BY_WNT	Curated_gene_sets	321	51	1.6e-14	1.6e-12	MOSTest
REACTOME_SIGNALING_BY_WNT	Reactome	321	51	1.6e-14	4.6e-13	MOSTest
REACTOME_SIGNALING_BY_WNT	Canonical_Pathways	321	51	1.6e-14	6.7e-13	MOSTest
Bipolar I disorder	GWAScatalog	82	25	2.6e-14	2.6e-12	MOSTest
Waist circumference adjusted for BMI (joint analysis main effects and physical activity interaction)	GWAScatalog	83	25	3.5e-14	3.4e-12	MOSTest
REACTOME_CELLULAR_RESPONSES_TO_EXTERNAL_STIMULI	Curated_gene_sets	523	67	6.6e-14	6.4e-12	MOSTest
REACTOME_CELLULAR_RESPONSES_TO_EXTERNAL_STIMULI	Reactome	523	67	6.6e-14	1.8e-12	MOSTest
REACTOME_CELLULAR_RESPONSES_TO_EXTERNAL_STIMULI	Canonical_Pathways	523	67	6.6e-14	2.6e-12	MOSTest
GO_REGULATION_OF_MEGAKARYOCYTE_DIFFERENTIATION	GO_bp	78	24	6.7e-14	5.0e-11	MOSTest
ACEVEDO_LIVER_CANCER_WITH_H3K9ME3_DN	Chemical_and_Genetic_pertubation	117	29	8.8e-14	9.7e-11	MOSTest
ACEVEDO_LIVER_CANCER_WITH_H3K9ME3_DN	Curated_gene_sets	117	29	8.8e-14	8.4e-12	MOSTest
REACTOME_HOMOLOGY_DIRECTED_REPAIR	Curated_gene_sets	136	31	1.4e-13	1.3e-11	MOSTest
REACTOME_HOMOLOGY_DIRECTED_REPAIR	Reactome	136	31	1.4e-13	3.9e-12	MOSTest
REACTOME_HOMOLOGY_DIRECTED_REPAIR	Canonical_Pathways	136	31	1.4e-13	5.6e-12	MOSTest
Waist circumference adjusted for BMI in active individuals	GWAScatalog	81	24	1.7e-13	1.6e-11	MOSTest
REACTOME_DNA_DOUBLE_STRAND_BREAK_REPAIR	Curated_gene_sets	164	34	1.8e-13	1.7e-11	MOSTest
REACTOME_DNA_DOUBLE_STRAND_BREAK_REPAIR	Reactome	164	34	1.8e-13	4.9e-12	MOSTest
REACTOME_DNA_DOUBLE_STRAND_BREAK_REPAIR	Canonical_Pathways	164	34	1.8e-13	7.0e-12	MOSTest
Waist-to-hip ratio adjusted for body mass index	GWAScatalog	104	27	1.9e-13	1.6e-11	MOSTest
GO_CHROMATIN_ORGANIZATION	GO_bp	758	83	4.4e-13	2.9e-10	MOSTest
GO_NEGATIVE_REGULATION_OF_GENE_EXPRESSION_EPIGENETIC	GO_bp	129	29	1.3e-12	7.8e-10	MOSTest
GO_CHROMATIN_ORGANIZATION_INVOLVED_IN_REGULATION_OF_TRANSCRIPTION	GO_bp	121	28	1.5e-12	8.3e-10	MOSTest
NIKOLSKY_BREAST_CANCER_1Q21_AMPLICON	Chemical_and_Genetic_pertubation	37	16	2.5e-12	2.0e-09	MOSTest
NIKOLSKY_BREAST_CANCER_1Q21_AMPLICON	Curated_gene_sets	37	16	2.5e-12	2.2e-10	MOSTest
GO_PROTEIN_DIMERIZATION_ACTIVITY	GO_mf	1303	118	2.5e-12	2.0e-09	MOSTest
Body mass index x sex x age interaction (4df test)	GWAScatalog	91	24	2.8e-12	2.3e-10	MOSTest
GO_MEGAKARYOCYTE_DIFFERENTIATION	GO_bp	93	24	4.7e-12	2.5e-09	MOSTest
Triglycerides	GWAScatalog	174	33	5.6e-12	4.4e-10	MOSTest
Nonalcoholic fatty liver disease	GWAScatalog	20	12	9.4e-12	7.1e-10	MOSTest
GO_NUCLEAR_CHROMATIN	GO_cc	367	50	1.1e-11	2.3e-09	MOSTest
Waist-to-hip ratio adjusted for BMI (adjusted for smoking behaviour)	GWAScatalog	67	20	1.5e-11	1.1e-09	MOSTest
GO_NUCLEOSOMAL_DNA_BINDING	GO_mf	54	18	2.0e-11	1.1e-08	MOSTest
REACTOME_M_PHASE	Curated_gene_sets	385	51	2.0e-11	1.8e-09	MOSTest
REACTOME_M_PHASE	Reactome	385	51	2.0e-11	5.4e-10	MOSTest
REACTOME_M_PHASE	Canonical_Pathways	385	51	2.0e-11	7.8e-10	MOSTest
REACTOME_PKMTS_METHYLATE_HISTONE_LYSINES	Curated_gene_sets	68	20	2.1e-11	1.8e-09	MOSTest
REACTOME_PKMTS_METHYLATE_HISTONE_LYSINES	Reactome	68	20	2.1e-11	5.4e-10	MOSTest
REACTOME_PKMTS_METHYLATE_HISTONE_LYSINES	Canonical_Pathways	68	20	2.1e-11	7.8e-10	MOSTest
REACTOME_DNA_REPAIR	Curated_gene_sets	327	46	2.6e-11	2.2e-09	MOSTest
REACTOME_DNA_REPAIR	Reactome	327	46	2.6e-11	6.5e-10	MOSTest
REACTOME_DNA_REPAIR	Canonical_Pathways	327	46	2.6e-11	9.4e-10	MOSTest
chr19p13	Positional_gene_sets	560	64	3.9e-11	1.5e-09	MOSTest
Waist-to-hip ratio adjusted for BMI (joint analysis for main effect and physical activity interaction)	GWAScatalog	50	17	5.1e-11	3.5e-09	MOSTest
GO_NEGATIVE_REGULATION_OF_MEGAKARYOCYTE_DIFFERENTIATION	GO_bp	18	11	5.4e-11	2.5e-08	MOSTest
GO_REGULATION_OF_GENE_SILENCING	GO_bp	149	29	5.6e-11	2.5e-08	MOSTest
Waist-to-hip ratio adjusted for BMI in active individuals	GWAScatalog	44	16	5.8e-11	3.9e-09	MOSTest
GO_GENE_SILENCING_BY_RNA	GO_bp	179	32	5.9e-11	2.5e-08	MOSTest
GO_NUCLEOSOME_BINDING	GO_mf	80	21	7.2e-11	3.0e-08	MOSTest
REACTOME_RHO_GTPASE_EFFECTORS	Curated_gene_sets	318	44	1.2e-10	1.0e-08	MOSTest
REACTOME_RHO_GTPASE_EFFECTORS	Reactome	318	44	1.2e-10	3.0e-09	MOSTest
REACTOME_RHO_GTPASE_EFFECTORS	Canonical_Pathways	318	44	1.2e-10	4.4e-09	MOSTest
REACTOME_G2_M_CHECKPOINTS	Curated_gene_sets	164	30	1.3e-10	1.1e-08	MOSTest
REACTOME_G2_M_CHECKPOINTS	Reactome	164	30	1.3e-10	3.2e-09	MOSTest
REACTOME_G2_M_CHECKPOINTS	Canonical_Pathways	164	30	1.3e-10	4.6e-09	MOSTest
TCGA_GLIOBLASTOMA_COPY_NUMBER_DN	Chemical_and_Genetic_pertubation	29	13	1.7e-10	1.1e-07	MOSTest
TCGA_GLIOBLASTOMA_COPY_NUMBER_DN	Curated_gene_sets	29	13	1.7e-10	1.4e-08	MOSTest
GO_CHROMOSOME	GO_cc	1046	95	3.7e-10	6.2e-08	MOSTest
REACTOME_CELL_CYCLE_MITOTIC	Curated_gene_sets	528	59	5.7e-10	4.6e-08	MOSTest
REACTOME_CELL_CYCLE_MITOTIC	Reactome	528	59	5.7e-10	1.4e-08	MOSTest
REACTOME_CELL_CYCLE_MITOTIC	Canonical_Pathways	528	59	5.7e-10	2.0e-08	MOSTest
ACEVEDO_LIVER_CANCER_WITH_H3K27ME3_DN	Chemical_and_Genetic_pertubation	206	33	5.9e-10	3.3e-07	MOSTest
ACEVEDO_LIVER_CANCER_WITH_H3K27ME3_DN	Curated_gene_sets	206	33	5.9e-10	4.7e-08	MOSTest
chr14q32	Positional_gene_sets	144	27	6.2e-10	2.0e-08	MOSTest
chr6q22	Positional_gene_sets	59	17	9.6e-10	2.9e-08	MOSTest
chr6p21	Positional_gene_sets	179	30	1.2e-09	3.2e-08	MOSTest
GO_REGULATION_OF_POSTTRANSCRIPTIONAL_GENE_SILENCING	GO_bp	112	23	1.8e-09	7.4e-07	MOSTest
chr6p24	Positional_gene_sets	34	13	1.8e-09	4.5e-08	MOSTest
GO_REGULATION_OF_GENE_EXPRESSION_EPIGENETIC	GO_bp	322	42	2.0e-09	7.7e-07	MOSTest
GO_TELOMERE_ORGANIZATION	GO_bp	173	29	2.2e-09	8.1e-07	MOSTest
Schizophrenia	GWAScatalog	704	70	2.3e-09	1.5e-07	MOSTest
REACTOME_CELL_CYCLE	Curated_gene_sets	632	65	2.3e-09	1.8e-07	MOSTest
REACTOME_CELL_CYCLE	Reactome	632	65	2.3e-09	5.4e-08	MOSTest
REACTOME_CELL_CYCLE	Canonical_Pathways	632	65	2.3e-09	7.8e-08	MOSTest
chr8p23	Positional_gene_sets	72	18	3.9e-09	8.9e-08	MOSTest
REACTOME_METALLOPROTEASE_DUBS	Curated_gene_sets	36	13	4.1e-09	3.2e-07	MOSTest
REACTOME_METALLOPROTEASE_DUBS	Reactome	36	13	4.1e-09	9.7e-08	MOSTest
REACTOME_METALLOPROTEASE_DUBS	Canonical_Pathways	36	13	4.1e-09	1.4e-07	MOSTest
Waist-to-hip ratio adjusted for BMI in non-smokers	GWAScatalog	30	12	4.2e-09	2.5e-07	MOSTest
Waist-to-hip ratio adjusted for BMI (joint analysis main effects and smoking interaction)	GWAScatalog	30	12	4.2e-09	2.5e-07	MOSTest
chr15q25	Positional_gene_sets	73	18	4.9e-09	1.0e-07	MOSTest
REACTOME_UB_SPECIFIC_PROCESSING_PROTEASES	Curated_gene_sets	214	32	6.2e-09	4.7e-07	MOSTest
REACTOME_UB_SPECIFIC_PROCESSING_PROTEASES	Reactome	214	32	6.2e-09	1.4e-07	MOSTest
REACTOME_UB_SPECIFIC_PROCESSING_PROTEASES	Canonical_Pathways	214	32	6.2e-09	2.1e-07	MOSTest
GO_NUCLEAR_CHROMOSOME	GO_cc	595	61	8.1e-09	1.2e-06	MOSTest
LASTOWSKA_COAMPLIFIED_WITH_MYCN	Chemical_and_Genetic_pertubation	38	13	8.9e-09	4.2e-06	MOSTest
LASTOWSKA_COAMPLIFIED_WITH_MYCN	Curated_gene_sets	38	13	8.9e-09	6.7e-07	MOSTest
Sexual dimorphism in anthropometric traits	GWAScatalog	12	8	9.5e-09	5.6e-07	MOSTest
Triglyceride levels	GWAScatalog	132	24	1.0e-08	5.9e-07	MOSTest
Alzheimer's disease or HDL levels (pleiotropy)	GWAScatalog	53	15	1.2e-08	6.7e-07	MOSTest
General factor of neuroticism	GWAScatalog	78	18	1.5e-08	8.1e-07	MOSTest
GO_CHROMOSOME_ORGANIZATION	GO_bp	1160	97	1.7e-08	6.0e-06	MOSTest
Waist-hip ratio	GWAScatalog	106	21	1.8e-08	9.3e-07	MOSTest
GO_CELLULAR_PROTEIN_CONTAINING_COMPLEX_ASSEMBLY	GO_bp	1040	89	2.4e-08	8.1e-06	MOSTest
REACTOME_SIGNALING_BY_RHO_GTPASES	Curated_gene_sets	447	49	3.1e-08	2.3e-06	MOSTest
REACTOME_SIGNALING_BY_RHO_GTPASES	Reactome	447	49	3.1e-08	7.0e-07	MOSTest
REACTOME_SIGNALING_BY_RHO_GTPASES	Canonical_Pathways	447	49	3.1e-08	1.0e-06	MOSTest
REACTOME_DEUBIQUITINATION	Curated_gene_sets	291	37	3.6e-08	2.6e-06	MOSTest
REACTOME_DEUBIQUITINATION	Reactome	291	37	3.6e-08	8.1e-07	MOSTest
REACTOME_DEUBIQUITINATION	Canonical_Pathways	291	37	3.6e-08	1.2e-06	MOSTest
GO_POSTTRANSCRIPTIONAL_REGULATION_OF_GENE_EXPRESSION	GO_bp	580	58	4.6e-08	1.5e-05	MOSTest
REACTOME_E3_UBIQUITIN_LIGASES_UBIQUITINATE_TARGET_PROTEINS	Curated_gene_sets	58	15	4.7e-08	3.4e-06	MOSTest
REACTOME_E3_UBIQUITIN_LIGASES_UBIQUITINATE_TARGET_PROTEINS	Reactome	58	15	4.7e-08	1.0e-06	MOSTest
REACTOME_E3_UBIQUITIN_LIGASES_UBIQUITINATE_TARGET_PROTEINS	Canonical_Pathways	58	15	4.7e-08	1.5e-06	MOSTest
GO_PROTEIN_HETEROOLIGOMERIZATION	GO_bp	133	23	5.5e-08	1.7e-05	MOSTest
Oral cavity cancer	GWAScatalog	7	6	7.1e-08	3.6e-06	MOSTest
BENPORATH_EED_TARGETS	Chemical_and_Genetic_pertubation	1024	86	9.9e-08	4.1e-05	MOSTest
BENPORATH_EED_TARGETS	Curated_gene_sets	1024	86	9.9e-08	7.0e-06	MOSTest
Lung cancer in ever smokers	GWAScatalog	107	20	1.1e-07	5.2e-06	MOSTest
Alzheimer's disease (age of onset)	GWAScatalog	15	8	1.1e-07	5.2e-06	MOSTest
Weight	GWAScatalog	149	24	1.2e-07	5.4e-06	MOSTest
GO_CHROMATIN_REMODELING_AT_CENTROMERE	GO_bp	46	13	1.2e-07	3.5e-05	MOSTest
Cholesterol, total	GWAScatalog	118	21	1.3e-07	5.7e-06	MOSTest
Estimated glomerular filtration rate	GWAScatalog	483	50	1.4e-07	6.0e-06	MOSTest
Triglyceride levels x alcohol consumption (drinkers vs non-drinkers) interaction (2df)	GWAScatalog	80	17	1.4e-07	6.0e-06	MOSTest
Hippocampal volume	GWAScatalog	47	13	1.6e-07	6.6e-06	MOSTest
GO_DNA_REPLICATION_INDEPENDENT_NUCLEOSOME_ORGANIZATION	GO_bp	55	14	1.6e-07	4.6e-05	MOSTest
Cerebrospinal AB1-42 levels in mild cognitive impairment	GWAScatalog	16	8	2.1e-07	8.4e-06	MOSTest
Cerebrospinal fluid t-tau levels in mild cognitive impairment	GWAScatalog	16	8	2.1e-07	8.4e-06	MOSTest
MODULE_203	Cancer_modules	16	8	2.1e-07	8.2e-05	MOSTest
MODULE_203	Computational_gene_sets	16	8	2.1e-07	1.6e-04	MOSTest
GO_TRACE_AMINE_RECEPTOR_ACTIVITY	GO_mf	5	5	2.2e-07	7.4e-05	MOSTest
REACTOME_GENERIC_TRANSCRIPTION_PATHWAY	Curated_gene_sets	1194	95	2.5e-07	1.8e-05	MOSTest
REACTOME_GENERIC_TRANSCRIPTION_PATHWAY	Reactome	1194	95	2.5e-07	5.5e-06	MOSTest
REACTOME_GENERIC_TRANSCRIPTION_PATHWAY	Canonical_Pathways	1194	95	2.5e-07	8.0e-06	MOSTest
Birth weight	GWAScatalog	263	33	2.7e-07	1.1e-05	MOSTest
Triglyceride levels in current drinkers	GWAScatalog	75	16	3.0e-07	1.2e-05	MOSTest
GO_HISTONE_EXCHANGE	GO_bp	58	14	3.3e-07	9.1e-05	MOSTest
chr6q24	Positional_gene_sets	35	11	3.4e-07	6.7e-06	MOSTest
MODULE_90	Cancer_modules	17	8	3.8e-07	8.2e-05	MOSTest
MODULE_90	Computational_gene_sets	17	8	3.8e-07	1.6e-04	MOSTest
GO_PROTEIN_TETRAMERIZATION	GO_bp	160	24	4.5e-07	1.2e-04	MOSTest
chr11p13	Positional_gene_sets	36	11	4.7e-07	8.7e-06	MOSTest
GSE41176_WT_VS_TAK1_KO_ANTI_IGM_STIM_BCELL_24H_DN	Immunologic_signatures	197	27	5.7e-07	0.00	MOSTest
GO_INTERLEUKIN_7_MEDIATED_SIGNALING_PATHWAY	GO_bp	30	10	6.3e-07	1.6e-04	MOSTest
chr16q12	Positional_gene_sets	37	11	6.3e-07	1.1e-05	MOSTest
Cerebrospinal AB1-42 levels in Alzheimer's disease dementia	GWAScatalog	18	8	6.5e-07	2.5e-05	MOSTest
Offspring birth weight	GWAScatalog	141	22	6.8e-07	2.5e-05	MOSTest
REACTOME_CELL_CYCLE_CHECKPOINTS	Curated_gene_sets	287	34	6.9e-07	4.8e-05	MOSTest
REACTOME_CELL_CYCLE_CHECKPOINTS	Reactome	287	34	6.9e-07	1.5e-05	MOSTest
REACTOME_CELL_CYCLE_CHECKPOINTS	Canonical_Pathways	287	34	6.9e-07	2.1e-05	MOSTest
GO_PROTEIN_CONTAINING_COMPLEX_ASSEMBLY	GO_bp	1806	129	7.1e-07	1.7e-04	MOSTest
chr3p22	Positional_gene_sets	80	16	7.7e-07	1.3e-05	MOSTest
Hip circumference	GWAScatalog	132	21	8.8e-07	3.2e-05	MOSTest
GO_CENTROMERE_COMPLEX_ASSEMBLY	GO_bp	54	13	9.0e-07	2.1e-04	MOSTest
GO_ATP_DEPENDENT_CHROMATIN_REMODELING	GO_bp	81	16	9.2e-07	2.1e-04	MOSTest
Logical memory (immediate recall)	GWAScatalog	19	8	1.1e-06	3.8e-05	MOSTest
Triglyceride levels x alcohol consumption (regular vs non-regular drinkers) interaction (2df)	GWAScatalog	82	16	1.1e-06	3.8e-05	MOSTest
GO_REGULATION_OF_MYELOID_CELL_DIFFERENTIATION	GO_bp	242	30	1.2e-06	2.7e-04	MOSTest
Infant length	GWAScatalog	14	7	1.3e-06	4.2e-05	MOSTest
Fasting blood insulin	GWAScatalog	14	7	1.3e-06	4.2e-05	MOSTest
Systolic blood pressure x smoking status (current vs non-current) interaction (2df test)	GWAScatalog	104	18	1.5e-06	5.0e-05	MOSTest
HASLINGER_B_CLL_WITH_6Q21_DELETION	Chemical_and_Genetic_pertubation	20	8	1.7e-06	6.3e-04	MOSTest
HASLINGER_B_CLL_WITH_6Q21_DELETION	Curated_gene_sets	20	8	1.7e-06	1.2e-04	MOSTest
GO_MYELOID_CELL_DIFFERENTIATION	GO_bp	397	41	2.0e-06	4.2e-04	MOSTest
GO_CHROMATIN_DNA_BINDING	GO_mf	117	19	2.1e-06	5.8e-04	MOSTest
REACTOME_POST_TRANSLATIONAL_PROTEIN_MODIFICATION	Curated_gene_sets	1408	104	2.2e-06	1.5e-04	MOSTest
REACTOME_POST_TRANSLATIONAL_PROTEIN_MODIFICATION	Reactome	1408	104	2.2e-06	4.7e-05	MOSTest
REACTOME_POST_TRANSLATIONAL_PROTEIN_MODIFICATION	Canonical_Pathways	1408	104	2.2e-06	6.8e-05	MOSTest
REACTOME_INTERLEUKIN_7_SIGNALING	Curated_gene_sets	34	10	2.3e-06	1.5e-04	MOSTest
REACTOME_INTERLEUKIN_7_SIGNALING	Reactome	34	10	2.3e-06	4.8e-05	MOSTest
REACTOME_INTERLEUKIN_7_SIGNALING	Canonical_Pathways	34	10	2.3e-06	6.9e-05	MOSTest
Mental health study participation (completed survey)	GWAScatalog	27	9	2.3e-06	7.5e-05	MOSTest
HDL cholesterol levels x alcohol consumption (regular vs non-regular drinkers) interaction (2df)	GWAScatalog	118	19	2.4e-06	7.5e-05	MOSTest
Diastolic blood pressure	GWAScatalog	592	54	2.4e-06	7.5e-05	MOSTest
Cerebrospinal fluid AB1-42 levels	GWAScatalog	50	12	2.5e-06	7.5e-05	MOSTest
Systolic blood pressure x smoking status (ever vs never) interaction (2df test)	GWAScatalog	87	16	2.5e-06	7.5e-05	MOSTest
Logical memory (delayed recall)	GWAScatalog	21	8	2.7e-06	8.0e-05	MOSTest
REACTOME_PROTEIN_UBIQUITINATION	Curated_gene_sets	78	15	2.9e-06	1.9e-04	MOSTest
REACTOME_PROTEIN_UBIQUITINATION	Reactome	78	15	2.9e-06	5.9e-05	MOSTest
REACTOME_PROTEIN_UBIQUITINATION	Canonical_Pathways	78	15	2.9e-06	8.5e-05	MOSTest
HDL cholesterol levels	GWAScatalog	143	21	3.3e-06	9.7e-05	MOSTest
Obese vs. thin	GWAScatalog	16	7	3.9e-06	1.1e-04	MOSTest
REACTOME_BUTYROPHILIN_BTN_FAMILY_INTERACTIONS	Curated_gene_sets	11	6	4.0e-06	2.6e-04	MOSTest
REACTOME_BUTYROPHILIN_BTN_FAMILY_INTERACTIONS	Reactome	11	6	4.0e-06	8.0e-05	MOSTest
REACTOME_BUTYROPHILIN_BTN_FAMILY_INTERACTIONS	Canonical_Pathways	11	6	4.0e-06	1.2e-04	MOSTest
Fasting blood insulin (BMI interaction)	GWAScatalog	22	8	4.0e-06	1.1e-04	MOSTest
Waist circumference adjusted for BMI in inactive individuals	GWAScatalog	7	5	4.4e-06	1.2e-04	MOSTest
REACTOME_GENE_EXPRESSION_TRANSCRIPTION	Curated_gene_sets	1451	105	5.0e-06	3.2e-04	MOSTest
REACTOME_GENE_EXPRESSION_TRANSCRIPTION	Reactome	1451	105	5.0e-06	9.9e-05	MOSTest
REACTOME_GENE_EXPRESSION_TRANSCRIPTION	Canonical_Pathways	1451	105	5.0e-06	1.4e-04	MOSTest
Body mass index x age interaction	GWAScatalog	37	10	5.4e-06	1.5e-04	MOSTest
Cerebrospinal fluid t-tau levels	GWAScatalog	23	8	5.9e-06	1.6e-04	MOSTest
REACTOME_FORMATION_OF_SENESCENCE_ASSOCIATED_HETEROCHROMATIN_FOCI_SAHF	Curated_gene_sets	17	7	6.3e-06	4.0e-04	MOSTest
REACTOME_FORMATION_OF_SENESCENCE_ASSOCIATED_HETEROCHROMATIN_FOCI_SAHF	Reactome	17	7	6.3e-06	1.2e-04	MOSTest
REACTOME_FORMATION_OF_SENESCENCE_ASSOCIATED_HETEROCHROMATIN_FOCI_SAHF	Canonical_Pathways	17	7	6.3e-06	1.8e-04	MOSTest
Creatine kinase levels	GWAScatalog	46	11	6.7e-06	1.8e-04	MOSTest
Coronary artery disease	GWAScatalog	418	41	7.0e-06	1.9e-04	MOSTest
HDL cholesterol levels x alcohol consumption (drinkers vs non-drinkers) interaction (2df)	GWAScatalog	128	19	8.2e-06	2.1e-04	MOSTest
ROYLANCE_BREAST_CANCER_16Q_COPY_NUMBER_DN	Chemical_and_Genetic_pertubation	24	8	8.5e-06	0.00	MOSTest
ROYLANCE_BREAST_CANCER_16Q_COPY_NUMBER_DN	Curated_gene_sets	24	8	8.5e-06	5.4e-04	MOSTest
Diastolic blood pressure x smoking status (ever vs never) interaction (2df test)	GWAScatalog	85	15	8.7e-06	2.2e-04	MOSTest
Heel bone mineral density	GWAScatalog	746	62	9.0e-06	2.3e-04	MOSTest
chr5q11	Positional_gene_sets	39	10	9.0e-06	1.4e-04	MOSTest
GO_RESPONSE_TO_INTERLEUKIN_7	GO_bp	40	10	1.2e-05	0.00	MOSTest
Prothrombin time	GWAScatalog	13	6	1.4e-05	3.4e-04	MOSTest
REACTOME_DEVELOPMENTAL_BIOLOGY	Curated_gene_sets	1093	82	1.6e-05	0.00	MOSTest
REACTOME_DEVELOPMENTAL_BIOLOGY	Reactome	1093	82	1.6e-05	3.2e-04	MOSTest
REACTOME_DEVELOPMENTAL_BIOLOGY	Canonical_Pathways	1093	82	1.6e-05	4.6e-04	MOSTest
GO_NEGATIVE_REGULATION_OF_MYELOID_CELL_DIFFERENTIATION	GO_bp	90	15	1.8e-05	0.00	MOSTest
C-reactive protein levels	GWAScatalog	90	15	1.8e-05	4.3e-04	MOSTest
Medication use (HMG CoA reductase inhibitors)	GWAScatalog	70	13	1.9e-05	4.7e-04	MOSTest
Type 2 diabetes	GWAScatalog	438	41	2.1e-05	5.1e-04	MOSTest
chr5q35	Positional_gene_sets	125	18	2.1e-05	3.2e-04	MOSTest
Chronic obstructive pulmonary disease or resting heart rate (pleiotropy)	GWAScatalog	61	12	2.2e-05	5.2e-04	MOSTest
REACTOME_SUMOYLATION_OF_CHROMATIN_ORGANIZATION_PROTEINS	Curated_gene_sets	71	13	2.3e-05	0.00	MOSTest
REACTOME_SUMOYLATION_OF_CHROMATIN_ORGANIZATION_PROTEINS	Reactome	71	13	2.3e-05	4.4e-04	MOSTest
REACTOME_SUMOYLATION_OF_CHROMATIN_ORGANIZATION_PROTEINS	Canonical_Pathways	71	13	2.3e-05	6.3e-04	MOSTest
GO_VOLTAGE_GATED_SODIUM_CHANNEL_COMPLEX	GO_cc	14	6	2.3e-05	0.00	MOSTest
MODULE_89	Cancer_modules	14	6	2.3e-05	0.00	MOSTest
MODULE_89	Computational_gene_sets	14	6	2.3e-05	0.01	MOSTest
Spine bone size	GWAScatalog	9	5	2.4e-05	5.6e-04	MOSTest
FBXL10 enhancement of MAP/ERK signaling in diffuse large B-cell lymphoma	Wikipathways	35	9	2.5e-05	0.01	MOSTest
GO_IMMUNE_SYSTEM_DEVELOPMENT	GO_bp	941	72	2.9e-05	0.01	MOSTest
Social communication problems	GWAScatalog	28	8	3.1e-05	7.0e-04	MOSTest
Cerebrospinal fluid p-tau levels in mild cognitive impairment	GWAScatalog	21	7	3.2e-05	7.2e-04	MOSTest
HDL cholesterol levels in current drinkers	GWAScatalog	106	16	3.4e-05	7.6e-04	MOSTest
HDL cholesterol	GWAScatalog	233	26	3.9e-05	8.6e-04	MOSTest
Lung function (FVC)	GWAScatalog	155	20	3.9e-05	8.6e-04	MOSTest
The effect of progerin on the involved genes in Hutchinson-Gilford Progeria Syndrome	Wikipathways	37	9	4.0e-05	0.01	MOSTest
Anthropometric traits	GWAScatalog	29	8	4.0e-05	8.7e-04	MOSTest
GO_TELOMERE_CAPPING	GO_bp	55	11	4.1e-05	0.01	MOSTest
GO_REGULATION_OF_HEMOPOIESIS	GO_bp	452	41	4.4e-05	0.01	MOSTest
IgG glycosylation	GWAScatalog	22	7	4.5e-05	9.6e-04	MOSTest
FISCHER_DREAM_TARGETS	Chemical_and_Genetic_pertubation	955	72	4.6e-05	0.01	MOSTest
FISCHER_DREAM_TARGETS	Curated_gene_sets	955	72	4.6e-05	0.00	MOSTest
GO_NEGATIVE_REGULATION_OF_DELAYED_RECTIFIER_POTASSIUM_CHANNEL_ACTIVITY	GO_bp	10	5	4.6e-05	0.01	MOSTest
Alzheimer's disease in hypertension-negative individuals	GWAScatalog	10	5	4.6e-05	9.8e-04	MOSTest
Gout	GWAScatalog	56	11	4.9e-05	0.00	MOSTest
Diastolic blood pressure x smoking status (current vs non-current) interaction (2df test)	GWAScatalog	98	15	5.0e-05	0.00	MOSTest
CACCAGC_MIR138	microRNA_targets	223	25	5.1e-05	0.01	MOSTest
Adiponectin levels	GWAScatalog	30	8	5.3e-05	0.00	MOSTest
GO_INNATE_IMMUNE_RESPONSE_IN_MUCOSA	GO_bp	23	7	6.2e-05	0.01	MOSTest
Body fat percentage	GWAScatalog	23	7	6.2e-05	0.00	MOSTest
MODULE_189	Cancer_modules	23	7	6.2e-05	0.01	MOSTest
MODULE_189	Computational_gene_sets	23	7	6.2e-05	0.01	MOSTest
REACTOME_SUMOYLATION	Curated_gene_sets	186	22	6.3e-05	0.00	MOSTest
REACTOME_SUMOYLATION	Reactome	186	22	6.3e-05	0.00	MOSTest
REACTOME_SUMOYLATION	Canonical_Pathways	186	22	6.3e-05	0.00	MOSTest
Chronic obstructive pulmonary disease	GWAScatalog	136	18	6.7e-05	0.00	MOSTest
chr2q24	Positional_gene_sets	49	10	7.6e-05	0.00	MOSTest
GO_NEGATIVE_REGULATION_OF_VOLTAGE_GATED_POTASSIUM_CHANNEL_ACTIVITY	GO_bp	11	5	8.2e-05	0.01	MOSTest
Cerebrospinal fluid p-tau levels	GWAScatalog	17	6	8.3e-05	0.00	MOSTest
Urolithiasis	GWAScatalog	17	6	8.3e-05	0.00	MOSTest
Serum total protein level	GWAScatalog	50	10	9.1e-05	0.00	MOSTest
Prostate cancer	GWAScatalog	302	30	9.3e-05	0.00	MOSTest
LDL cholesterol	GWAScatalog	178	21	9.6e-05	0.00	MOSTest
Quantitative traits	GWAScatalog	25	7	1.1e-04	0.00	MOSTest
RICKMAN_TUMOR_DIFFERENTIATED_WELL_VS_MODERATELY_UP	Chemical_and_Genetic_pertubation	105	15	1.1e-04	0.03	MOSTest
RICKMAN_TUMOR_DIFFERENTIATED_WELL_VS_MODERATELY_UP	Curated_gene_sets	105	15	1.1e-04	0.01	MOSTest
Hypertriglyceridemia	GWAScatalog	42	9	1.2e-04	0.00	MOSTest
EGFR_UP.V1_DN	Oncogenic_signatures	194	22	1.2e-04	0.02	MOSTest
GO_NON_RECOMBINATIONAL_REPAIR	GO_bp	94	14	1.2e-04	0.02	MOSTest
Blood protein levels	GWAScatalog	1553	104	1.3e-04	0.00	MOSTest
GO_CHROMATIN_REMODELING	GO_bp	169	20	1.3e-04	0.02	MOSTest
GO_PHOSPHOLIPID_EFFLUX	GO_bp	12	5	1.4e-04	0.02	MOSTest
Waist circumference adjusted for BMI in smokers	GWAScatalog	12	5	1.4e-04	0.00	MOSTest
Alcohol use disorder	GWAScatalog	12	5	1.4e-04	0.00	MOSTest
Systolic blood pressure x alcohol consumption (light vs heavy) interaction (2df test)	GWAScatalog	34	8	1.4e-04	0.00	MOSTest
MODULE_127	Cancer_modules	26	7	1.5e-04	0.01	MOSTest
MODULE_127	Computational_gene_sets	26	7	1.5e-04	0.03	MOSTest
GO_PANTOTHENATE_METABOLIC_PROCESS	GO_bp	7	4	1.5e-04	0.02	MOSTest
Birth length	GWAScatalog	7	4	1.5e-04	0.00	MOSTest
GO_NEGATIVE_REGULATION_OF_CHROMATIN_SILENCING	GO_bp	19	6	1.7e-04	0.03	MOSTest
GO_VOLTAGE_GATED_SODIUM_CHANNEL_ACTIVITY	GO_mf	19	6	1.7e-04	0.04	MOSTest
GO_NEGATIVE_REGULATION_OF_HEMOPOIESIS	GO_bp	146	18	1.7e-04	0.03	MOSTest
chr13q14	Positional_gene_sets	86	13	1.8e-04	0.00	MOSTest
Body mass index (age <50)	GWAScatalog	45	9	2.0e-04	0.00	MOSTest
GO_NUCLEAR_CHROMOSOME_TELOMERIC_REGION	GO_cc	123	16	2.1e-04	0.02	MOSTest
chr12p12	Positional_gene_sets	55	10	2.1e-04	0.00	MOSTest
Hematological and biochemical traits	GWAScatalog	36	8	2.1e-04	0.00	MOSTest
FEV1	GWAScatalog	149	18	2.2e-04	0.00	MOSTest
Total cholesterol levels	GWAScatalog	177	20	2.5e-04	0.00	MOSTest
GO_REGULATION_OF_IMMUNE_SYSTEM_PROCESS	GO_bp	1437	96	2.6e-04	0.04	MOSTest
Inflammatory bowel disease	GWAScatalog	637	50	2.7e-04	0.00	MOSTest
MEK_UP.V1_DN	Oncogenic_signatures	192	21	2.8e-04	0.03	MOSTest
Creatinine levels	GWAScatalog	114	15	2.8e-04	0.00	MOSTest
GO_COENZYME_TRANSPORT	GO_bp	8	4	2.9e-04	0.04	MOSTest
Adiposity	GWAScatalog	8	4	2.9e-04	0.00	MOSTest
circulating leptin levels	GWAScatalog	8	4	2.9e-04	0.00	MOSTest
Waist Circumference - Triglycerides (WC-TG)	GWAScatalog	8	4	2.9e-04	0.00	MOSTest
QRS complex (Cornell)	GWAScatalog	8	4	2.9e-04	0.00	MOSTest
GO_ALCOHOL_METABOLIC_PROCESS	GO_bp	221	23	3.0e-04	0.04	MOSTest
Carotid intima media thickness	GWAScatalog	29	7	3.1e-04	0.00	MOSTest
Statin Pathway	Wikipathways	29	7	3.1e-04	0.04	MOSTest
BENPORATH_MYC_MAX_TARGETS	Curated_gene_sets	761	57	3.4e-04	0.02	MOSTest
Hand grip strength	GWAScatalog	142	17	3.6e-04	0.01	MOSTest
BMI in non-smokers	GWAScatalog	59	10	3.8e-04	0.01	MOSTest
ENK_UV_RESPONSE_KERATINOCYTE_UP	Curated_gene_sets	516	42	3.8e-04	0.02	MOSTest
FISCHER_G1_S_CELL_CYCLE	Curated_gene_sets	197	21	3.9e-04	0.02	MOSTest
Immunoglobulin A vasculitis	GWAScatalog	4	3	4.0e-04	0.01	MOSTest
chr2p13	Positional_gene_sets	82	12	4.2e-04	0.01	MOSTest
Waist-to-hip ratio adjusted for BMI (additive genetic model)	GWAScatalog	60	10	4.4e-04	0.01	MOSTest
Mitral valve prolapse	GWAScatalog	15	5	4.6e-04	0.01	MOSTest
REACTOME_INTERACTION_BETWEEN_L1_AND_ANKYRINS	Curated_gene_sets	31	7	4.8e-04	0.03	MOSTest
REACTOME_INTERACTION_BETWEEN_L1_AND_ANKYRINS	Reactome	31	7	4.8e-04	0.01	MOSTest
REACTOME_INTERACTION_BETWEEN_L1_AND_ANKYRINS	Canonical_Pathways	31	7	4.8e-04	0.01	MOSTest
LDL cholesterol levels	GWAScatalog	95	13	4.8e-04	0.01	MOSTest
Alzheimer's disease in hypertension	GWAScatalog	9	4	5.0e-04	0.01	MOSTest
RAFFEL_VEGFA_TARGETS_UP	Curated_gene_sets	9	4	5.0e-04	0.03	MOSTest
ZHOU_TNF_SIGNALING_30MIN	Curated_gene_sets	51	9	5.4e-04	0.03	MOSTest
Breast cancer	GWAScatalog	202	21	5.5e-04	0.01	MOSTest
BONOME_OVARIAN_CANCER_SURVIVAL_SUBOPTIMAL_DEBULKING	Curated_gene_sets	494	40	5.8e-04	0.03	MOSTest
Type 1 diabetes	GWAScatalog	85	12	5.9e-04	0.01	MOSTest
Hippocampal volume in Alzheimer's disease dementia	GWAScatalog	52	9	6.3e-04	0.01	MOSTest
Nose size	GWAScatalog	42	8	6.5e-04	0.01	MOSTest
Lipid traits	GWAScatalog	24	6	6.8e-04	0.01	MOSTest
Lipid metabolism phenotypes	GWAScatalog	33	7	7.1e-04	0.01	MOSTest
Endometrial cancer (endometrioid histology)	GWAScatalog	33	7	7.1e-04	0.01	MOSTest
Low density lipoprotein cholesterol levels	GWAScatalog	43	8	7.6e-04	0.01	MOSTest
Medication use (drugs used in diabetes)	GWAScatalog	43	8	7.6e-04	0.01	MOSTest
Waist-to-hip ratio adjusted for BMI x sex interaction	GWAScatalog	25	6	8.6e-04	0.01	MOSTest
Mean arterial pressure x alcohol consumption (light vs heavy) interaction (2df test)	GWAScatalog	34	7	8.6e-04	0.01	MOSTest
P wave duration	GWAScatalog	17	5	8.7e-04	0.01	MOSTest
DANG_BOUND_BY_MYC	Curated_gene_sets	1037	71	8.7e-04	0.05	MOSTest
BMI (adjusted for smoking behaviour)	GWAScatalog	78	11	1.0e-03	0.01	MOSTest
Body mass index (joint analysis main effects and smoking interaction)	GWAScatalog	78	11	1.0e-03	0.01	MOSTest
Systemic lupus erythematosus	GWAScatalog	317	28	0.00	0.01	MOSTest
Pubertal anthropometrics	GWAScatalog	35	7	0.00	0.01	MOSTest
chr4p15	Positional_gene_sets	45	8	0.00	0.01	MOSTest
Non-albumin protein levels	GWAScatalog	56	9	0.00	0.01	MOSTest
Lung cancer	GWAScatalog	157	17	0.00	0.01	MOSTest
Retinal vascular caliber	GWAScatalog	18	5	0.00	0.01	MOSTest
Body fat mass	GWAScatalog	46	8	0.00	0.02	MOSTest
REACTOME_ETHANOL_OXIDATION	Reactome	11	4	0.00	0.02	MOSTest
REACTOME_ETHANOL_OXIDATION	Canonical_Pathways	11	4	0.00	0.03	MOSTest
chr1q41	Positional_gene_sets	36	7	0.00	0.01	MOSTest
chr3q23	Positional_gene_sets	27	6	0.00	0.01	MOSTest
REACTOME_PLASMA_LIPOPROTEIN_ASSEMBLY	Reactome	19	5	0.00	0.03	MOSTest
REACTOME_PLASMA_LIPOPROTEIN_ASSEMBLY	Canonical_Pathways	19	5	0.00	0.04	MOSTest
Systolic blood pressure x alcohol consumption interaction (2df test)	GWAScatalog	82	11	0.00	0.02	MOSTest
chr2q35	Positional_gene_sets	71	10	0.00	0.02	MOSTest
Endometrial cancer	GWAScatalog	38	7	0.00	0.02	MOSTest
Body mass index	GWAScatalog	1192	78	0.00	0.02	MOSTest
Fasting blood glucose adjusted for BMI	GWAScatalog	12	4	0.00	0.02	MOSTest
LDL cholesterol levels x alcohol consumption (regular vs non-regular drinkers) interaction (2df)	GWAScatalog	84	11	0.00	0.02	MOSTest
Rheumatoid arthritis (ACPA-negative)	GWAScatalog	6	3	0.00	0.02	MOSTest
Strenuous sports or other exercises	GWAScatalog	6	3	0.00	0.02	MOSTest
Diffuse large B cell lymphoma	GWAScatalog	6	3	0.00	0.02	MOSTest
Bone ultrasound measurement (broadband ultrasound attenuation)	GWAScatalog	20	5	0.00	0.02	MOSTest
C-reactive protein levels or total cholesterol levels (pleiotropy)	GWAScatalog	20	5	0.00	0.02	MOSTest
Liver enzyme levels (alanine transaminase)	GWAScatalog	20	5	0.00	0.02	MOSTest
Lipoprotein (a) levels	GWAScatalog	39	7	0.00	0.02	MOSTest
Neuroticism	GWAScatalog	138	15	0.00	0.02	MOSTest
Crohn's disease	GWAScatalog	597	44	0.00	0.02	MOSTest
REACTOME_UCH_PROTEINASES	Reactome	99	12	0.00	0.04	MOSTest
REACTOME_RECOGNITION_OF_DNA_DAMAGE_BY_PCNA_CONTAINING_REPLICATION_COMPLEX	Reactome	30	6	0.00	0.04	MOSTest
Alcohol use disorder (consumption score)	GWAScatalog	21	5	0.00	0.03	MOSTest
Iron status biomarkers	GWAScatalog	21	5	0.00	0.03	MOSTest
REACTOME_APOPTOSIS_INDUCED_DNA_FRAGMENTATION	Reactome	13	4	0.00	0.04	MOSTest
REACTOME_NUCLEAR_ENVELOPE_REASSEMBLY	Reactome	13	4	0.00	0.04	MOSTest
Anthropometric traits (multi-trait analysis)	GWAScatalog	31	6	0.00	0.03	MOSTest
Breast size	GWAScatalog	76	10	0.00	0.03	MOSTest
Pediatric non-alcoholic fatty liver disease activity score	GWAScatalog	7	3	0.00	0.04	MOSTest
Remission after SSRI treatment in MDD or neuroticism	GWAScatalog	7	3	0.00	0.04	MOSTest
IgA levels	GWAScatalog	14	4	0.00	0.04	MOSTest
Response to fenofibrate (LDL cholesterol levels)	GWAScatalog	14	4	0.00	0.04	MOSTest
chr1q21	Positional_gene_sets	218	20	0.00	0.03	MOSTest
Emphysema imaging phenotypes	GWAScatalog	32	6	0.00	0.04	MOSTest
chr3p25	Positional_gene_sets	78	10	0.00	0.03	MOSTest
chr21q22	Positional_gene_sets	189	18	0.00	0.03	MOSTest
Carboplatin disposition in epthelial ovarian cancer	GWAScatalog	23	5	0.00	0.04	MOSTest
Adolescent idiopathic scoliosis	GWAScatalog	23	5	0.00	0.04	MOSTest
chr17q11	Positional_gene_sets	79	10	0.00	0.04	MOSTest
Joint mobility (Beighton score)	GWAScatalog	33	6	0.00	0.04	MOSTest
chr8q13	Positional_gene_sets	33	6	0.00	0.04	MOSTest
Type 2 diabetes nephropathy	GWAScatalog	15	4	0.00	0.05	MOSTest
Large artery stroke	GWAScatalog	15	4	0.00	0.05	MOSTest
Bone mineral density (paediatric, total body less head)	GWAScatalog	15	4	0.00	0.05	MOSTest
C-reactive protein levels or LDL-cholesterol levels (pleiotropy)	GWAScatalog	24	5	0.00	0.05	MOSTest
Iron status biomarkers (transferrin saturation)	GWAScatalog	34	6	0.00	0.05	MOSTest
IgG bisecting N-acetyl glucosamine phenotypes (multivariate analysis)	GWAScatalog	8	3	0.00	0.05	MOSTest
Factor VII activity or levels	GWAScatalog	8	3	0.00	0.05	MOSTest
IgG disialylation phenotypes (multivariate analysis)	GWAScatalog	8	3	0.00	0.05	MOSTest
Waist-to-hip ratio adjusted for BMI in inactive individuals	GWAScatalog	8	3	0.00	0.05	MOSTest
Bone mineral density (paediatric, upper limb)	GWAScatalog	8	3	0.00	0.05	MOSTest
Neurociticism	GWAScatalog	95	11	0.00	0.05	MOSTest
Mean arterial pressure x alcohol consumption interaction (2df test)	GWAScatalog	57	8	0.00	0.05	MOSTest
