# Supplementary material for: The link between liver fat and cardiometabolic diseases is highlighted by genome-wide association study of MRI-derived measures of body composition
Source: Commun Biol. 2022 Nov 19;5:1271. doi: 10.1038/s42003-022-04237-4 (PMC9675774; doi:10.1038/s42003-022-04237-4)
Supplement: Supplementary file 6 — Supplementary Data 3 [file 42003_2022_4237_MOESM6_ESM.xlsx]

## Sheet: SupData3_PathwaysTop5_220824
Pathway	p-value	# genes	Trait
Cellular Response To Topologically Incorrect Protein	1.9e-06	150	AFR
Interleukin 8 Biosynthetic Process	2.8e-05	13	AFR
Endoplasmic Reticulum Unfolded Protein Response	4.1e-05	114	AFR
Protein Polymerization	7.6e-05	257	AFR
Reverse Cholesterol Transport	9.0e-05	17	AFR
Pathway	p-value	# genes	Trait
Negative Regulation Of Long Term Synaptic Potentiation	2.8e-06	11	ASAT
Response To Platelet Aggregation Inhibitor	4.5e-05	13	ASAT
Receptor Localization To Synapse	5.9e-05	49	ASAT
Response To Forskolin	6.6e-05	11	ASAT
Regulation Of Transport	6.7e-05	1727	ASAT
Pathway	p-value	# genes	Trait
Interleukin 8 Biosynthetic Process	5.8e-06	13	ASATi
Negative Regulation Of Long Term Synaptic Potentiation	1.2e-05	11	ASATi
Response To Forskolin	5.3e-05	11	ASATi
Response To Platelet Aggregation Inhibitor	1.0e-04	13	ASATi
Vesicle Mediated Transport In Synapse	2.0e-04	195	ASATi
Pathway	p-value	# genes	Trait
Pancreas Development	2.3e-05	77	ATLMV
Positive Regulation Of Hair Follicle Maturation	3.0e-05	5	ATLMV
Pancreatic Juice Secretion	6.9e-05	12	ATLMV
Skeletal System Development	7.9e-05	498	ATLMV
Mitotic Cell Cycle	9.7e-05	944	ATLMV
Pathway	p-value	# genes	Trait
Cellular Response To Endogenous Stimulus	9.7e-07	1299	ATMFI
Histone Dephosphorylation	1.4e-06	5	ATMFI
Regulation Of Lipid Transporter Activity	3.5e-06	3	ATMFI
Response To Endogenous Stimulus	1.0e-05	1546	ATMFI
Cellular Response To Hormone Stimulus	4.1e-05	663	ATMFI
Pathway	p-value	# genes	Trait
Histone Dephosphorylation	1.0e-09	5	PTMFI
Regulation Of Lipid Transporter Activity	1.7e-06	3	PTMFI
Negative Regulation Of Transmembrane Receptor Protein Serine Threonine Kinase Signaling Pathway	5.5e-06	110	PTMFI
Negative Regulation Of Cellular Response To Transforming Growth Factor Beta Stimulus	1.1e-05	74	PTMFI
Glycoprotein Metabolic Process	2.4e-05	126	PTMFI
Pathway	p-value	# genes	Trait
Neutral Lipid Metabolic Process	2.2e-06	113	LiverPDFF
Lipoprotein Metabolic Process	1.3e-05	30	LiverPDFF
Neutral Lipid Catabolic Process	2.0e-05	39	LiverPDFF
Glycerolipid Catabolic Process	5.3e-05	60	LiverPDFF
Detoxification Of Nitrogen Compound	5.4e-05	5	LiverPDFF
Pathway	p-value	# genes	Trait
Fat Cell Differentiation	4.5e-05	207	PTLMV
Tube Development	8.0e-05	964	PTLMV
Skeletal System Development	9.9e-05	498	PTLMV
Negative Regulation Of Biosynthetic Process	3.3e-04	1430	PTLMV
Regulation Of Binding	3.6e-04	354	PTLMV
Pathway	p-value	# genes	Trait
Histone Dephosphorylation	1.0e-09	5	PTMFI
Regulation Of Lipid Transporter Activity	1.7e-06	3	PTMFI
Negative Regulation Of Transmembrane Receptor Protein Serine Threonine Kinase Signaling Pathway	5.5e-06	110	PTMFI
Negative Regulation Of Cellular Response To Transforming Growth Factor Beta Stimulus	1.1e-05	74	PTMFI
Glycoprotein Metabolic Process	2.4e-05	126	PTMFI
Pathway	p-value	# genes	Trait
Positive Regulation Of Lipid Biosynthetic Process	7.1e-06	72	TTMVz
Positive Regulation Of Lipid Metabolic Process	8.2e-05	129	TTMVz
Protein N Linked Glycosylation	1.0e-04	73	TTMVz
Regulation Of Potassium Ion Export Across Plasma Membrane	1.8e-04	6	TTMVz
Negative Regulation Of Trophoblast Cell Migration	2.7e-04	4	TTMVz
Pathway	p-value	# genes	Trait
Nucleotide Binding Domain Leucine Rich Repeat Containing Receptor Signaling Pathway	1.9e-05	32	VAT
Positive Regulation Of Cell Projection Organization	7.9e-05	351	VAT
Chylomicron Assembly	1.1e-04	10	VAT
Cellular Response To Endogenous Stimulus	1.6e-04	1299	VAT
Positive Regulation Of Neuron Projection Development	1.6e-04	255	VAT
Pathway	p-value	# genes	Trait
Nucleotide Binding Domain Leucine Rich Repeat Containing Receptor Signaling Pathway	3.0e-05	32	VATi
Phospholipid Efflux	7.6e-05	12	VATi
Negative Regulation Of Hippo Signaling	1.0e-04	7	VATi
Cellular Response To Topologically Incorrect Protein	1.7e-04	150	VATi
Positive Regulation Of Neuron Projection Development	1.9e-04	255	VATi
Pathway	p-value	# genes	Trait
Interleukin 8 Biosynthetic Process	1.7e-05	13	WMR
Regulation Of Fatty Acid Oxidation	3.1e-05	29	WMR
Fat Cell Differentiation	5.3e-05	207	WMR
Regulation Of Lipid Transporter Activity	5.8e-05	3	WMR
Negative Regulation Of Rna Biosynthetic Process	6.5e-05	1148	WMR
Pathway	p-value	# genes	Trait
Histone Dephosphorylation	2.7e-12	5	MOSTest
Positive Regulation Of Rna Biosynthetic Process	1.5e-10	1522	MOSTest
Negative Regulation Of Biosynthetic Process	1.9e-10	1430	MOSTest
Positive Regulation Of Gene Expression	3.0e-10	1844	MOSTest
Positive Regulation Of Biosynthetic Process	3.3e-10	1866	MOSTest
