# Supplementary material for: The link between liver fat and cardiometabolic diseases is highlighted by genome-wide association study of MRI-derived measures of body composition
Source: Commun Biol. 2022 Nov 19;5:1271. doi: 10.1038/s42003-022-04237-4 (PMC9675774; doi:10.1038/s42003-022-04237-4)
Supplement: Supplementary file 7 — Supplementary Data 4 [file 42003_2022_4237_MOESM7_ESM.xlsx]

## Sheet: SupData2_tableMultiSNP_220824
Locus	Lead SNP	A1	MAF	Chr	Start position (BP)	End position (BP)	Z-value	P-value	Mapped gene(s)
1	rs738409	G	0.23	22	44315205	44411804	32.78	1.13e-235	TTLL12, SCUBE1, MPPED1, PNPLA5, PNPLA3, SAMM50, PARVB, KIAA1644, RP1-32I10.10, LDOC1L, PRR5, PRR5-ARHGAP8, ARHGAP8, NUP50
2	rs58542926	T	0.07	19	19063559	20479901	25.32	2.11e-141	MEF2BNB-MEF2B, MEF2B, MEF2BNB, RFXANK, NR2C2AP, NCAN, HAPLN4, TM6SF2, SUGP1, MAU2, GATAD2A, TSSK6, NDUFA13, YJEFN3, CTC-260F20.3, CILP2, LPAR2, GMIP, ATP13A1, ZNF101, ZNF14, ZNF486
3	rs646026	G	0.29	13	22294062	22460571	19.7	2.10e-86	SGCG
4	rs4805881	A	0.33	19	33778718	34025030	18.47	3.36e-76	AC020952.1, AC007773.3, DPY19L3, PDCD5, SLC7A9, CEP89, C19orf40, LRP3, CEBPA, CEBPG, PEPD, CHST8, KCTD15, LSM14A, KIAA0355, GPI, SCGB2B2, ZNF302, ZNF181, ZNF30, AC020907.1, FAM187B, DMKN, SBSN, GAPDHS, TMEM147
5	rs1899951	T	0.12	3	12027240	12697498	13.82	1.94e-43	DNAJC5
6	rs7355253	G	0.21	2	119004911	119225214	13.65	1.89e-42	CCDC93, INSIG2, EN1, C1QL2
7	rs9854955	G	0.41	3	156791268	156813672	13.53	1.03e-41	SLC33A1, KCNAB1, SSR3, TIPARP, LEKR1, CCNL1
8	rs9493627	A	0.31	6	133087081	133869809	12.52	5.57e-36	RPS12, EYA4, TCF21, TBPL1, SLC2A12, ALDH8A1, HBS1L, MYB
9	rs143384	G	0.41	20	32903904	34194243	11.63	2.88e-31	CDK5RAP1, CBFA2T2, CHMP4B, EIF2S2, ASIP, AHCY, ITCH, DYNLRB1, MAP1LC3A, PIGU, NCOA6, TP53INP2, GGT7, ACSS2, GSS, MYH7B, TRPC4AP, EDEM2, PROCR, MMP24, EIF6, FAM83C, UQCC1, GDF5OS, GDF5, CEP250, C20orf173, ERGIC3, SPAG4, CPNE1, RP1-309K20.6, RBM12, NFS1, ROMO1, RBM39, PHF20, SCAND1, CNBD2, EPB41L1, AL121895.1, AAR2, C20orf24, TLDC2
10	rs429358	C	0.16	19	45386467	45428234	11.56	6.81e-31	ZNF225, PVR, PVRL2, TOMM40, APOE, APOC1, APOC4-APOC2, APOC4, APOC2, CTB-129P6.11, CLPTM1, CLASRP, NKPD1, TRAPPC6A, BLOC1S3, AC005779.2
11	rs1360736	A	0.38	10	36456612	36473044	11.42	3.37e-30	GJD4, FZD8, NAMPTL
12	rs3936510	T	0.19	5	55793789	55876283	11.3	1.32e-29	DDX4, AC008914.1, IL6ST, ANKRD55, CTC-236F12.4, AC022431.2, MAP3K1, SETD9, MIER3, ACTBL2, PLK2
13	rs1815739	T	0.43	11	66182417	67184725	11.13	8.97e-29	MAP3K11, PCNXL3, CTSW, C11orf68, DRAP1, EIF1AD, BANF1, SF3B2, PACS1, KLC2, CNIH2, YIF1A, CD248, RIN1, B3GNT1, RP11-867G23.8, NPAS4, MRPL11, PELI3, DPP3, CTD-3074O7.11, BBS1, ZDHHC24, CTSF, CCDC87, CCS, RBM14, RBM4, RBM14-RBM4, RBM4B, SPTBN2, C11orf80, RCE1, PC, LRFN4, C11orf86, SYT12, RHOD, KDM2A, ADRBK1, ANKRD13D, SSH3, POLD4, CLCF1, RAD9A, PPP1CA, TBC1D10C, CARNS1, RPS6KB2, CORO1B, GPR152, CABP…
14	rs7488780	C	0.21	12	20578881	20614084	10.72	8.26e-27	RERGL, PIK3C2G, PLCZ1, CAPZA3, PLEKHA5, PDE3A, SLCO1C1, SLCO1B1, SLCO1A2, PYROXD1
15	rs11992444	G	0.48	8	25464690	25464690	10.16	3.08e-24	EBF2, BNIP3L
16	rs17055818	C	0.26	5	157850240	158058432	9.85	6.95e-23	EBF1, UBLCP1
17	rs2871960	C	0.43	3	141063953	141336835	9.78	1.32e-22	B4GALT5
18	rs1260326	T	0.41	2	27598097	27950837	9.78	1.43e-22	ABCG1
19	rs7178962	A	0.47	15	84261261	85153804	9.59	8.65e-22	CPEB1, AP3B2, WHAMM, BTBD1, TM6SF1, HDGFRP3, BNC1, SH3GL3, ADAMTSL3, UBE2Q2L, GOLGA6L4, ZSCAN2, WDR73, NMB, SEC11A, ZNF592, ALPK3
20	rs57292959	T	0.44	16	53797908	53848561	9.51	1.92e-21	ZNF480
21	rs6018185	T	0.42	20	45440006	45808855	9.26	2.09e-20	ZNF334, OCSTAMP, SLC13A3, TP53RK, SLC2A10, EYA2, ZMYND8, NCOA3
22	rs7516171	T	0.19	1	210431517	210485101	9.18	4.13e-20	IRF6, DIEXF, SERTAD4
23	rs10787429	T	0.31	10	113901194	114047395	8.98	2.73e-19
24	rs7538503	G	0.28	1	219622072	219798632	8.9	5.55e-19	FEM1C
25	rs10793093	T	0.48	11	74276167	74398125	8.5	1.98e-17	PAAF1, P4HA3, KCNE3, POLD3, CHRDL2, RNF169, XRRA1, TPBGL
26	rs770390	A	0.45	13	51061932	51170793	8.12	4.85e-16
27	rs2011077	T	0.18	5	176511670	176772737	8.1	5.45e-16
28	rs59985551	T	0.23	2	55989737	56115469	8.09	5.96e-16	CLHC1, RPS27A, SMEK2, PNPT1, EFEMP1
29	rs8756	C	0.45	12	66326943	66383320	7.91	2.48e-15	AC025262.1, TBC1D30, WIF1, LEMD3, MSRB3, HMGA2, RP11-366L20.2, AC090673.2, MDM2
30	rs112875651	A	0.38	8	126475770	126506694	7.86	3.72e-15	TATDN1, NDUFB9, ZNF572, SQLE, KIAA0196, NSMCE2, TRIB1, MYC
31	rs9392919	G	0.47	6	7680181	7728428	7.69	1.46e-14	SSR1, CAGE1, RIOK1, DSP, SNRNP48, BMP6, TXNDC5, BLOC1S5-TXNDC5, BLOC1S5, EEF1E1-BLOC1S5, EEF1E1, OFCC1, GCNT2
32	rs2642438	A	0.28	1	220970028	220973761	7.62	2.62e-14
33	rs7740107	T	0.27	6	130321899	130420941	7.43	1.11e-13	ARHGAP18, TMEM244, L3MBTL3, SAMD3, TMEM200A, SMLR1, EPB41L2, AKAP7, ARG1, MED23, ENPP3
34	rs76798800	T	0.25	1	154984363	155014426	7.41	1.22e-13	AQP10, ATP8B2, SHE, TDRD10, UBE2Q1, CHRNB2, ADAR, AL606500.1, KCNN3, PBXIP1, PYGO2, SHC1, CKS1B, FLAD1, LENEP, ZBTB7B, DCST2, DCST1, ADAM15, EFNA4, EFNA3, EFNA3, EFNA1, SLC50A1, DPM3, MUC1
35	rs9379833	A	0.29	6	26145158	26338697	7.35	1.91e-13	SLC17A3, TRIM38, HIST1H1A, HIST1H3A, HIST1H4A, HIST1H4B, HIST1H3B, HIST1H2AB, HIST1H1C, HFE, HIST1H4C, HIST1H1T, HIST1H2BC, HIST1H2BD, HIST1H2BE, HIST1H4D, HIST1H3D, HIST1H2AD, HIST1H2BF, HIST1H4E, HIST1H2BG, HIST1H2AE, HIST1H3E, HIST1H1D, HIST1H4F, HIST1H4G, HIST1H3F, HIST1H2BH, HIST1H3G, HIST1H2BI, HIST1H4H, BTN3A2, BTN2A2, BTN3A1, BTN3A3, BTN2A1, BTN1A1, HMGN4, ABT1, ZNF322, HIST1H2BJ, HIST1H2…
36	rs75104038	A	0.04	6	34067732	34831761	7.33	2.34e-13	HNRNPC
37	rs28471687	G	0.06	8	72392687	72531550	7.27	3.69e-13	RP11-1102P16.1
38	rs2724486	C	0.29	4	17785322	18035250	7.23	4.98e-13	QDPR, LAP3, MED28, FAM184B, DCAF16, NCAPG, LCORL, SLIT2
39	rs702634	G	0.31	5	53271420	53287099	7.2	6.04e-13
40	rs6570507	A	0.32	6	142636740	142866387	7.19	6.69e-13	CITED2, GJE1, VTA1, GPR126, HIVEP2, AIG1, ADAT2, AL031320.1, PEX3, FUCA2, PHACTR2, RP3-468K18.5, PLAGL1
41	rs75265117	G	0.16	2	165501849	165558252	7	2.50e-12	IFIH1, GCA, KCNH7, GRB14, COBLL1, SLC38A11, SCN3A, SCN2A, GALNT3, SCN9A
42	rs2138157	A	0.37	2	227020653	227181683	6.98	2.87e-12	DOCK10, IRS1, RHBDD1
43	rs78934949	A	0.08	5	68036771	68225108	6.95	3.60e-12	CARTPT
44	rs908611	C	0.39	2	72164912	72190463	6.9	5.29e-12	EGR4
45	rs11666808	T	0.37	19	18282940	18408519	6.82	9.24e-12	AC002985.3
46	rs72630906	A	0.15	1	2936386	2983318	6.82	9.25e-12	PEX10, ACTRT2, AJAP1
47	rs754536	T	0.48	2	25075281	25291539	6.79	1.12e-11	ADCY8
48	rs117667045	T	0.12	22	40539525	41049402	6.77	1.33e-11	XPNPEP3, DNAJB7, RBX1, EP300, L3MBTL2, CHADL, PHF5A, ACO2, POLR3H
49	rs2541385	C	0.43	2	217635847	217683836	6.72	1.87e-11	RPL37A, IGFBP5, TNP1, AC007557.1, DIRC3, RUFY4, CXCR2, CXCR1, ARPC2
50	rs7858824	G	0.29	9	133007856	133069741	6.67	2.63e-11	TOR1B, HMCN2, AL354898.1, FUBP3
51	rs577721086	C	0.05	6	127398893	127529780	6.65	3.02e-11	SOGA3, SOGA3
52	rs16937472	G	0.09	8	72068852	72094450	6.64	3.07e-11	TRPA1, KCNB2
53	rs78961639	T	0.29	17	29164023	29263700	6.6	4.24e-11	GOSR1, CRLF3, ATAD5, TEFM, ADAP2, NF1, OMG, EVI2B, CTD-2370N5.3, EVI2A, RAB11FIP4
54	rs66798575	G	0.35	11	32444020	32507904	6.58	4.64e-11	DCDC1, DNAJC24, IMMP1L, ELP4, PAX6, RCN1, WT1, EIF3M, PRRG4, QSER1, C11orf91
55	rs10188334	T	0.17	2	600575	653874	6.57	5.00e-11	FAM110C, SH3YL1, FAM150B, TPO
56	rs4142037	G	0.39	20	6564919	6636986	6.55	5.88e-11	FERMT1, BMP2, HAO1, TMX4, PLCB1
57	rs7595180	G	0.2	2	72503373	72978326	6.48	9.45e-11	FBXO41
58	rs359477	C	0.45	5	173269956	173393823	6.45	1.13e-10	SH3PXD2B, AC027309.1, NEURL1B, DUSP1, ATP6V0E1, CREBRF, BNIP1, NKX2-5, STC2, BOD1, CPEB4, C5orf47, NSG2, SFXN1, GPRIN1, SNCB, EIF4E1B, TSPAN17, HK3
59	rs998584	A	0.5	6	43757082	43764551	6.43	1.32e-10	PEX6, POLR1C, GTPBP2, MAD2L1BP, RSPH9, MRPS18A, VEGFA, MRPL14, TMEM63B, CAPN11
60	rs17630640	G	0.13	6	164092291	164133001	6.42	1.33e-10	PARK2, PACRG
61	rs28451064	A	0.13	21	35593827	35625113	6.42	1.33e-10	TMEM50B, AP000304.12, ATP5O, MRPS6, SLC5A3, SLC5A3, KCNE2, SMIM11, C21orf140, AP000322.53, KCNE1, RCAN1, CLIC6, RUNX1, AP000688.1, SETD4, CBR1, CBR3, CHAF1B, CLDN14
62	rs6498152	A	0.2	16	11040626	11124447	6.38	1.73e-10
63	rs2095812	G	0.34	6	105356838	105464940	6.3	3.03e-10	HACE1, LIN28B, BVES, POPDC3, PREP, AIM1
64	rs28929474	T	0.02	14	94838142	94844947	6.28	3.36e-10	CATSPERB, OTUB2, IFI27L1, IFI27, IFI27L2, SERPINA10, SERPINA6, SERPINA1, SERPINA11, SERPINA12, SERPINA4, SERPINA5, RP11-986E7.7, SERPINA3, DICER1, CLMN, GLRX5, TCL1B, TCL1A, C14orf132, PAPOLA, VRK1
65	rs138903858	T	0.02	14	105634487	105634487	6.24	4.46e-10	C14orf180, JAG2, NUDT14, TEX22, CRIP2
66	rs7209099	C	0.49	17	59701464	59795135	6.22	5.06e-10
67	rs2854152	A	0.32	17	61763185	62017421	6.22	5.07e-10	MRC2, MARCH10, KCNH6, TACO1, MAP3K3, LIMD2, STRADA, RP11-51F16.8, CCDC47, DDX42, FTSJ3, PSMC5, SMARCD2, CSH2, CSHL1, GH1, CD79B, SCN4A, C17orf72, ICAM2, ERN1, TEX2, POLG2, DDX5, CEP95, CACNG5
68	rs11250076	A	0.43	8	10576753	10831868	6.18	6.49e-10	BLK, NEIL2, FDFT1, RP11-297N6.4, DLC1
69	rs62621197	T	0.05	19	8670147	8670147	6.17	6.98e-10	NDUFA7, NDUFA7, RPS28, RAB11B, HNRNPM, PRAM1, MYO1F, ADAMTS10, OR1M1, OR7G2, OR7G1, OR7G3, OR7D4, ZNF426, ZNF121, ZNF561, C19orf82, ZNF812
70	rs12127819	G	0.24	1	227700252	227961403	6.16	7.27e-10	ADCK3, ZNF678, SNAP47, JMJD4, WNT9A, WNT3A, ARF1, C1orf35, MRPL55, GJC2, IBA57-AS1
71	rs200889152	C	0.36	6	117440991	117523671	6.14	8.37e-10	RSPH4A, ZUFSP, FAM162B, RFX6, VGLL2, SLC35F1
72	rs2812208	C	0.03	13	50470758	50729244	6.12	9.52e-10	CAB39L, SETDB2, PHF11
73	rs28559926	C	0.03	15	89391014	89400680	6.07	1.30e-09	ACAN, ABHD2, RHCG
74	rs2268759	G	0.4	3	38435023	38574491	6.01	1.87e-09	VILL, DLEC1, ACAA1, MYD88, OXSR1, SLC22A13, XYLB, ACVR2B, EXOG, SCN5A, SCN11A, WDR48, GORASP1, TTC21A, CSRNP1, XIRP1
75	rs1229984	T	0.03	4	100239319	100239319	5.98	2.30e-09	ADH4, ADH6, ADH1B
76	rs2921071	C	0.46	8	8114141	8387095	5.93	3.07e-09	LRLE1, SGK223, CLDN23, MFHAS1, ERI1
77	rs7680661	G	0.19	4	145560166	145605025	5.93	3.12e-09	HHIP, ANAPC10, ABCE1
