# Supplementary material for: The link between liver fat and cardiometabolic diseases is highlighted by genome-wide association study of MRI-derived measures of body composition
Source: Commun Biol. 2022 Nov 19;5:1271. doi: 10.1038/s42003-022-04237-4 (PMC9675774; doi:10.1038/s42003-022-04237-4)
Supplement: Supplementary file 8 — Supplementary Data 5 [file 42003_2022_4237_MOESM8_ESM.xlsx]

## Sheet: Sheet 1
SupData6_tableMultiReactome_220824
Pathway identifier	Pathway name	#Entities found	#Entities total	Entities ratio	Entities pValue	Entities FDR	#Reactions found	#Reactions total	Reactions ratio	Species identifier	Species name	Submitted entities found	Mapped entities	Found reaction identifiers
R-HSA-983170	Antigen Presentation: Folding, assembly and peptide loading of class I MHC	49	108	0.007132479196935676	1.1102230246251565E-16	7.327471962526033E-15	13	16	0.0011484352569623888	9606	Homo sapiens	HLA-B;HLA-C		R-HSA-8951499;R-HSA-983148;R-HSA-983146;R-HSA-983145;R-HSA-983142;R-HSA-983427;R-HSA-983426;R-HSA-983138;R-HSA-983425;R-HSA-983424;R-HSA-983422;R-HSA-983421;R-HSA-983161
R-HSA-1236977	Endosomal/Vacuolar pathway	49	82	0.005415400871747457	1.1102230246251565E-16	7.327471962526033E-15	3	4	2.871088142405972E-4	9606	Homo sapiens	HLA-B;HLA-C		R-HSA-1236964;R-HSA-1236954;R-HSA-1236943
R-HSA-983169	Class I MHC mediated antigen processing & presentation	53	479	0.031633866067890634	1.1102230246251565E-16	7.327471962526033E-15	27	48	0.0034453057708871662	9606	Homo sapiens	PSMA5;PSMC5;ITCH;UBE2Q2L;HLA-B;HLA-C		R-HSA-8951499;R-HSA-1236954;R-HSA-983427;R-HSA-983426;R-HSA-983425;R-HSA-983424;R-HSA-1236935;R-HSA-1236943;R-HSA-983150;R-HSA-8863973;R-HSA-983148;R-HSA-983147;R-HSA-983146;R-HSA-983145;R-HSA-983142;R-HSA-983140;R-HSA-983138;R-HSA-983422;R-HSA-983421;R-HSA-1236964;R-HSA-983161;R-HSA-1236965;R-HSA-1236970;R-HSA-1236971;R-HSA-983157;R-HSA-983156;R-HSA-983152
R-HSA-1236974	ER-Phagosome pathway	51	173	0.011425175009906221	1.1102230246251565E-16	7.327471962526033E-15	4	10	7.17772035601493E-4	9606	Homo sapiens	PSMA5;PSMC5;HLA-B;HLA-C		R-HSA-8863973;R-HSA-1236935;R-HSA-1236965;R-HSA-1236971
R-HSA-1236975	Antigen processing-Cross presentation	51	195	0.012878087438911636	1.1102230246251565E-16	7.327471962526033E-15	8	23	0.0016508756818834338	9606	Homo sapiens	PSMA5;PSMC5;HLA-B;HLA-C		R-HSA-8863973;R-HSA-1236935;R-HSA-1236964;R-HSA-1236965;R-HSA-1236970;R-HSA-1236954;R-HSA-1236971;R-HSA-1236943
R-HSA-198933	Immunoregulatory interactions between a Lymphoid and a non-Lymphoid cell	51	316	0.02086910579844142	1.1102230246251565E-16	7.327471962526033E-15	11	44	0.003158196956646569	9606	Homo sapiens	NCR3;HLA-B;HLA-C;MICB		R-HSA-199043;R-HSA-199587;R-HSA-199169;R-HSA-198983;R-HSA-5685602;R-HSA-199558;R-HSA-198955;R-HSA-199583;R-HSA-6793275;R-HSA-198958;R-HSA-199566
R-HSA-909733	Interferon alpha/beta signaling	52	190	0.012547880068683133	1.1102230246251565E-16	7.327471962526033E-15	3	25	0.0017944300890037324	9606	Homo sapiens	HLA-B;HLA-C;ABCE1		R-HSA-5223305;R-HSA-1015702;R-HSA-1015699
R-HSA-877300	Interferon gamma signaling	60	252	0.016642451459516577	1.1102230246251565E-16	7.327471962526033E-15	2	18	0.0012919896640826874	9606	Homo sapiens	HLA-B;HLA-C;HLA-DRA;HLA-DQA2;HLA-DQB2;HLA-DQA1		R-HSA-1031716;R-HSA-1031713
R-HSA-913531	Interferon Signaling	61	397	0.026218465196143178	1.1102230246251565E-16	7.327471962526033E-15	7	74	0.005311513063451048	9606	Homo sapiens	HLA-B;HLA-C;HLA-DRA;ABCE1;HLA-DQA2;HLA-DQB2;HLA-DQA1		R-HSA-5223305;R-HSA-8985201;R-HSA-1015702;R-HSA-8985123;R-HSA-1031716;R-HSA-1015699;R-HSA-1031713
R-HSA-9705683	SARS-CoV-2-host interactions	50	315	0.02080306432439572	1.1102230246251565E-16	7.327471962526033E-15	5	67	0.0048090726385300025	9606	Homo sapiens	HLA-B;HLA-C;TUFM		R-HSA-9754775;R-HSA-9755328;R-HSA-9755359;R-HSA-983426;R-HSA-9754763
R-HSA-9705671	SARS-CoV-2 activates/modulates innate and adaptive immune responses	49	227	0.01499141460837406	1.1102230246251565E-16	7.327471962526033E-15	3	47	0.0033735285673270167	9606	Homo sapiens	HLA-B;HLA-C		R-HSA-9755328;R-HSA-9755359;R-HSA-983426
R-HSA-9694516	SARS-CoV-2 Infection	51	422	0.027869502047285697	1.1102230246251565E-16	7.327471962526033E-15	7	194	0.013924777490668963	9606	Homo sapiens	C20orf173;HLA-B;HLA-C;TUFM		R-HSA-9754775;R-HSA-9755328;R-HSA-9697018;R-HSA-9755359;R-HSA-983426;R-HSA-9694718;R-HSA-9754763
R-HSA-9679506	SARS-CoV Infections	53	596	0.03936071853123762	1.1102230246251565E-16	7.327471962526033E-15	10	340	0.02440424921045076	9606	Homo sapiens	CD79B;C20orf173;HLA-B;HLA-C;GATAD2A;TUFM		R-HSA-9754775;R-HSA-9755328;R-HSA-9679787;R-HSA-9697018;R-HSA-9683769;R-HSA-9755359;R-HSA-983426;R-HSA-9694718;R-HSA-9691421;R-HSA-9754763
R-HSA-1280218	Adaptive Immune System	66	1012	0.06683397173424911	1.3322676295501878E-15	8.126832540256146E-14	97	265	0.019020958943439564	9606	Homo sapiens	UBE2Q2L;BTN2A1;BTN1A1;HLA-B;HLA-C;PSMA5;CD79B;NCR3;PSMC5;ITCH;HLA-DRA;CTSF;RAF1;HLA-DQA2;HLA-DQB2;HLA-DQA1;SPTBN2;MICB		R-HSA-199169;R-HSA-2130725;R-HSA-202245;R-HSA-202248;R-HSA-2130731;R-HSA-2130478;R-HSA-1168640;R-HSA-2130486;R-HSA-5690702;R-HSA-5690701;R-HSA-5690740;R-HSA-198955;R-HSA-198958;R-HSA-202291;R-HSA-2130706;R-HSA-5685602;R-HSA-8938431;R-HSA-202307;R-HSA-8951498;R-HSA-8951499;R-HSA-198983;R-HSA-8951500;R-HSA-1112666;R-HSA-2213235;R-HSA-2213236;R-HSA-2213239;R-HSA-2213241;R-HSA-2213243;R-HSA-6793275;R…
R-HSA-1280215	Cytokine Signaling in Immune system	69	1107	0.07310791176859067	2.3314683517128287E-15	1.3289369604763124E-13	50	725	0.05203847258110824	9606	Homo sapiens	MAP3K3;PELI3;HLA-B;HLA-C;AGER;GH2;PSMA5;PSMC5;HLA-DRA;ABCE1;HLA-DQA2;HLA-DQB2;HLA-DQA1		R-HSA-450690;R-HSA-450827;R-HSA-1369114;R-HSA-1369115;R-HSA-1370500;R-HSA-1168768;R-HSA-1671691;R-HSA-982810;R-HSA-1168393;R-HSA-1015702;R-HSA-982807;R-HSA-1168394;R-HSA-1015699;R-HSA-1370505;R-HSA-1671687;R-HSA-1362485;R-HSA-209061;R-HSA-8985123;R-HSA-1031716;R-HSA-1169210;R-HSA-1168445;R-HSA-1031713;R-HSA-1169188;R-HSA-1168423;R-HSA-1168809;R-HSA-1169192;R-HSA-1168813;R-HSA-507719;R-HSA-5223305…
R-HSA-3371568	Attenuation phase	11	47	0.003103949280147933	1.1141745970277839E-8	5.905125364247255E-7	3	5	3.588860178007465E-4	9606	Homo sapiens	HSPA1L;HSPA1A		R-HSA-3371554;R-HSA-5082369;R-HSA-5082384
R-HSA-3371571	HSF1-dependent transactivation	11	59	0.0038964469686963415	1.0790903970381294E-7	5.395451985190647E-6	4	8	5.742176284811944E-4	9606	Homo sapiens	HSPA1L;HSPA1A		R-HSA-3371554;R-HSA-5082356;R-HSA-5082369;R-HSA-5082384
R-HSA-5663205	Infectious disease	65	1581	0.10441157046625281	4.44013475320304E-7	2.0868633340054288E-5	59	836	0.060005742176284814	9606	Homo sapiens	HIST1H2BN;C20orf173;HIST1H4L;HLA-B;HMGA1;HLA-C;ADCY3;CRHR1;GATAD2A;TUFM;PSMA5;CD79B;PSMC5;HIST1H2BF;HIST1H4H;HIST1H2BE;HIST1H2BD;HSPA1A;NELFE		R-HSA-8951690;R-HSA-9754775;R-HSA-175108;R-HSA-9660824;R-HSA-180622;R-HSA-983426;R-HSA-9691421;R-HSA-167181;R-HSA-175117;R-HSA-175250;R-HSA-180627;R-HSA-180630;R-HSA-167191;R-HSA-167192;R-HSA-162590;R-HSA-167196;R-HSA-167197;R-HSA-9754763;R-HSA-164514;R-HSA-167459;R-HSA-163617;R-HSA-167076;R-HSA-167077;R-HSA-164522;R-HSA-9623096;R-HSA-9683769;R-HSA-167087;R-HSA-167084;R-HSA-167085;R-HSA-167090;R-…
R-HSA-3371511	HSF1 activation	9	43	0.00283978338396513	6.07328556112563E-7	2.7329785025065334E-5	1	7	5.024404249210451E-4	9606	Homo sapiens	HSPA1L;HSPA1A		R-HSA-4793819
R-HSA-168256	Immune System	88	2698	0.17817989697530048	4.3020523584069714E-5	0.0018498825141149977	195	1644	0.11800172265288544	9606	Homo sapiens	PELI3;AGPAT1;AGER;C2;CD79B;APOM;CPNE1;CTSF;HLA-DQA2;HLA-DQA1;MICB;SPTBN2;MAP3K3;ATP6V1G2;UBE2Q2L;BTN2A1;BTN1A1;HLA-B;HLA-C;GH2;PSMA5;ITCH;NCR3;PSMC5;CSNK2B;TRIM13;HLA-DRA;ABCE1;RAF1;HLA-DQB2;CFB;HSPA1A		R-HSA-199169;R-HSA-688137;R-HSA-202245;R-HSA-202248;R-HSA-2130478;R-HSA-1369114;R-HSA-1369115;R-HSA-981535;R-HSA-1671691;R-HSA-2130486;R-HSA-1168393;R-HSA-1168394;R-HSA-1671687;R-HSA-1362485;R-HSA-1031716;R-HSA-1168445;R-HSA-1031713;R-HSA-202291;R-HSA-1168423;R-HSA-2272795;R-HSA-202307;R-HSA-8951498;R-HSA-8951499;R-HSA-8951500;R-HSA-937034;R-HSA-173636;R-HSA-1112666;R-HSA-976991;R-HSA-937050;R-HS…
R-HSA-3371453	Regulation of HSF1-mediated heat shock response	11	113	0.007462686567164179	4.8782604788133455E-5	0.0020000867963134716	7	14	0.0010048808498420902	9606	Homo sapiens	HSPA1L;HSPA1A		R-HSA-5251955;R-HSA-5251942;R-HSA-5251959;R-HSA-3371467;R-HSA-5252041;R-HSA-3371518;R-HSA-5252079
R-HSA-427389	ERCC6 (CSB) and EHMT2 (G9a) positively regulate rRNA expression	7	48	0.0031699907541936335	1.0472258974669746E-4	0.004084181000121201	3	4	2.871088142405972E-4	9606	Homo sapiens	HIST1H2BN;HIST1H4L;EHMT2;HIST1H2BF;HIST1H4H;HIST1H2BE;HIST1H2BD;GATAD2A		R-HSA-427383;R-HSA-427404;R-HSA-427336
R-HSA-5693565	Recruitment and ATM-mediated phosphorylation of repair and signaling proteins at DNA double strand breaks	8	67	0.004424778761061947	1.3371214496327166E-4	0.0049473493636410515	29	39	0.0027993109388458224	9606	Homo sapiens	HIST1H2BN;EYA1;EYA2;HIST1H4L;EYA4;HIST1H2BF;HIST1H4H;HIST1H2BE;HIST1H2BD		R-HSA-5682967;R-HSA-5683735;R-HSA-69891;R-HSA-5682965;R-HSA-5683986;R-HSA-5682588;R-HSA-5683930;R-HSA-5682586;R-HSA-5683801;R-HSA-5682629;R-HSA-5683077;R-HSA-5693583;R-HSA-5683405;R-HSA-5682992;R-HSA-5693566;R-HSA-5683967;R-HSA-5683964;R-HSA-5683384;R-HSA-5683385;R-HSA-5682598;R-HSA-5682983;R-HSA-5693602;R-HSA-5693536;R-HSA-5683425;R-HSA-5682607;R-HSA-5682863;R-HSA-5693551;R-HSA-5693549;R-HSA-568…
R-HSA-2559586	DNA Damage/Telomere Stress Induced Senescence	8	71	0.0046889446572447495	1.973645834196791E-4	0.006907760419688769	2	18	0.0012919896640826874	9606	Homo sapiens	HIST1H2BN;HIST1H4L;HMGA1;HIST1H2BF;HMGA2;HIST1H4H;HIST1H2BE;HIST1H2BD;HIST1H1B		R-HSA-3785711;R-HSA-4647594
R-HSA-3371556	Cellular response to heat stress	11	135	0.008915598996169595	2.269218720633015E-4	0.007715343650152251	12	29	0.0020815389032443296	9606	Homo sapiens	HSPA1L;HSPA1A		R-HSA-3371554;R-HSA-4793819;R-HSA-5251955;R-HSA-5251942;R-HSA-5251959;R-HSA-3371467;R-HSA-5082356;R-HSA-5252041;R-HSA-5082369;R-HSA-5082384;R-HSA-3371518;R-HSA-5252079
R-HSA-5693606	DNA Double Strand Break Response	8	75	0.004953110553427552	2.8402335333066464E-4	0.009372770659911933	29	48	0.0034453057708871662	9606	Homo sapiens	HIST1H2BN;EYA1;EYA2;HIST1H4L;EYA4;HIST1H2BF;HIST1H4H;HIST1H2BE;HIST1H2BD		R-HSA-5682967;R-HSA-5683735;R-HSA-69891;R-HSA-5682965;R-HSA-5683986;R-HSA-5682588;R-HSA-5683930;R-HSA-5682586;R-HSA-5683801;R-HSA-5682629;R-HSA-5683077;R-HSA-5693583;R-HSA-5683405;R-HSA-5682992;R-HSA-5693566;R-HSA-5683967;R-HSA-5683964;R-HSA-5683384;R-HSA-5683385;R-HSA-5682598;R-HSA-5682983;R-HSA-5693602;R-HSA-5693536;R-HSA-5683425;R-HSA-5682607;R-HSA-5682863;R-HSA-5693551;R-HSA-5693549;R-HSA-568…
R-HSA-8939236	RUNX1 regulates transcription of genes involved in differentiation of HSCs	9	106	0.007000396248844274	6.224703335624415E-4	0.019296580340435687	7	15	0.0010766580534022395	9606	Homo sapiens	PSMA5;HIST1H2BN;ITCH;PSMC5;HIST1H4L;HIST1H2BF;HIST1H4H;HIST1H2BE;HIST1H2BD		R-HSA-8956649;R-HSA-8865491;R-HSA-8956684;R-HSA-8956652;R-HSA-8865505;R-HSA-8957265;R-HSA-8865498
R-HSA-1912408	Pre-NOTCH Transcription and Translation	8	89	0.005877691190067362	8.611031400352909E-4	0.025833094201058726	9	28	0.0020097616996841805	9606	Homo sapiens	HIST1H2BN;HIST1H4L;NOTCH4;HIST1H2BF;HIST1H4H;HIST1H2BE;HIST1H2BD		R-HSA-9604834;R-HSA-1912364;R-HSA-1912410;R-HSA-1912401;R-HSA-9604831;R-HSA-1912368;R-HSA-9604719;R-HSA-9604703;R-HSA-9604829
R-HSA-171306	Packaging Of Telomere Ends	5	34	0.0022454101175538236	9.878281272492906E-4	0.027659187562980136	2	2	1.435544071202986E-4	9606	Homo sapiens	HIST1H2BN;HIST1H4L;HIST1H2BF;HIST1H4H;HIST1H2BE;HIST1H2BD		R-HSA-181450;R-HSA-176700
R-HSA-73728	RNA Polymerase I Promoter Opening	5	34	0.0022454101175538236	9.878281272492906E-4	0.027659187562980136	1	2	1.435544071202986E-4	9606	Homo sapiens	HIST1H2BN;HIST1H4L;HIST1H2BF;HIST1H4H;HIST1H2BE;HIST1H2BD		R-HSA-73718
R-HSA-1912422	Pre-NOTCH Expression and Processing	9	114	0.007528728041209879	0.001031488147054005	0.027850179970458133	19	38	0.0027275337352856734	9606	Homo sapiens	HIST1H2BN;C20orf173;HIST1H4L;NOTCH4;HIST1H2BF;HIST1H4H;HIST1H2BE;HIST1H2BD		R-HSA-1912349;R-HSA-1912382;R-HSA-1912379;R-HSA-1912378;R-HSA-1912410;R-HSA-1912372;R-HSA-1912374;R-HSA-1912369;R-HSA-1912401;R-HSA-9604831;R-HSA-1912368;R-HSA-9604703;R-HSA-9604829;R-HSA-9604834;R-HSA-1912364;R-HSA-1912353;R-HSA-1912352;R-HSA-9604719;R-HSA-1912355
R-HSA-5334118	DNA methylation	5	36	0.002377493065645225	0.0012692001844371026	0.03299920479536467	7	7	5.024404249210451E-4	9606	Homo sapiens	HIST1H2BN;HIST1H4L;HIST1H2BF;HIST1H4H;HIST1H2BE;HIST1H2BD		R-HSA-5334097;R-HSA-5334160;R-HSA-5334099;R-HSA-5334179;R-HSA-5334164;R-HSA-5334151;R-HSA-5334152
R-HSA-110330	Recognition and association of DNA glycosylase with site containing an affected purine	5	39	0.002575617487782327	0.0017966678183963802	0.04532360928399015	2	10	7.17772035601493E-4	9606	Homo sapiens	HIST1H2BN;HIST1H4L;HIST1H2BF;HIST1H4H;HIST1H2BE;HIST1H2BD		R-HSA-9629195;R-HSA-9629373
R-HSA-912446	Meiotic recombination	6	58	0.0038304054946506406	0.0018884837201662563	0.04532360928399015	5	9	6.459948320413437E-4	9606	Homo sapiens	HIST1H2BN;HIST1H4L;MSH5;HIST1H2BF;HIST1H4H;HIST1H2BE;HIST1H2BD		R-HSA-912429;R-HSA-912458;R-HSA-912503;R-HSA-912496;R-HSA-1214188
R-HSA-68616	Assembly of the ORC complex at the origin of replication	5	40	0.002641658961828028	0.0020036816909684285	0.046084678892273856	2	11	7.895492391616423E-4	9606	Homo sapiens	HIST1H2BN;HIST1H4L;HIST1H2BF;HIST1H4H;HIST1H2BE;HIST1H2BD		R-HSA-9749197;R-HSA-9749098
R-HSA-5250913	Positive epigenetic regulation of rRNA expression	7	80	0.005283317923656056	0.002080364300269366	0.04784837890619542	4	7	5.024404249210451E-4	9606	Homo sapiens	HIST1H2BN;HIST1H4L;EHMT2;HIST1H2BF;HIST1H4H;HIST1H2BE;HIST1H2BD;GATAD2A		R-HSA-427383;R-HSA-5250938;R-HSA-427404;R-HSA-427336
R-HSA-202430	Translocation of ZAP-70 to Immunological synapse	5	42	0.0027737419099194294	0.0024691975140238576	0.054322345308524866	4	4	2.871088142405972E-4	9606	Homo sapiens	HLA-DRA;HLA-DQA2;HLA-DQB2;HLA-DQA1		R-HSA-8855381;R-HSA-202168;R-HSA-202344;R-HSA-202174
R-HSA-110328	Recognition and association of DNA glycosylase with site containing an affected pyrimidine	5	42	0.0027737419099194294	0.0024691975140238576	0.054322345308524866	1	21	0.0015073212747631353	9606	Homo sapiens	HIST1H2BN;HIST1H4L;HIST1H2BF;HIST1H4H;HIST1H2BE;HIST1H2BD		R-HSA-9629372
R-HSA-3214815	HDACs deacetylate histones	6	63	0.004160612864879144	0.0028356596736187623	0.05623716988818783	5	5	3.588860178007465E-4	9606	Homo sapiens	HIST1H2BN;HIST1H4L;HIST1H2BF;HIST1H4H;HIST1H2BE;HIST1H2BD;GATAD2A		R-HSA-3777129;R-HSA-3782637;R-HSA-3782655;R-HSA-9679787;R-HSA-3769447
R-HSA-73854	RNA Polymerase I Promoter Clearance	7	85	0.005613525293884559	0.0029031118871153394	0.05623716988818783	3	10	7.17772035601493E-4	9606	Homo sapiens	HIST1H2BN;HIST1H4L;EHMT2;HIST1H2BF;HIST1H4H;HIST1H2BE;HIST1H2BD;GATAD2A		R-HSA-73718;R-HSA-73739;R-HSA-74986
R-HSA-212300	PRC2 methylates histones and DNA	5	44	0.0029058248580108308	0.0030086400990200213	0.05623716988818783	4	4	2.871088142405972E-4	9606	Homo sapiens	HIST1H2BN;HIST1H4L;HIST1H2BF;HIST1H4H;HIST1H2BE;HIST1H2BD		R-HSA-212263;R-HSA-212222;R-HSA-212269;R-HSA-212252
R-HSA-1643685	Disease	78	2656	0.17540615506538107	0.0030323453148954904	0.05623716988818783	176	1720	0.12345679012345678	9606	Homo sapiens	HIST1H2BN;NOTCH4;NCAN;ADCY3;RNF5;CRHR1;CD79B;ACAN;BRIP1;FGF9;ADAMTSL3;NELFE;GCKR;C20orf173;HIST1H4L;GSS;HLA-B;HMGA1;HLA-C;GATAD2A;TUFM;PSMA5;PSMC5;PC;CYP21A2;HIST1H2BF;HIST1H4H;HIST1H2BE;RAF1;FGFR4;HIST1H2BD;HSPA1A		R-HSA-9656211;R-HSA-5602901;R-HSA-2023455;R-HSA-9656209;R-HSA-8951690;R-HSA-9754775;R-HSA-9656215;R-HSA-9656214;R-HSA-2023451;R-HSA-9656213;R-HSA-175108;R-HSA-9656212;R-HSA-9660824;R-HSA-9710490;R-HSA-167181;R-HSA-175117;R-HSA-3656230;R-HSA-167191;R-HSA-5096538;R-HSA-167192;R-HSA-9656207;R-HSA-162590;R-HSA-167196;R-HSA-9704330;R-HSA-167197;R-HSA-9754763;R-HSA-167459;R-HSA-163617;R-HSA-9035949;R-H…
R-HSA-73864	RNA Polymerase I Transcription	7	87	0.005745608241975961	0.0032942306817610456	0.05623716988818783	3	14	0.0010048808498420902	9606	Homo sapiens	HIST1H2BN;HIST1H4L;EHMT2;HIST1H2BF;HIST1H4H;HIST1H2BE;HIST1H2BD;GATAD2A		R-HSA-73718;R-HSA-73739;R-HSA-74986
R-HSA-202427	Phosphorylation of CD3 and TCR zeta chains	5	45	0.0029718663320565317	0.0033080688169522254	0.05623716988818783	5	7	5.024404249210451E-4	9606	Homo sapiens	HLA-DRA;HLA-DQA2;HLA-DQB2;HLA-DQA1		R-HSA-202291;R-HSA-202214;R-HSA-202165;R-HSA-202233;R-HSA-8852200
R-HSA-427359	SIRT1 negatively regulates rRNA expression	5	45	0.0029718663320565317	0.0033080688169522254	0.05623716988818783	3	5	3.588860178007465E-4	9606	Homo sapiens	HIST1H2BN;HIST1H4L;HIST1H2BF;HIST1H4H;HIST1H2BE;HIST1H2BD		R-HSA-427527;R-HSA-427514;R-HSA-427528
R-HSA-110331	Cleavage of the damaged purine	5	45	0.0029718663320565317	0.0033080688169522254	0.05623716988818783	2	9	6.459948320413437E-4	9606	Homo sapiens	HIST1H2BN;HIST1H4L;HIST1H2BF;HIST1H4H;HIST1H2BE;HIST1H2BD		R-HSA-9629216;R-HSA-9629483
R-HSA-389948	PD-1 signaling	5	45	0.0029718663320565317	0.0033080688169522254	0.05623716988818783	1	5	3.588860178007465E-4	9606	Homo sapiens	HLA-DRA;HLA-DQA2;HLA-DQB2;HLA-DQA1		R-HSA-389758
R-HSA-73927	Depurination	5	46	0.003037907806102232	0.0036283611236810343	0.06168213910257758	4	19	0.0013637668676428367	9606	Homo sapiens	HIST1H2BN;HIST1H4L;HIST1H2BF;HIST1H4H;HIST1H2BE;HIST1H2BD		R-HSA-9629216;R-HSA-9629483;R-HSA-9629195;R-HSA-9629373
R-HSA-9670095	Inhibition of DNA recombination at telomere	5	48	0.0031699907541936335	0.004334701289403831	0.07115470439408256	3	4	2.871088142405972E-4	9606	Homo sapiens	HIST1H2BN;HIST1H4L;HIST1H2BF;HIST1H4H;HIST1H2BE;HIST1H2BD		R-HSA-9670114;R-HSA-9670149;R-HSA-9670101
R-HSA-5693532	DNA Double-Strand Break Repair	10	169	0.011161009113723419	0.00444716902463016	0.07115470439408256	59	113	0.00811082400229687	9606	Homo sapiens	POLD3;HIST1H2BN;BRIP1;EYA1;EYA2;HIST1H4L;EYA4;HIST1H2BF;HIST1H4H;HIST1H2BE;HIST1H2BD		R-HSA-69891;R-HSA-5684052;R-HSA-5686483;R-HSA-5685341;R-HSA-5683930;R-HSA-5683801;R-HSA-5682629;R-HSA-5686469;R-HSA-5685838;R-HSA-5683405;R-HSA-5686900;R-HSA-5686642;R-HSA-5693566;R-HSA-5683967;R-HSA-5683964;R-HSA-5693564;R-HSA-5693561;R-HSA-5693542;R-HSA-5684071;R-HSA-5693539;R-HSA-5693536;R-HSA-5683425;R-HSA-5685985;R-HSA-5693551;R-HSA-5693549;R-HSA-5685994;R-HSA-5682967;R-HSA-5683735;R-HSA-568…
R-HSA-5625886	Activated PKN1 stimulates transcription of AR (androgen receptor) regulated genes KLK2 and KLK3	5	49	0.0032360322282393343	0.004722322957911529	0.07555716732658446	8	11	7.895492391616423E-4	9606	Homo sapiens	HIST1H2BN;HIST1H4L;HIST1H2BF;HIST1H4H;HIST1H2BE;HIST1H2BD		R-HSA-5625797;R-HSA-5625796;R-HSA-5625870;R-HSA-5625774;R-HSA-5625849;R-HSA-5625848;R-HSA-5625784;R-HSA-5625883
R-HSA-8878171	Transcriptional regulation by RUNX1	13	261	0.01723682472592788	0.005390473876447199	0.08355550308327686	30	132	0.009474590869939707	9606	Homo sapiens	PSMA5;HIST1H2BN;ITCH;PSMC5;PC;GPAM;HIST1H4L;CSNK2B;HIST1H2BF;HIST1H4H;HIST1H2BE;HIST1H2BD		R-HSA-8936584;R-HSA-8937097;R-HSA-8956684;R-HSA-8937037;R-HSA-8937989;R-HSA-8937113;R-HSA-8937050;R-HSA-8865491;R-HSA-8936989;R-HSA-8937118;R-HSA-8957265;R-HSA-8936979;R-HSA-8865498;R-HSA-8936599;R-HSA-8936616;R-HSA-8956649;R-HSA-8956652;R-HSA-8936621;R-HSA-8865505;R-HSA-8936608;R-HSA-8936481;R-HSA-8936995;R-HSA-8937016;R-HSA-8935740;R-HSA-8937022;R-HSA-8935730;R-HSA-8935731;R-HSA-8936628;R-HSA-8…
R-HSA-110329	Cleavage of the damaged pyrimidine	5	51	0.0033681151763307357	0.005570366872218457	0.08355550308327686	1	20	0.001435544071202986	9606	Homo sapiens	HIST1H2BN;HIST1H4L;HIST1H2BF;HIST1H4H;HIST1H2BE;HIST1H2BD		R-HSA-9629497
R-HSA-73928	Depyrimidination	5	51	0.0033681151763307357	0.005570366872218457	0.08355550308327686	2	41	0.002942865345966121	9606	Homo sapiens	HIST1H2BN;HIST1H4L;HIST1H2BF;HIST1H4H;HIST1H2BE;HIST1H2BD		R-HSA-9629497;R-HSA-9629372
R-HSA-9710421	Defective pyroptosis	5	52	0.0034341566503764366	0.006032328863067815	0.09048493294601723	1	3	2.153316106804479E-4	9606	Homo sapiens	HIST1H2BN;HIST1H4L;HIST1H2BF;HIST1H4H;HIST1H2BE;HIST1H2BD		R-HSA-9710490
R-HSA-2559584	Formation of Senescence-Associated Heterochromatin Foci (SAHF)	3	17	0.0011227050587769118	0.0063931843005452516	0.09589776450817877	1	2	1.435544071202986E-4	9606	Homo sapiens	HMGA1;HMGA2;HIST1H1B		R-HSA-4647594
R-HSA-774815	Nucleosome assembly	5	54	0.003566239598467838	0.007035922337586209	0.09850291272620693	3	4	2.871088142405972E-4	9606	Homo sapiens	HIST1H2BN;HIST1H4L;HIST1H2BF;HIST1H4H;HIST1H2BE;HIST1H2BD		R-HSA-606287;R-HSA-606289;R-HSA-606326
R-HSA-606279	Deposition of new CENPA-containing nucleosomes at the centromere	5	54	0.003566239598467838	0.007035922337586209	0.09850291272620693	3	4	2.871088142405972E-4	9606	Homo sapiens	HIST1H2BN;HIST1H4L;HIST1H2BF;HIST1H4H;HIST1H2BE;HIST1H2BD		R-HSA-606287;R-HSA-606289;R-HSA-606326
R-HSA-2299718	Condensation of Prophase Chromosomes	5	55	0.0036322810725135384	0.007579041667916897	0.10610658335083656	8	10	7.17772035601493E-4	9606	Homo sapiens	HIST1H2BN;HIST1H4L;HIST1H2BF;HIST1H4H;HIST1H2BE;HIST1H2BD		R-HSA-2245218;R-HSA-2288097;R-HSA-2301205;R-HSA-2294580;R-HSA-2172678;R-HSA-2294600;R-HSA-2294574;R-HSA-2294590
R-HSA-5693571	Nonhomologous End-Joining (NHEJ)	5	56	0.0036983225465592393	0.008150683693029848	0.11410957170241787	4	13	9.331036462819408E-4	9606	Homo sapiens	HIST1H2BN;HIST1H4L;HIST1H2BF;HIST1H4H;HIST1H2BE;HIST1H2BD		R-HSA-5686900;R-HSA-5686704;R-HSA-5693599;R-HSA-5686685
R-HSA-69473	G2/M DNA damage checkpoint	6	80	0.005283317923656056	0.00877838412794707	0.11411899366331191	3	12	8.613264427217916E-4	9606	Homo sapiens	HIST1H2BN;BRIP1;HIST1H4L;HIST1H2BF;HIST1H4H;HIST1H2BE;HIST1H2BD		R-HSA-5683735;R-HSA-69891;R-HSA-6799332
R-HSA-202433	Generation of second messenger molecules	5	59	0.0038964469686963415	0.010043845030646259	0.13056998539840137	3	17	0.001220212460522538	9606	Homo sapiens	HLA-DRA;HLA-DQA2;HLA-DQB2;HLA-DQA1		R-HSA-202245;R-HSA-202248;R-HSA-202216
R-HSA-174577	Activation of C3 and C5	2	7	4.622903183199049E-4	0.010492511780298974	0.13640265314388667	3	4	2.871088142405972E-4	9606	Homo sapiens	CFB;C2		R-HSA-173680;R-HSA-166817;R-HSA-173636
R-HSA-8852135	Protein ubiquitination	6	84	0.005547483819838859	0.010957280255958879	0.13702354147880624	5	32	0.0022968705139247776	9606	Homo sapiens	HIST1H2BN;UBE2Q2L;HLA-B;HIST1H2BF;HIST1H2BE;HIST1H2BD		R-HSA-8943080;R-HSA-8943083;R-HSA-8852129;R-HSA-8942099;R-HSA-8942101
R-HSA-9690406	Transcriptional regulation of testis differentiation	3	21	0.0013868709549597147	0.011309988341035027	0.13702354147880624	5	18	0.0012919896640826874	9606	Homo sapiens	FGF9;WT1		R-HSA-9692131;R-HSA-9692241;R-HSA-9692134;R-HSA-9690404;R-HSA-9692250
R-HSA-73772	RNA Polymerase I Promoter Escape	5	61	0.004028529916787742	0.01146134850775904	0.13702354147880624	1	2	1.435544071202986E-4	9606	Homo sapiens	HIST1H2BN;HIST1H4L;HIST1H2BF;HIST1H4H;HIST1H2BE;HIST1H2BD		R-HSA-74986
R-HSA-8866654	E3 ubiquitin ligases ubiquitinate target proteins	5	61	0.004028529916787742	0.01146134850775904	0.13702354147880624	4	16	0.0011484352569623888	9606	Homo sapiens	HIST1H2BN;HLA-B;HIST1H2BF;HIST1H2BE;HIST1H2BD		R-HSA-8943080;R-HSA-8943083;R-HSA-8942099;R-HSA-8942101
R-HSA-1221632	Meiotic synapsis	5	62	0.004094571390833444	0.012218703208744297	0.13702354147880624	4	6	4.306632213608958E-4	9606	Homo sapiens	HIST1H2BN;HIST1H4L;HIST1H2BF;HIST1H4H;HIST1H2BE;HIST1H2BD		R-HSA-912408;R-HSA-912470;R-HSA-912467;R-HSA-912450
R-HSA-5250924	B-WICH complex positively regulates rRNA expression	5	62	0.004094571390833444	0.012218703208744297	0.13702354147880624	1	3	2.153316106804479E-4	9606	Homo sapiens	HIST1H2BN;HIST1H4L;HIST1H2BF;HIST1H4H;HIST1H2BE;HIST1H2BD		R-HSA-5250938
R-HSA-157118	Signaling by NOTCH	12	259	0.017104741777836482	0.012456685588982386	0.13702354147880624	43	154	0.011053689348262992	9606	Homo sapiens	PSMA5;HIST1H2BN;PSMC5;ITCH;C20orf173;HIST1H4L;NOTCH4;HIST1H2BF;HIST1H4H;HIST1H2BE;HIST1H2BD		R-HSA-1912349;R-HSA-1980125;R-HSA-9604247;R-HSA-9604308;R-HSA-9013711;R-HSA-9604629;R-HSA-1912410;R-HSA-9604446;R-HSA-1912401;R-HSA-9604831;R-HSA-9604703;R-HSA-9604829;R-HSA-9604675;R-HSA-9604550;R-HSA-9604294;R-HSA-9604553;R-HSA-1912386;R-HSA-1912382;R-HSA-9604471;R-HSA-1912379;R-HSA-1912378;R-HSA-1912372;R-HSA-9604664;R-HSA-1912374;R-HSA-9604606;R-HSA-1912369;R-HSA-1912368;R-HSA-9604642;R-HSA-9…
R-HSA-73929	Base-Excision Repair, AP Site Formation	5	63	0.004160612864879144	0.013009305600585663	0.1431023616064423	6	64	0.004593741027849555	9606	Homo sapiens	HIST1H2BN;HIST1H4L;HIST1H2BF;HIST1H4H;HIST1H2BE;HIST1H2BD		R-HSA-9629216;R-HSA-9629483;R-HSA-9629195;R-HSA-9629497;R-HSA-9629372;R-HSA-9629373
R-HSA-68867	Assembly of the pre-replicative complex	7	114	0.007528728041209879	0.01340035540610629	0.1474039094671692	3	23	0.0016508756818834338	9606	Homo sapiens	PSMA5;HIST1H2BN;PSMC5;HIST1H4L;HIST1H2BF;HIST1H4H;HIST1H2BE;HIST1H2BD		R-HSA-68825;R-HSA-9749197;R-HSA-9749098
R-HSA-2559583	Cellular Senescence	10	200	0.01320829480914014	0.013434458886310674	0.1477790477494174	13	90	0.006459948320413436	9606	Homo sapiens	HIST1H2BN;PC;HIST1H4L;EHMT2;HMGA1;HIST1H2BF;HMGA2;HIST1H4H;HIST1H2BE;HIST1H2BD;HIST1H1B		R-HSA-3790137;R-HSA-3790130;R-HSA-4647594;R-HSA-3788725;R-HSA-3788724;R-HSA-3788745;R-HSA-3229089;R-HSA-3222593;R-HSA-3223200;R-HSA-3788748;R-HSA-3785711;R-HSA-3240295;R-HSA-3229102
R-HSA-5693607	Processing of DNA double-strand break ends	6	89	0.005877691190067362	0.01418699130279144	0.15605690433070585	10	17	0.001220212460522538	9606	Homo sapiens	HIST1H2BN;BRIP1;HIST1H4L;HIST1H2BF;HIST1H4H;HIST1H2BE;HIST1H2BD		R-HSA-5693542;R-HSA-5684071;R-HSA-5684887;R-HSA-5684052;R-HSA-5685156;R-HSA-5684882;R-HSA-5685011;R-HSA-5685985;R-HSA-5685994;R-HSA-5684875
R-HSA-977225	Amyloid fiber formation	6	89	0.005877691190067362	0.01418699130279144	0.15605690433070585	2	33	0.0023686477174849267	9606	Homo sapiens	HIST1H2BN;HIST1H4L;HIST1H2BF;HIST1H4H;HIST1H2BE;APOE;HIST1H2BD		R-HSA-976734;R-HSA-977224
R-HSA-2559582	Senescence-Associated Secretory Phenotype (SASP)	6	91	0.006009774138158764	0.01564710556626514	0.16414814369188568	6	22	0.0015790984783232845	9606	Homo sapiens	HIST1H2BN;HIST1H4L;EHMT2;HIST1H2BF;HIST1H4H;HIST1H2BE;HIST1H2BD		R-HSA-3788745;R-HSA-3790137;R-HSA-3788748;R-HSA-3790130;R-HSA-3788725;R-HSA-3788724
R-HSA-1500620	Meiosis	6	92	0.006075815612204464	0.01641481436918857	0.16414814369188568	9	15	0.0010766580534022395	9606	Homo sapiens	HIST1H2BN;HIST1H4L;MSH5;HIST1H2BF;HIST1H4H;HIST1H2BE;HIST1H2BD		R-HSA-912429;R-HSA-912408;R-HSA-912458;R-HSA-912503;R-HSA-912470;R-HSA-912496;R-HSA-912467;R-HSA-1214188;R-HSA-912450
R-HSA-201722	Formation of the beta-catenin:TCF transactivating complex	5	67	0.004424778761061947	0.016516206276709355	0.16516206276709355	2	13	9.331036462819408E-4	9606	Homo sapiens	HIST1H2BN;HIST1H4L;HIST1H2BF;HIST1H4H;HIST1H2BE;HIST1H2BD		R-HSA-3364026;R-HSA-3451147
R-HSA-8866423	VLDL assembly	2	9	5.943732664113062E-4	0.016857899666022025	0.16857899666022025	2	5	3.588860178007465E-4	9606	Homo sapiens	APOC1;MTTP		R-HSA-8866321;R-HSA-8866329
R-HSA-1474165	Reproduction	7	123	0.008123101307621186	0.019401232730683726	0.18466961801496118	11	24	0.0017226528854435831	9606	Homo sapiens	HIST1H2BN;CATSPER3;HIST1H4L;MSH5;HIST1H2BF;HIST1H4H;HIST1H2BE;HIST1H2BD		R-HSA-912429;R-HSA-2534359;R-HSA-2534388;R-HSA-912408;R-HSA-912458;R-HSA-912503;R-HSA-912470;R-HSA-912496;R-HSA-912467;R-HSA-1214188;R-HSA-912450
R-HSA-5693567	HDR through Homologous Recombination (HRR) or Single Strand Annealing (SSA)	7	124	0.008189142781666887	0.02016746684822812	0.18466961801496118	26	44	0.003158196956646569	9606	Homo sapiens	POLD3;HIST1H2BN;BRIP1;HIST1H4L;HIST1H2BF;HIST1H4H;HIST1H2BE;HIST1H2BD		R-HSA-5684887;R-HSA-5684052;R-HSA-5693589;R-HSA-5684882;R-HSA-5685011;R-HSA-5686483;R-HSA-5693584;R-HSA-5685341;R-HSA-5693593;R-HSA-5686469;R-HSA-5686657;R-HSA-5685838;R-HSA-5693580;R-HSA-5686410;R-HSA-5684875;R-HSA-5693620;R-HSA-5686642;R-HSA-5693564;R-HSA-5693561;R-HSA-5693542;R-HSA-5684071;R-HSA-5685156;R-HSA-5693539;R-HSA-5685985;R-HSA-5685994;R-HSA-5686440
R-HSA-202424	Downstream TCR signaling	7	124	0.008189142781666887	0.02016746684822812	0.18466961801496118	2	24	0.0017226528854435831	9606	Homo sapiens	PSMA5;PSMC5;HLA-DRA;HLA-DQA2;HLA-DQB2;HLA-DQA1		R-HSA-202307;R-HSA-5607724
R-HSA-69481	G2/M Checkpoints	8	153	0.010104345528992207	0.02027226949355687	0.18466961801496118	4	24	0.0017226528854435831	9606	Homo sapiens	PSMA5;HIST1H2BN;PSMC5;BRIP1;HIST1H4L;HIST1H2BF;HIST1H4H;HIST1H2BE;HIST1H2BD		R-HSA-5683735;R-HSA-69891;R-HSA-6799332;R-HSA-8852354
R-HSA-8931987	RUNX1 regulates estrogen receptor mediated transcription	2	10	6.60414740457007E-4	0.020518846446106798	0.18466961801496118	2	8	5.742176284811944E-4	9606	Homo sapiens	GPAM		R-HSA-8932020;R-HSA-8932021
R-HSA-9022707	MECP2 regulates transcription factors	2	10	6.60414740457007E-4	0.020518846446106798	0.18466961801496118	2	8	5.742176284811944E-4	9606	Homo sapiens	PPARG		R-HSA-9017441;R-HSA-9017447
R-HSA-9616222	Transcriptional regulation of granulopoiesis	5	71	0.0046889446572447495	0.020600967401580572	0.18540870661422515	1	27	0.001937984496124031	9606	Homo sapiens	HIST1H2BN;HIST1H4L;HIST1H2BF;HIST1H4H;HIST1H2BE;HIST1H2BD		R-HSA-8865505
R-HSA-73884	Base Excision Repair	6	100	0.00660414740457007	0.023508966468163806	0.21158069821347425	12	107	0.007680160780935975	9606	Homo sapiens	POLD3;HIST1H2BN;HIST1H4L;HIST1H2BF;HIST1H4H;HIST1H2BE;HIST1H2BD		R-HSA-110368;R-HSA-110371;R-HSA-9629216;R-HSA-5651809;R-HSA-9629483;R-HSA-9629195;R-HSA-110363;R-HSA-9629497;R-HSA-5651805;R-HSA-110364;R-HSA-9629372;R-HSA-9629373
R-HSA-5693538	Homology Directed Repair	7	130	0.008585391625941092	0.025211992905661673	0.22690793615095506	26	52	0.0037324145851277634	9606	Homo sapiens	POLD3;HIST1H2BN;BRIP1;HIST1H4L;HIST1H2BF;HIST1H4H;HIST1H2BE;HIST1H2BD		R-HSA-5684887;R-HSA-5684052;R-HSA-5693589;R-HSA-5684882;R-HSA-5685011;R-HSA-5686483;R-HSA-5693584;R-HSA-5685341;R-HSA-5693593;R-HSA-5686469;R-HSA-5686657;R-HSA-5685838;R-HSA-5693580;R-HSA-5686410;R-HSA-5684875;R-HSA-5693620;R-HSA-5686642;R-HSA-5693564;R-HSA-5693561;R-HSA-5693542;R-HSA-5684071;R-HSA-5685156;R-HSA-5693539;R-HSA-5685985;R-HSA-5685994;R-HSA-5686440
R-HSA-69002	DNA Replication Pre-Initiation	7	132	0.008717474574032493	0.027069621992055093	0.24362659792849584	3	32	0.0022968705139247776	9606	Homo sapiens	PSMA5;HIST1H2BN;PSMC5;HIST1H4L;HIST1H2BF;HIST1H4H;HIST1H2BE;HIST1H2BD		R-HSA-68825;R-HSA-9749197;R-HSA-9749098
R-HSA-8963898	Plasma lipoprotein assembly	3	30	0.001981244221371021	0.02861579065324693	0.2486663059300236	5	19	0.0013637668676428367	9606	Homo sapiens	APOC1;MTTP;APOE		R-HSA-174786;R-HSA-174660;R-HSA-8866321;R-HSA-174741;R-HSA-8866329
R-HSA-8851680	Butyrophilin (BTN) family interactions	2	12	7.924976885484084E-4	0.02872225433515674	0.2486663059300236	3	8	5.742176284811944E-4	9606	Homo sapiens	BTN2A1;BTN1A1		R-HSA-8851044;R-HSA-8938431;R-HSA-8851018
R-HSA-8936459	RUNX1 regulates genes involved in megakaryocyte differentiation and platelet function	5	78	0.005151234975564654	0.029231857556300533	0.2486663059300236	20	33	0.0023686477174849267	9606	Homo sapiens	HIST1H2BN;HIST1H4L;HIST1H2BF;HIST1H4H;HIST1H2BE;HIST1H2BD		R-HSA-8936584;R-HSA-8936616;R-HSA-8937097;R-HSA-8937037;R-HSA-8936621;R-HSA-8936608;R-HSA-8936481;R-HSA-8936995;R-HSA-8937016;R-HSA-8937113;R-HSA-8937050;R-HSA-8935740;R-HSA-8936989;R-HSA-8937118;R-HSA-8937022;R-HSA-8935730;R-HSA-8936979;R-HSA-8935731;R-HSA-8936628;R-HSA-8936599
R-HSA-5205647	Mitophagy	3	31	0.002047285695416722	0.03108328824125295	0.2486663059300236	6	15	0.0010766580534022395	9606	Homo sapiens	MAP1LC3A;TOMM40;CSNK2B		R-HSA-5205663;R-HSA-5205661;R-HSA-8959571;R-HSA-8959573;R-HSA-5205649;R-HSA-8948039
R-HSA-427413	NoRC negatively regulates rRNA expression	5	80	0.005283317923656056	0.03205967058436998	0.25647736467495985	3	7	5.024404249210451E-4	9606	Homo sapiens	HIST1H2BN;HIST1H4L;HIST1H2BF;HIST1H4H;HIST1H2BE;HIST1H2BD		R-HSA-5227490;R-HSA-433672;R-HSA-427337
R-HSA-5625740	RHO GTPases activate PKNs	5	80	0.005283317923656056	0.03205967058436998	0.25647736467495985	8	20	0.001435544071202986	9606	Homo sapiens	HIST1H2BN;HIST1H4L;HIST1H2BF;HIST1H4H;HIST1H2BE;HIST1H2BD		R-HSA-5625797;R-HSA-5625796;R-HSA-5625870;R-HSA-5625774;R-HSA-5625849;R-HSA-5625848;R-HSA-5625784;R-HSA-5625883
R-HSA-8934903	Receptor Mediated Mitophagy	2	13	8.585391625941091E-4	0.033236202555830374	0.265889620446643	3	7	5.024404249210451E-4	9606	Homo sapiens	MAP1LC3A;CSNK2B		R-HSA-8959571;R-HSA-8959573;R-HSA-8948039
R-HSA-2262752	Cellular responses to stress	31	1005	0.06637168141592921	0.03350702671157568	0.26805621369260546	72	450	0.03229974160206718	9606	Homo sapiens	HIST1H2BN;ATP6V1G2;HSPA1L;ATF6B;HIST1H4L;NCOA6;EHMT2;CEBPG;HMGA1;HMGA2;TM6SF2;PSMA5;EXOSC5;CCS;PSMC5;PC;CSNK2B;HIST1H2BF;HIST1H4H;HIST1H2BE;HIST1H2BD;HIST1H1B;HSPA1A		R-HSA-3790137;R-HSA-400143;R-HSA-1791121;R-HSA-8932355;R-HSA-3790130;R-HSA-3788725;R-HSA-9645598;R-HSA-3788724;R-HSA-3229089;R-HSA-9640195;R-HSA-3223200;R-HSA-3371554;R-HSA-4793819;R-HSA-1791118;R-HSA-1368065;R-HSA-9646468;R-HSA-1791107;R-HSA-5252041;R-HSA-3299753;R-HSA-9758088;R-HSA-9758090;R-HSA-3229102;R-HSA-1791163;R-HSA-5251955;R-HSA-8951723;R-HSA-9762096;R-HSA-5251959;R-HSA-3371422;R-HSA-17…
R-HSA-5578749	Transcriptional regulation by small RNAs	5	81	0.005349359397701757	0.033535472608453576	0.2682837808676286	1	5	3.588860178007465E-4	9606	Homo sapiens	HIST1H2BN;HIST1H4L;HIST1H2BF;HIST1H4H;HIST1H2BE;HIST1H2BD		R-HSA-5578742
R-HSA-69306	DNA Replication	8	169	0.011161009113723419	0.03361050200658888	0.26888401605271106	12	58	0.004163077806488659	9606	Homo sapiens	PSMA5;POLD3;HIST1H2BN;PSMC5;HIST1H4L;HIST1H2BF;HIST1H4H;HIST1H2BE;HIST1H2BD		R-HSA-69152;R-HSA-69074;R-HSA-68948;R-HSA-69140;R-HSA-69127;R-HSA-69142;R-HSA-68825;R-HSA-69016;R-HSA-9749197;R-HSA-69144;R-HSA-69116;R-HSA-9749098
R-HSA-157579	Telomere Maintenance	6	109	0.007198520670981376	0.03366334013910799	0.2693067211128639	14	34	0.002440424921045076	9606	Homo sapiens	POLD3;HIST1H2BN;HIST1H4L;HIST1H2BF;HIST1H4H;HIST1H2BE;HIST1H2BD		R-HSA-174438;R-HSA-9670101;R-HSA-181450;R-HSA-174441;R-HSA-174446;R-HSA-174444;R-HSA-174445;R-HSA-9670114;R-HSA-174451;R-HSA-174448;R-HSA-9670149;R-HSA-174456;R-HSA-176702;R-HSA-176700
R-HSA-212165	Epigenetic regulation of gene expression	7	139	0.009179764892352397	0.03429943767093213	0.27439550136745705	21	34	0.002440424921045076	9606	Homo sapiens	HIST1H2BN;HIST1H4L;EHMT2;HIST1H2BF;HIST1H4H;HIST1H2BE;HIST1H2BD;GATAD2A		R-HSA-5334097;R-HSA-427527;R-HSA-5334160;R-HSA-5334099;R-HSA-212263;R-HSA-5334164;R-HSA-5250938;R-HSA-427404;R-HSA-5227490;R-HSA-212269;R-HSA-433672;R-HSA-427528;R-HSA-427336;R-HSA-427337;R-HSA-427383;R-HSA-5334179;R-HSA-5334151;R-HSA-5334152;R-HSA-427514;R-HSA-212222;R-HSA-212252
R-HSA-8963888	Chylomicron assembly	2	14	9.245806366398098E-4	0.03800676272023118	0.28630227792366414	3	5	3.588860178007465E-4	9606	Homo sapiens	MTTP;APOE		R-HSA-174786;R-HSA-174660;R-HSA-174741
R-HSA-380994	ATF4 activates genes in response to endoplasmic reticulum stress	3	34	0.0022454101175538236	0.039131565701502447	0.28630227792366414	3	7	5.024404249210451E-4	9606	Homo sapiens	EXOSC5;ATF6B;CEBPG		R-HSA-517731;R-HSA-1791118;R-HSA-1791107
R-HSA-2559580	Oxidative Stress Induced Senescence	6	114	0.007528728041209879	0.04036803550140822	0.28630227792366414	5	40	0.002871088142405972	9606	Homo sapiens	HIST1H2BN;PC;HIST1H4L;HIST1H2BF;HIST1H4H;HIST1H2BE;HIST1H2BD		R-HSA-3229089;R-HSA-3222593;R-HSA-3223200;R-HSA-3240295;R-HSA-3229102
R-HSA-8953897	Cellular responses to stimuli	31	1023	0.06756042794875182	0.040900325417666306	0.28630227792366414	72	481	0.034524834912431815	9606	Homo sapiens	HIST1H2BN;ATP6V1G2;HSPA1L;ATF6B;HIST1H4L;NCOA6;EHMT2;CEBPG;HMGA1;HMGA2;TM6SF2;PSMA5;EXOSC5;CCS;PSMC5;PC;CSNK2B;HIST1H2BF;HIST1H4H;HIST1H2BE;HIST1H2BD;HIST1H1B;HSPA1A		R-HSA-3790137;R-HSA-400143;R-HSA-1791121;R-HSA-8932355;R-HSA-3790130;R-HSA-3788725;R-HSA-9645598;R-HSA-3788724;R-HSA-3229089;R-HSA-9640195;R-HSA-3223200;R-HSA-3371554;R-HSA-4793819;R-HSA-1791118;R-HSA-1368065;R-HSA-9646468;R-HSA-1791107;R-HSA-5252041;R-HSA-3299753;R-HSA-9758088;R-HSA-9758090;R-HSA-3229102;R-HSA-1791163;R-HSA-5251955;R-HSA-8951723;R-HSA-9762096;R-HSA-5251959;R-HSA-3371422;R-HSA-17…
R-HSA-2514853	Condensation of Prometaphase Chromosomes	2	15	9.906221106855105E-4	0.043020844311352	0.301145910179464	4	4	2.871088142405972E-4	9606	Homo sapiens	CSNK2B;NCAPG		R-HSA-2514854;R-HSA-2529015;R-HSA-2520883;R-HSA-2529020
R-HSA-5619507	Activation of HOX genes during differentiation	6	116	0.007660810989301281	0.04327024415683578	0.30289170909785046	31	43	0.0030864197530864196	9606	Homo sapiens	HIST1H2BN;NCOA6;HIST1H4L;HIST1H2BF;HIST1H4H;HIST1H2BE;HIST1H2BD		R-HSA-5617877;R-HSA-5617492;R-HSA-5617431;R-HSA-5621010;R-HSA-5617874;R-HSA-6810159;R-HSA-6810158;R-HSA-5617887;R-HSA-5617862;R-HSA-6810161;R-HSA-5617859;R-HSA-5617484;R-HSA-5617676;R-HSA-5693644;R-HSA-5617486;R-HSA-5617672;R-HSA-5617483;R-HSA-5617867;R-HSA-5621002;R-HSA-5617866;R-HSA-5617462;R-HSA-5617650;R-HSA-5617661;R-HSA-5617471;R-HSA-5617445;R-HSA-5617452;R-HSA-5617454;R-HSA-6810139;R-HSA-5…
R-HSA-5617472	Activation of anterior HOX genes in hindbrain development during early embryogenesis	6	116	0.007660810989301281	0.04327024415683578	0.30289170909785046	31	43	0.0030864197530864196	9606	Homo sapiens	HIST1H2BN;NCOA6;HIST1H4L;HIST1H2BF;HIST1H4H;HIST1H2BE;HIST1H2BD		R-HSA-5617877;R-HSA-5617492;R-HSA-5617431;R-HSA-5621010;R-HSA-5617874;R-HSA-6810159;R-HSA-6810158;R-HSA-5617887;R-HSA-5617862;R-HSA-6810161;R-HSA-5617859;R-HSA-5617484;R-HSA-5617676;R-HSA-5693644;R-HSA-5617486;R-HSA-5617672;R-HSA-5617483;R-HSA-5617867;R-HSA-5621002;R-HSA-5617866;R-HSA-5617462;R-HSA-5617650;R-HSA-5617661;R-HSA-5617471;R-HSA-5617445;R-HSA-5617452;R-HSA-5617454;R-HSA-6810139;R-HSA-5…
R-HSA-202403	TCR signaling	7	147	0.009708096684718002	0.04401230343120832	0.30808612401845825	14	52	0.0037324145851277634	9606	Homo sapiens	PSMA5;PSMC5;HLA-DRA;HLA-DQA2;HLA-DQB2;HLA-DQA1		R-HSA-202307;R-HSA-202214;R-HSA-202245;R-HSA-202248;R-HSA-202216;R-HSA-202344;R-HSA-8852200;R-HSA-202291;R-HSA-8855381;R-HSA-202165;R-HSA-5607724;R-HSA-202233;R-HSA-202168;R-HSA-202174
R-HSA-2132295	MHC class II antigen presentation	7	149	0.009840179632809405	0.046691078107806816	0.3268375467546477	25	26	0.0018662072925638817	9606	Homo sapiens	HLA-DRA;CTSF;HLA-DQA2;HLA-DQB2;HLA-DQA1;SPTBN2		R-HSA-2130336;R-HSA-8951498;R-HSA-8951500;R-HSA-2130725;R-HSA-2130731;R-HSA-2130349;R-HSA-2130478;R-HSA-2213235;R-HSA-2213236;R-HSA-2213239;R-HSA-2130486;R-HSA-2213241;R-HSA-8856157;R-HSA-2213243;R-HSA-2130619;R-HSA-2213244;R-HSA-2213246;R-HSA-2213248;R-HSA-2130500;R-HSA-2130504;R-HSA-2130378;R-HSA-2130640;R-HSA-2130641;R-HSA-2130706;R-HSA-2130393
R-HSA-5250941	Negative epigenetic regulation of rRNA expression	5	89	0.005877691190067362	0.046856532975718346	0.3279957308300284	6	12	8.613264427217916E-4	9606	Homo sapiens	HIST1H2BN;HIST1H4L;HIST1H2BF;HIST1H4H;HIST1H2BE;HIST1H2BD		R-HSA-427527;R-HSA-427514;R-HSA-5227490;R-HSA-433672;R-HSA-427528;R-HSA-427337
R-HSA-9645723	Diseases of programmed cell death	5	90	0.005943732664113063	0.04871334260573967	0.3409933982401777	1	28	0.0020097616996841805	9606	Homo sapiens	HIST1H2BN;HIST1H4L;HIST1H2BF;HIST1H4H;HIST1H2BE;HIST1H2BD		R-HSA-9710490
R-HSA-201681	TCF dependent signaling in response to WNT	9	216	0.014264958393871352	0.04938265173037182	0.3456785621126027	8	71	0.0050961814527706	9606	Homo sapiens	PSMA5;HIST1H2BN;PSMC5;HIST1H4L;CSNK2B;HIST1H2BF;HIST1H4H;HIST1H2BE;SOX7;HIST1H2BD		R-HSA-201717;R-HSA-1504193;R-HSA-3364026;R-HSA-4641260;R-HSA-3640874;R-HSA-4641256;R-HSA-3451147;R-HSA-5626938
R-HSA-5632684	Hedgehog 'on' state	5	92	0.006075815612204464	0.05255576670016615	0.36789036690116306	14	37	0.002655756531725524	9606	Homo sapiens	PSMA5;PSMC5;ITCH;PTCH1		R-HSA-5635861;R-HSA-5635868;R-HSA-5632668;R-HSA-5635865;R-HSA-5635864;R-HSA-5632677;R-HSA-5632646;R-HSA-5632653;R-HSA-5632652;R-HSA-5610735;R-HSA-5635854;R-HSA-5632649;R-HSA-5632648;R-HSA-5635848
R-HSA-190322	FGFR4 ligand binding and activation	2	17	0.0011227050587769118	0.05372940765119749	0.37610585355838244	4	4	2.871088142405972E-4	9606	Homo sapiens	FGF9;FGFR4		R-HSA-1307955;R-HSA-190326;R-HSA-1307963;R-HSA-190265
R-HSA-9018519	Estrogen-dependent gene expression	7	154	0.010170387003037908	0.053836960187162886	0.3768587213101402	16	66	0.004737295434969853	9606	Homo sapiens	HIST1H2BN;GPAM;HIST1H4L;HIST1H2BF;HIST1H4H;HIST1H2BE;HIST1H2BD		R-HSA-9009065;R-HSA-9011981;R-HSA-9011949;R-HSA-9011983;R-HSA-9011950;R-HSA-9012000;R-HSA-9009378;R-HSA-9011941;R-HSA-9011975;R-HSA-9009371;R-HSA-9011966;R-HSA-9011985;R-HSA-9011952;R-HSA-9011984;R-HSA-8932020;R-HSA-8932021
R-HSA-5610787	Hedgehog 'off' state	6	124	0.008189142781666887	0.05616565124341388	0.37977368720780236	10	32	0.0022968705139247776	9606	Homo sapiens	PSMA5;PSMC5;ITCH;PTCH1;ADCY3		R-HSA-5610757;R-HSA-5610727;R-HSA-5610758;R-HSA-5610737;R-HSA-5610754;R-HSA-5612508;R-HSA-5610735;R-HSA-5612510;R-HSA-5610760;R-HSA-5610763
R-HSA-9029569	NR1H3 & NR1H2 regulate gene expression linked to cholesterol transport and efflux	4	66	0.004358737287016246	0.05774699001356465	0.37977368720780236	4	40	0.002871088142405972	9606	Homo sapiens	APOC1;APOE		R-HSA-9031512;R-HSA-9031518;R-HSA-9031522;R-HSA-9031510
R-HSA-9020702	Interleukin-1 signaling	6	125	0.008255184255712587	0.05792383411481439	0.37977368720780236	8	59	0.004234855010048808	9606	Homo sapiens	PSMA5;MAP3K3;PSMC5;PELI3;AGER		R-HSA-507719;R-HSA-168166;R-HSA-450690;R-HSA-209061;R-HSA-8948063;R-HSA-8948066;R-HSA-451418;R-HSA-450827
R-HSA-1170546	Prolactin receptor signaling	2	18	0.0011887465328226125	0.05939986800078201	0.37977368720780236	12	14	0.0010048808498420902	9606	Homo sapiens	GH2		R-HSA-1370500;R-HSA-976991;R-HSA-1671691;R-HSA-982810;R-HSA-1675473;R-HSA-1170539;R-HSA-1369080;R-HSA-1370505;R-HSA-1369114;R-HSA-1671687;R-HSA-1369115;R-HSA-1364043
R-HSA-1839128	FGFR4 mutant receptor activation	1	3	1.981244221371021E-4	0.06329561453463373	0.37977368720780236	5	5	3.588860178007465E-4	9606	Homo sapiens	FGFR4		R-HSA-2046363;R-HSA-2012086;R-HSA-2012087;R-HSA-2038946;R-HSA-2038944
R-HSA-381042	PERK regulates gene expression	3	42	0.0027737419099194294	0.06515262745573425	0.3909157647344055	3	11	7.895492391616423E-4	9606	Homo sapiens	EXOSC5;ATF6B;CEBPG		R-HSA-517731;R-HSA-1791118;R-HSA-1791107
R-HSA-5654228	Phospholipase C-mediated cascade; FGFR4	2	19	0.0012547880068683134	0.06526578224014556	0.3915946934408734	3	3	2.153316106804479E-4	9606	Homo sapiens	FGF9;FGFR4		R-HSA-5654151;R-HSA-5654163;R-HSA-5654169
R-HSA-388841	Costimulation by the CD28 family	5	99	0.006538105930524369	0.06735667437426718	0.40414004624560307	1	35	0.0025122021246052253	9606	Homo sapiens	HLA-DRA;HLA-DQA2;HLA-DQB2;HLA-DQA1		R-HSA-389758
R-HSA-8941326	RUNX2 regulates bone development	3	43	0.00283978338396513	0.06884761158563646	0.41308566951381875	3	32	0.0022968705139247776	9606	Homo sapiens	RBM14;SMAD6		R-HSA-8878023;R-HSA-8878013;R-HSA-8938356
R-HSA-452723	Transcriptional regulation of pluripotent stem cells	3	45	0.0029718663320565317	0.07651479785240756	0.45908878711444534	33	35	0.0025122021246052253	9606	Homo sapiens	POU5F1		R-HSA-2972975;R-HSA-480515;R-HSA-2972965;R-HSA-452750;R-HSA-2972964;R-HSA-500366;R-HSA-2972967;R-HSA-480204;R-HSA-2972966;R-HSA-2972960;R-HSA-2895778;R-HSA-480520;R-HSA-2972962;R-HSA-480470;R-HSA-452894;R-HSA-452958;R-HSA-452701;R-HSA-2972977;R-HSA-2972979;R-HSA-2972978;R-HSA-6800120;R-HSA-2889036;R-HSA-452838;R-HSA-452515;R-HSA-480685;R-HSA-452392;R-HSA-1112609;R-HSA-2972956;R-HSA-452338;R-HSA-2…
R-HSA-73886	Chromosome Maintenance	6	136	0.008981640470215295	0.07942187937621237	0.4765312762572742	17	38	0.0027275337352856734	9606	Homo sapiens	POLD3;HIST1H2BN;HIST1H4L;HIST1H2BF;HIST1H4H;HIST1H2BE;HIST1H2BD		R-HSA-174438;R-HSA-606287;R-HSA-9670101;R-HSA-181450;R-HSA-174441;R-HSA-174446;R-HSA-174444;R-HSA-174445;R-HSA-9670114;R-HSA-174451;R-HSA-174448;R-HSA-9670149;R-HSA-606289;R-HSA-174456;R-HSA-176702;R-HSA-176700;R-HSA-606326
R-HSA-5205685	PINK1-PRKN Mediated Mitophagy	2	22	0.0014529124290054154	0.08392809151640779	0.4915034266879512	3	8	5.742176284811944E-4	9606	Homo sapiens	MAP1LC3A;TOMM40		R-HSA-5205663;R-HSA-5205661;R-HSA-5205649
R-HSA-1912420	Pre-NOTCH Processing in Golgi	2	23	0.001518953903051116	0.09046952550809173	0.4915034266879512	8	8	5.742176284811944E-4	9606	Homo sapiens	C20orf173;NOTCH4		R-HSA-1912382;R-HSA-1912379;R-HSA-1912378;R-HSA-1912372;R-HSA-1912374;R-HSA-1912369;R-HSA-1912352;R-HSA-1912355
R-HSA-381340	Transcriptional regulation of white adipocyte differentiation	5	109	0.007198520670981376	0.09209781469440415	0.4915034266879512	16	19	0.0013637668676428367	9606	Homo sapiens	NCOA6;EBF1;PPARG		R-HSA-1183058;R-HSA-9732629;R-HSA-560491;R-HSA-560493;R-HSA-381283;R-HSA-1183003;R-HSA-1183032;R-HSA-381262;R-HSA-560517;R-HSA-381290;R-HSA-560472;R-HSA-560473;R-HSA-560510;R-HSA-381309;R-HSA-977271;R-HSA-560498
R-HSA-3214847	HATs acetylate histones	5	110	0.007264562145027077	0.09479845339883441	0.4915034266879512	10	15	0.0010766580534022395	9606	Homo sapiens	HIST1H2BN;HIST1H4L;HIST1H2BF;HIST1H4H;HIST1H2BE;HIST1H2BD		R-HSA-5144542;R-HSA-3301345;R-HSA-3321975;R-HSA-3662335;R-HSA-3697008;R-HSA-3697920;R-HSA-3321883;R-HSA-3662318;R-HSA-3318415;R-HSA-3321805
R-HSA-429958	mRNA decay by 3' to 5' exoribonuclease	2	24	0.0015849953770968167	0.09715508819392538	0.4915034266879512	1	3	2.153316106804479E-4	9606	Homo sapiens	EXOSC5;SKIV2L		R-HSA-430028
R-HSA-3214841	PKMTs methylate histone lysines	3	51	0.0033681151763307357	0.10160089073645251	0.4915034266879512	6	22	0.0015790984783232845	9606	Homo sapiens	SETD2;HIST1H4L;EHMT2;HIST1H4H		R-HSA-5651654;R-HSA-5638141;R-HSA-5634750;R-HSA-5423038;R-HSA-5634729;R-HSA-5651657
R-HSA-5579006	Defective GSS causes GSS deficiency	1	5	3.302073702285035E-4	0.10325741130042809	0.4915034266879512	1	1	7.17772035601493E-5	9606	Homo sapiens	GSS		R-HSA-5602901
R-HSA-5579021	Defective CYP21A2 causes AH3	1	5	3.302073702285035E-4	0.10325741130042809	0.4915034266879512	1	1	7.17772035601493E-5	9606	Homo sapiens	CYP21A2		R-HSA-5601976
R-HSA-5654720	PI-3K cascade:FGFR4	2	25	0.0016510368511425174	0.10397557072248165	0.4915034266879512	6	7	5.024404249210451E-4	9606	Homo sapiens	FGF9;FGFR4		R-HSA-5654662;R-HSA-5654659;R-HSA-5654669;R-HSA-5654717;R-HSA-5654714;R-HSA-5654667
R-HSA-9754189	Germ layer formation at gastrulation	2	25	0.0016510368511425174	0.10397557072248165	0.4915034266879512	4	11	7.895492391616423E-4	9606	Homo sapiens	POU5F1		R-HSA-452353;R-HSA-9756670;R-HSA-480378;R-HSA-452331
R-HSA-9758941	Gastrulation	2	25	0.0016510368511425174	0.10397557072248165	0.4915034266879512	4	11	7.895492391616423E-4	9606	Homo sapiens	POU5F1		R-HSA-452353;R-HSA-9756670;R-HSA-480378;R-HSA-452331
R-HSA-2172127	DAP12 interactions	3	53	0.003500198124422137	0.11060558007736254	0.4915034266879512	4	33	0.0023686477174849267	9606	Homo sapiens	HLA-B;HLA-C		R-HSA-2272753;R-HSA-210309;R-HSA-2272795;R-HSA-210298
R-HSA-4839726	Chromatin organization	9	258	0.01703870030379078	0.11451845057960686	0.4915034266879512	29	85	0.00610106230261269	9606	Homo sapiens	HIST1H2BN;SETD2;PRMT7;HIST1H4L;EHMT2;HIST1H2BF;HIST1H4H;HIST1H2BE;HIST1H2BD;GATAD2A		R-HSA-3321975;R-HSA-3782655;R-HSA-5218952;R-HSA-3662335;R-HSA-3697008;R-HSA-5212679;R-HSA-3777129;R-HSA-5661126;R-HSA-5144542;R-HSA-5651654;R-HSA-5661124;R-HSA-5661125;R-HSA-3301345;R-HSA-3782637;R-HSA-3662318;R-HSA-3769447;R-HSA-5423117;R-HSA-5651657;R-HSA-5205798;R-HSA-3321883;R-HSA-5205861;R-HSA-5638141;R-HSA-5634750;R-HSA-5423038;R-HSA-3697920;R-HSA-9679787;R-HSA-5634729;R-HSA-3318415;R-HSA-3…
R-HSA-3247509	Chromatin modifying enzymes	9	258	0.01703870030379078	0.11451845057960686	0.4915034266879512	29	85	0.00610106230261269	9606	Homo sapiens	HIST1H2BN;SETD2;PRMT7;HIST1H4L;EHMT2;HIST1H2BF;HIST1H4H;HIST1H2BE;HIST1H2BD;GATAD2A		R-HSA-3321975;R-HSA-3782655;R-HSA-5218952;R-HSA-3662335;R-HSA-3697008;R-HSA-5212679;R-HSA-3777129;R-HSA-5661126;R-HSA-5144542;R-HSA-5651654;R-HSA-5661124;R-HSA-5661125;R-HSA-3301345;R-HSA-3782637;R-HSA-3662318;R-HSA-3769447;R-HSA-5423117;R-HSA-5651657;R-HSA-5205798;R-HSA-3321883;R-HSA-5205861;R-HSA-5638141;R-HSA-5634750;R-HSA-5423038;R-HSA-3697920;R-HSA-9679787;R-HSA-5634729;R-HSA-3318415;R-HSA-3…
R-HSA-9024446	NR1H2 and NR1H3-mediated signaling	4	85	0.005613525293884559	0.11674538938605505	0.4915034266879512	4	60	0.004306632213608958	9606	Homo sapiens	APOC1;APOE		R-HSA-9031512;R-HSA-9031518;R-HSA-9031522;R-HSA-9031510
R-HSA-5654719	SHC-mediated cascade:FGFR4	2	27	0.001783119799233919	0.11798608969066193	0.4915034266879512	4	4	2.871088142405972E-4	9606	Homo sapiens	FGF9;FGFR4		R-HSA-5654423;R-HSA-5654428;R-HSA-5654426;R-HSA-5654425
R-HSA-174403	Glutathione synthesis and recycling	2	27	0.001783119799233919	0.11798608969066193	0.4915034266879512	2	9	6.459948320413437E-4	9606	Homo sapiens	GGT7;GSS		R-HSA-8943279;R-HSA-174394
R-HSA-1307965	betaKlotho-mediated ligand binding	1	6	3.962488442742042E-4	0.12259626435230342	0.4915034266879512	2	2	1.435544071202986E-4	9606	Homo sapiens	FGFR4		R-HSA-1307955;R-HSA-1307963
R-HSA-5083630	Defective LFNG causes SCDO3	1	6	3.962488442742042E-4	0.12259626435230342	0.4915034266879512	1	1	7.17772035601493E-5	9606	Homo sapiens	NOTCH4		R-HSA-5096538
R-HSA-173736	Alternative complement activation	1	6	3.962488442742042E-4	0.12259626435230342	0.4915034266879512	7	9	6.459948320413437E-4	9606	Homo sapiens	CFB		R-HSA-183122;R-HSA-173745;R-HSA-183126;R-HSA-174551;R-HSA-173754;R-HSA-183130;R-HSA-173740
R-HSA-211000	Gene Silencing by RNA	5	120	0.007924976885484084	0.12395364400009812	0.4915034266879512	1	40	0.002871088142405972	9606	Homo sapiens	HIST1H2BN;HIST1H4L;HIST1H2BF;HIST1H4H;HIST1H2BE;HIST1H2BD		R-HSA-5578742
R-HSA-450408	AUF1 (hnRNP D0) binds and destabilizes mRNA	3	56	0.0036983225465592393	0.12465882386995664	0.4915034266879512	3	4	2.871088142405972E-4	9606	Homo sapiens	PSMA5;PSMC5;HSPA1A		R-HSA-450551;R-HSA-450580;R-HSA-450466
R-HSA-5654712	FRS-mediated FGFR4 signaling	2	28	0.0018491612732796196	0.12515930912069295	0.4915034266879512	9	9	6.459948320413437E-4	9606	Homo sapiens	FGF9;FGFR4		R-HSA-5654422;R-HSA-5654663;R-HSA-5654658;R-HSA-5654418;R-HSA-8941613;R-HSA-5654655;R-HSA-5654653;R-HSA-5654651;R-HSA-5654664
R-HSA-9604323	Negative regulation of NOTCH4 signaling	3	57	0.0037643640206049397	0.12948049648215354	0.4915034266879512	6	6	4.306632213608958E-4	9606	Homo sapiens	PSMA5;PSMC5;NOTCH4		R-HSA-9604642;R-HSA-9604387;R-HSA-9604675;R-HSA-9604629;R-HSA-9604328;R-HSA-9604606
R-HSA-982772	Growth hormone receptor signaling	2	29	0.0019152027473253203	0.1324337955947117	0.4915034266879512	21	28	0.0020097616996841805	9606	Homo sapiens	GH2		R-HSA-1362485;R-HSA-982765;R-HSA-1169210;R-HSA-1168445;R-HSA-1168767;R-HSA-1168894;R-HSA-1168768;R-HSA-982810;R-HSA-982778;R-HSA-1169188;R-HSA-1168839;R-HSA-1168423;R-HSA-1168393;R-HSA-1168809;R-HSA-982807;R-HSA-1168456;R-HSA-1169192;R-HSA-1168459;R-HSA-1168394;R-HSA-1168813;R-HSA-982768
R-HSA-201451	Signaling by BMP	2	30	0.001981244221371021	0.13980188460219423	0.4915034266879512	9	17	0.001220212460522538	9606	Homo sapiens	SMAD6;ACVR2B		R-HSA-201475;R-HSA-201443;R-HSA-202626;R-HSA-201457;R-HSA-201648;R-HSA-201476;R-HSA-201821;R-HSA-201453;R-HSA-202604
R-HSA-450531	Regulation of mRNA stability by proteins that bind AU-rich elements	4	93	0.006141857086250165	0.14719743804886498	0.4915034266879512	6	26	0.0018662072925638817	9606	Homo sapiens	PSMA5;PSMC5;EXOSC5;HSPA1A		R-HSA-450422;R-HSA-450551;R-HSA-450580;R-HSA-450466;R-HSA-450431;R-HSA-450488
R-HSA-5610780	Degradation of GLI1 by the proteasome	3	62	0.004094571390833444	0.15452291345016844	0.4915034266879512	4	6	4.306632213608958E-4	9606	Homo sapiens	PSMA5;PSMC5;ITCH		R-HSA-5610758;R-HSA-5610737;R-HSA-5610735;R-HSA-5610760
R-HSA-5632681	Ligand-receptor interactions	1	8	5.283317923656056E-4	0.16003542856643338	0.4915034266879512	3	4	2.871088142405972E-4	9606	Homo sapiens	PTCH1		R-HSA-5632653;R-HSA-5632652;R-HSA-5632649
R-HSA-9730628	Sensory perception of salty taste	1	8	5.283317923656056E-4	0.16003542856643338	0.4915034266879512	1	2	1.435544071202986E-4	9606	Homo sapiens	TRIM13		R-HSA-2672334
R-HSA-446388	Regulation of cytoskeletal remodeling and cell spreading by IPP complex components	1	8	5.283317923656056E-4	0.16003542856643338	0.4915034266879512	2	5	3.588860178007465E-4	9606	Homo sapiens	PARVB		R-HSA-430308;R-HSA-432946
R-HSA-5674499	Negative feedback regulation of MAPK pathway	1	8	5.283317923656056E-4	0.16003542856643338	0.4915034266879512	1	3	2.153316106804479E-4	9606	Homo sapiens	RAF1		R-HSA-5675194
R-HSA-5635851	GLI proteins bind promoters of Hh responsive genes to promote transcription	1	8	5.283317923656056E-4	0.16003542856643338	0.4915034266879512	1	4	2.871088142405972E-4	9606	Homo sapiens	PTCH1		R-HSA-5635848
R-HSA-901032	ER Quality Control Compartment (ERQC)	2	33	0.002179368643508123	0.16239529461312852	0.4915034266879512	1	9	6.459948320413437E-4	9606	Homo sapiens	TRIM13;RNF5		R-HSA-8867288
R-HSA-5358351	Signaling by Hedgehog	6	168	0.011094967639677718	0.16337007070638998	0.4915034266879512	24	82	0.005885730691932242	9606	Homo sapiens	PSMA5;PSMC5;ITCH;PTCH1;ADCY3		R-HSA-5635861;R-HSA-5362448;R-HSA-5610737;R-HSA-5635868;R-HSA-5632668;R-HSA-5612508;R-HSA-5612510;R-HSA-5635865;R-HSA-5635864;R-HSA-5610757;R-HSA-5632677;R-HSA-5610727;R-HSA-5610758;R-HSA-5632646;R-HSA-5610754;R-HSA-5632653;R-HSA-5632652;R-HSA-5610735;R-HSA-5635854;R-HSA-5632649;R-HSA-5610760;R-HSA-5632648;R-HSA-5635848;R-HSA-5610763
R-HSA-429914	Deadenylation-dependent mRNA decay	3	65	0.004292695812970546	0.17021927991068164	0.4915034266879512	4	10	7.17772035601493E-4	9606	Homo sapiens	EXOSC5;SKIV2L;LSM2		R-HSA-429860;R-HSA-429845;R-HSA-430028;R-HSA-429978
R-HSA-1483166	Synthesis of PA	3	65	0.004292695812970546	0.17021927991068164	0.4915034266879512	2	17	0.001220212460522538	9606	Homo sapiens	GPAM;AGPAT1		R-HSA-1482695;R-HSA-75885
R-HSA-6807070	PTEN Regulation	6	171	0.01129309206181482	0.17270031116529128	0.4915034266879512	6	56	0.004019523399368361	9606	Homo sapiens	PSMA5;PSMC5;PC;CSNK2B;PPARG;GATAD2A		R-HSA-8944104;R-HSA-8943817;R-HSA-8850945;R-HSA-8850992;R-HSA-8944099;R-HSA-8943780
R-HSA-68875	Mitotic Prophase	5	135	0.008915598996169595	0.17432834225672167	0.4915034266879512	8	34	0.002440424921045076	9606	Homo sapiens	HIST1H2BN;HIST1H4L;HIST1H2BF;HIST1H4H;HIST1H2BE;HIST1H2BD		R-HSA-2245218;R-HSA-2288097;R-HSA-2301205;R-HSA-2294580;R-HSA-2172678;R-HSA-2294600;R-HSA-2294574;R-HSA-2294590
R-HSA-5678895	Defective CFTR causes cystic fibrosis	3	66	0.004358737287016246	0.17555058342901408	0.4915034266879512	4	8	5.742176284811944E-4	9606	Homo sapiens	PSMA5;PSMC5;RNF5		R-HSA-8866854;R-HSA-8866858;R-HSA-8866857;R-HSA-8866856
R-HSA-5654733	Negative regulation of FGFR4 signaling	2	35	0.0023114515915995245	0.17779735020988274	0.4915034266879512	3	14	0.0010048808498420902	9606	Homo sapiens	FGF9;FGFR4		R-HSA-5654566;R-HSA-5654734;R-HSA-5654684
R-HSA-8964026	Chylomicron clearance	1	9	5.943732664113062E-4	0.17815337765265182	0.4915034266879512	4	4	2.871088142405972E-4	9606	Homo sapiens	APOE		R-HSA-174706;R-HSA-174624;R-HSA-174657;R-HSA-174808
R-HSA-3656244	Defective B4GALT1 causes B4GALT1-CDG (CDG-2d)	1	9	5.943732664113062E-4	0.17815337765265182	0.4915034266879512	3	3	2.153316106804479E-4	9606	Homo sapiens	ACAN		R-HSA-3656230;R-HSA-9035949;R-HSA-9035950
R-HSA-177539	Autointegration results in viral DNA circles	1	9	5.943732664113062E-4	0.17815337765265182	0.4915034266879512	2	2	1.435544071202986E-4	9606	Homo sapiens	HMGA1		R-HSA-175250;R-HSA-164845
R-HSA-3656243	Defective ST3GAL3 causes MCT12 and EIEE15	1	9	5.943732664113062E-4	0.17815337765265182	0.4915034266879512	1	1	7.17772035601493E-5	9606	Homo sapiens	ACAN		R-HSA-3656258
R-HSA-3595172	Defective CHST3 causes SEDCJD	1	9	5.943732664113062E-4	0.17815337765265182	0.4915034266879512	1	1	7.17772035601493E-5	9606	Homo sapiens	NCAN		R-HSA-3595175
R-HSA-3656225	Defective CHST6 causes MCDC1	1	9	5.943732664113062E-4	0.17815337765265182	0.4915034266879512	1	1	7.17772035601493E-5	9606	Homo sapiens	ACAN		R-HSA-3656269
R-HSA-3595174	Defective CHST14 causes EDS, musculocontractural type	1	9	5.943732664113062E-4	0.17815337765265182	0.4915034266879512	1	1	7.17772035601493E-5	9606	Homo sapiens	NCAN		R-HSA-3636919
R-HSA-175567	Integration of viral DNA into host genomic DNA	1	9	5.943732664113062E-4	0.17815337765265182	0.4915034266879512	1	3	2.153316106804479E-4	9606	Homo sapiens	HMGA1		R-HSA-175108
R-HSA-163765	ChREBP activates metabolic gene expression	1	9	5.943732664113062E-4	0.17815337765265182	0.4915034266879512	1	6	4.306632213608958E-4	9606	Homo sapiens	AGPAT1		R-HSA-163748
R-HSA-5654716	Downstream signaling of activated FGFR4	2	36	0.002377493065645225	0.18558128515813588	0.4915034266879512	22	23	0.0016508756818834338	9606	Homo sapiens	FGF9;FGFR4		R-HSA-5654422;R-HSA-5654423;R-HSA-5654418;R-HSA-5654163;R-HSA-8941613;R-HSA-5654655;R-HSA-5654428;R-HSA-5654653;R-HSA-5654717;R-HSA-5654426;R-HSA-5654714;R-HSA-5654651;R-HSA-5654169;R-HSA-5654425;R-HSA-5654662;R-HSA-5654151;R-HSA-5654663;R-HSA-5654658;R-HSA-5654659;R-HSA-5654669;R-HSA-5654667;R-HSA-5654664
R-HSA-1268020	Mitochondrial protein import	3	69	0.004556861709153349	0.19181298881629316	0.4915034266879512	4	14	0.0010048808498420902	9606	Homo sapiens	SAMM50;TOMM40;CHCHD7		R-HSA-1268022;R-HSA-1307802;R-HSA-1268025;R-HSA-1299484
R-HSA-2022854	Keratan sulfate biosynthesis	2	37	0.002443534539690926	0.19341259453023085	0.4915034266879512	8	9	6.459948320413437E-4	9606	Homo sapiens	ACAN;C20orf173		R-HSA-2046175;R-HSA-2046222;R-HSA-2025724;R-HSA-2046285;R-HSA-2046298;R-HSA-2025723;R-HSA-2046265;R-HSA-2046180
R-HSA-2892245	POU5F1 (OCT4), SOX2, NANOG repress genes related to differentiation	1	10	6.60414740457007E-4	0.19588168318263555	0.4915034266879512	7	7	5.024404249210451E-4	9606	Homo sapiens	POU5F1		R-HSA-2972952;R-HSA-2972965;R-HSA-2972949;R-HSA-2972948;R-HSA-2972966;R-HSA-2972977;R-HSA-2972979
R-HSA-8964046	VLDL clearance	1	10	6.60414740457007E-4	0.19588168318263555	0.4915034266879512	3	3	2.153316106804479E-4	9606	Homo sapiens	APOC1		R-HSA-8933292;R-HSA-8854462;R-HSA-8854408
R-HSA-190371	FGFR3b ligand binding and activation	1	10	6.60414740457007E-4	0.19588168318263555	0.4915034266879512	2	2	1.435544071202986E-4	9606	Homo sapiens	FGF9		R-HSA-190385;R-HSA-190263
R-HSA-3595177	Defective CHSY1 causes TPBS	1	10	6.60414740457007E-4	0.19588168318263555	0.4915034266879512	2	2	1.435544071202986E-4	9606	Homo sapiens	NCAN		R-HSA-3595178;R-HSA-3595176
R-HSA-1912399	Pre-NOTCH Processing in the Endoplasmic Reticulum	1	10	6.60414740457007E-4	0.19588168318263555	0.4915034266879512	2	2	1.435544071202986E-4	9606	Homo sapiens	NOTCH4		R-HSA-1912349;R-HSA-1912353
R-HSA-9726840	SHOC2 M1731 mutant abolishes MRAS complex function	1	10	6.60414740457007E-4	0.19588168318263555	0.4915034266879512	1	1	7.17772035601493E-5	9606	Homo sapiens	RAF1		R-HSA-9660536
R-HSA-2470946	Cohesin Loading onto Chromatin	1	10	6.60414740457007E-4	0.19588168318263555	0.4915034266879512	1	2	1.435544071202986E-4	9606	Homo sapiens	MAU2		R-HSA-2470935
R-HSA-162791	Attachment of GPI anchor to uPAR	1	10	6.60414740457007E-4	0.19588168318263555	0.4915034266879512	1	2	1.435544071202986E-4	9606	Homo sapiens	PIGU		R-HSA-162836
R-HSA-8964041	LDL remodeling	1	10	6.60414740457007E-4	0.19588168318263555	0.4915034266879512	1	3	2.153316106804479E-4	9606	Homo sapiens	MTTP		R-HSA-9737780
R-HSA-3371599	Defective HLCS causes multiple carboxylase deficiency	1	10	6.60414740457007E-4	0.19588168318263555	0.4915034266879512	1	4	2.871088142405972E-4	9606	Homo sapiens	PC		R-HSA-9035988
R-HSA-8943724	Regulation of PTEN gene transcription	3	70	0.004622903183199049	0.19731647060537105	0.4915034266879512	4	15	0.0010766580534022395	9606	Homo sapiens	PC;PPARG;GATAD2A		R-HSA-8944104;R-HSA-8943817;R-HSA-8944099;R-HSA-8943780
R-HSA-5658442	Regulation of RAS by GAPs	3	71	0.0046889446572447495	0.20285792642920808	0.4915034266879512	3	5	3.588860178007465E-4	9606	Homo sapiens	PSMA5;PSMC5;RASA2		R-HSA-5658231;R-HSA-5658435;R-HSA-5658430
R-HSA-2426168	Activation of gene expression by SREBF (SREBP)	3	71	0.0046889446572447495	0.20285792642920808	0.4915034266879512	5	42	0.0030146425495262705	9606	Homo sapiens	GPAM;NCOA6		R-HSA-1655848;R-HSA-1655850;R-HSA-1655837;R-HSA-1655826;R-HSA-2426158
R-HSA-8939243	RUNX1 interacts with co-factors whose precise effect on RUNX1 targets is not known	2	39	0.002575617487782327	0.20919500579801564	0.4915034266879512	1	5	3.588860178007465E-4	9606	Homo sapiens	PC;CSNK2B		R-HSA-8937989
R-HSA-1483206	Glycerophospholipid biosynthesis	7	221	0.014595165764099855	0.2102653962691935	0.4915034266879512	9	133	0.009546368073499857	9606	Homo sapiens	SLC44A4;GPAM;CSNK2B;PNPLA3;CPNE1;AGPAT1		R-HSA-1482695;R-HSA-1482647;R-HSA-444433;R-HSA-1482654;R-HSA-75885;R-HSA-1482811;R-HSA-8873929;R-HSA-5333678;R-HSA-1482777
R-HSA-446652	Interleukin-1 family signaling	6	183	0.012085589750363229	0.21207168108442565	0.4915034266879512	8	92	0.006603502727533735	9606	Homo sapiens	PSMA5;MAP3K3;PSMC5;PELI3;AGER		R-HSA-507719;R-HSA-168166;R-HSA-450690;R-HSA-209061;R-HSA-8948063;R-HSA-8948066;R-HSA-451418;R-HSA-450827
R-HSA-73894	DNA Repair	11	381	0.025161801611411967	0.2130100840190151	0.4915034266879512	86	339	0.02433247200689061	9606	Homo sapiens	FTO;POLD3;HIST1H2BN;BRIP1;EYA1;HIST1H4L;EYA2;EYA4;HIST1H2BF;HIST1H4H;HIST1H2BE;HIST1H2BD		R-HSA-69891;R-HSA-5684052;R-HSA-5686483;R-HSA-5653840;R-HSA-5651805;R-HSA-5685341;R-HSA-5683930;R-HSA-5683801;R-HSA-5682629;R-HSA-5686469;R-HSA-5653838;R-HSA-5685838;R-HSA-9629195;R-HSA-110363;R-HSA-5683405;R-HSA-110364;R-HSA-110368;R-HSA-5686900;R-HSA-110371;R-HSA-5358579;R-HSA-5690997;R-HSA-5686642;R-HSA-5693566;R-HSA-5683967;R-HSA-5683964;R-HSA-5693564;R-HSA-9629497;R-HSA-9629372;R-HSA-9629373…
R-HSA-9660537	Signaling by MRAS-complex mutants	1	11	7.264562145027077E-4	0.21322869988508308	0.4915034266879512	2	2	1.435544071202986E-4	9606	Homo sapiens	RAF1		R-HSA-9660538;R-HSA-9660536
R-HSA-9726842	Gain-of-function MRAS complexes activate RAF signaling	1	11	7.264562145027077E-4	0.21322869988508308	0.4915034266879512	1	1	7.17772035601493E-5	9606	Homo sapiens	RAF1		R-HSA-9660538
R-HSA-1253288	Downregulation of ERBB4 signaling	1	11	7.264562145027077E-4	0.21322869988508308	0.4915034266879512	2	5	3.588860178007465E-4	9606	Homo sapiens	ITCH		R-HSA-1253282;R-HSA-1253300
R-HSA-913709	O-linked glycosylation of mucins	3	73	0.004821027605336151	0.21404681674803516	0.4915034266879512	2	16	0.0011484352569623888	9606	Homo sapiens	B3GNT8;C20orf173		R-HSA-914010;R-HSA-981497
R-HSA-8878166	Transcriptional regulation by RUNX2	5	147	0.009708096684718002	0.21934606735573647	0.4915034266879512	7	84	0.006029285099052541	9606	Homo sapiens	PSMA5;PSMC5;RBM14;SMAD6		R-HSA-8878023;R-HSA-8939801;R-HSA-9008475;R-HSA-9008110;R-HSA-8878013;R-HSA-9009362;R-HSA-8938356
R-HSA-8948751	Regulation of PTEN stability and activity	3	74	0.004887069079381852	0.21969033218655065	0.4915034266879512	2	13	9.331036462819408E-4	9606	Homo sapiens	PSMA5;PSMC5;CSNK2B		R-HSA-8850945;R-HSA-8850992
R-HSA-901042	Calnexin/calreticulin cycle	2	41	0.0027077004358737286	0.22510207870313415	0.4915034266879512	1	13	9.331036462819408E-4	9606	Homo sapiens	TRIM13;RNF5		R-HSA-8867288
R-HSA-9006931	Signaling by Nuclear Receptors	11	387	0.02555805045568617	0.22718314025076103	0.4915034266879512	20	196	0.014068331897789263	9606	Homo sapiens	HIST1H2BN;GPAM;HIST1H4L;APOC1;HIST1H2BF;HIST1H4H;HIST1H2BE;APOE;HIST1H2BD		R-HSA-9009065;R-HSA-9011981;R-HSA-9011949;R-HSA-9011983;R-HSA-9011950;R-HSA-9012000;R-HSA-9009378;R-HSA-9031522;R-HSA-9011941;R-HSA-9011975;R-HSA-9031512;R-HSA-9009371;R-HSA-9011966;R-HSA-9031518;R-HSA-9011985;R-HSA-9011952;R-HSA-9011984;R-HSA-8932020;R-HSA-8932021;R-HSA-9031510
R-HSA-9013700	NOTCH4 Activation and Transmission of Signal to the Nucleus	1	12	7.924976885484084E-4	0.23020260388113312	0.4915034266879512	5	5	3.588860178007465E-4	9606	Homo sapiens	NOTCH4		R-HSA-9604294;R-HSA-9604247;R-HSA-9604308;R-HSA-9604264;R-HSA-2168987
R-HSA-1433617	Regulation of signaling by NODAL	1	12	7.924976885484084E-4	0.23020260388113312	0.4915034266879512	1	3	2.153316106804479E-4	9606	Homo sapiens	ACVR2B		R-HSA-1181351
R-HSA-430116	GP1b-IX-V activation signalling	1	12	7.924976885484084E-4	0.23020260388113312	0.4915034266879512	2	7	5.024404249210451E-4	9606	Homo sapiens	RAF1		R-HSA-443831;R-HSA-443439
R-HSA-201688	WNT mediated activation of DVL	1	12	7.924976885484084E-4	0.23020260388113312	0.4915034266879512	1	4	2.871088142405972E-4	9606	Homo sapiens	CSNK2B		R-HSA-201717
R-HSA-3323169	Defects in biotin (Btn) metabolism	1	12	7.924976885484084E-4	0.23020260388113312	0.4915034266879512	1	6	4.306632213608958E-4	9606	Homo sapiens	PC		R-HSA-9035988
R-HSA-2022923	Dermatan sulfate biosynthesis	1	13	8.585391625941091E-4	0.24681139649144168	0.4915034266879512	4	4	2.871088142405972E-4	9606	Homo sapiens	NCAN		R-HSA-2022063;R-HSA-2022061;R-HSA-2022052;R-HSA-2022065
R-HSA-1300642	Sperm Motility And Taxes	1	13	8.585391625941091E-4	0.24681139649144168	0.4915034266879512	2	4	2.871088142405972E-4	9606	Homo sapiens	CATSPER3		R-HSA-2534359;R-HSA-2534388
R-HSA-164843	2-LTR circle formation	1	13	8.585391625941091E-4	0.24681139649144168	0.4915034266879512	1	3	2.153316106804479E-4	9606	Homo sapiens	HMGA1		R-HSA-175174
R-HSA-140342	Apoptosis induced DNA fragmentation	1	13	8.585391625941091E-4	0.24681139649144168	0.4915034266879512	2	12	8.613264427217916E-4	9606	Homo sapiens	HIST1H1B		R-HSA-211239;R-HSA-211247
R-HSA-3000178	ECM proteoglycans	3	79	0.005217276449610355	0.2483222990041667	0.4915034266879512	4	23	0.0016508756818834338	9606	Homo sapiens	ACAN;TNXB;NCAN		R-HSA-2424246;R-HSA-2424252;R-HSA-2681681;R-HSA-2318623
R-HSA-1483257	Phospholipid metabolism	9	314	0.02073702285035002	0.24915416904518217	0.4915034266879512	16	218	0.015647430376112548	9606	Homo sapiens	MTMR3;SLC44A4;GPAM;CSNK2B;PNPLA3;CPNE1;AGPAT1		R-HSA-6809254;R-HSA-1482647;R-HSA-1675994;R-HSA-1482654;R-HSA-6809325;R-HSA-75885;R-HSA-1482811;R-HSA-8873929;R-HSA-6809320;R-HSA-1482777;R-HSA-1482695;R-HSA-6809238;R-HSA-1676203;R-HSA-444433;R-HSA-6809309;R-HSA-5333678
R-HSA-9754560	SARS-CoV-2 modulates autophagy	1	14	9.245806366398098E-4	0.26306290796190124	0.4915034266879512	2	5	3.588860178007465E-4	9606	Homo sapiens	TUFM		R-HSA-9754775;R-HSA-9754763
R-HSA-8964043	Plasma lipoprotein clearance	2	46	0.003037907806102232	0.2651654605637368	0.4915034266879512	7	36	0.002583979328165375	9606	Homo sapiens	APOC1;APOE		R-HSA-174706;R-HSA-174624;R-HSA-174657;R-HSA-8933292;R-HSA-8854462;R-HSA-174808;R-HSA-8854408
R-HSA-1236394	Signaling by ERBB4	3	82	0.005415400871747457	0.265766775327535	0.4915034266879512	4	52	0.0037324145851277634	9606	Homo sapiens	ITCH;APOE		R-HSA-9612243;R-HSA-1253282;R-HSA-9612246;R-HSA-1253300
R-HSA-69620	Cell Cycle Checkpoints	8	279	0.018425571258750495	0.2659649310220761	0.4915034266879512	6	56	0.004019523399368361	9606	Homo sapiens	PSMA5;HIST1H2BN;PSMC5;BRIP1;HIST1H4L;HIST1H2BF;HIST1H4H;HIST1H2BE;HIST1H2BD		R-HSA-69600;R-HSA-5683735;R-HSA-69891;R-HSA-6799332;R-HSA-8852354;R-HSA-264458
R-HSA-1251985	Nuclear signaling by ERBB4	2	47	0.003103949280147933	0.2731945335413769	0.4915034266879512	2	34	0.002440424921045076	9606	Homo sapiens	APOE		R-HSA-9612243;R-HSA-9612246
R-HSA-381183	ATF6 (ATF6-alpha) activates chaperone genes	1	15	9.906221106855105E-4	0.27896480111060484	0.4915034266879512	5	5	3.588860178007465E-4	9606	Homo sapiens	ATF6B		R-HSA-1791163;R-HSA-1791082;R-HSA-1791150;R-HSA-1791107;R-HSA-1791121
R-HSA-162592	Integration of provirus	1	15	9.906221106855105E-4	0.27896480111060484	0.4915034266879512	10	14	0.0010048808498420902	9606	Homo sapiens	HMGA1		R-HSA-175250;R-HSA-164514;R-HSA-8951690;R-HSA-175174;R-HSA-175108;R-HSA-164522;R-HSA-173115;R-HSA-162590;R-HSA-164845;R-HSA-175117
R-HSA-190373	FGFR1c ligand binding and activation	1	15	9.906221106855105E-4	0.27896480111060484	0.4915034266879512	2	3	2.153316106804479E-4	9606	Homo sapiens	FGF9		R-HSA-190256;R-HSA-190429
R-HSA-1839122	Signaling by activated point mutants of FGFR1	1	15	9.906221106855105E-4	0.27896480111060484	0.4915034266879512	2	4	2.871088142405972E-4	9606	Homo sapiens	FGF9		R-HSA-2023455;R-HSA-2023451
R-HSA-180689	APOBEC3G mediated resistance to HIV-1 infection	1	15	9.906221106855105E-4	0.27896480111060484	0.4915034266879512	1	3	2.153316106804479E-4	9606	Homo sapiens	HMGA1		R-HSA-180630
R-HSA-168330	Viral RNP Complexes in the Host Cell Nucleus	1	15	9.906221106855105E-4	0.27896480111060484	0.4915034266879512	1	3	2.153316106804479E-4	9606	Homo sapiens	HSPA1A		R-HSA-192746
R-HSA-68884	Mitotic Telophase/Cytokinesis	1	15	9.906221106855105E-4	0.27896480111060484	0.4915034266879512	1	4	2.871088142405972E-4	9606	Homo sapiens	MAU2		R-HSA-2470935
R-HSA-9694719	Maturation of protein 3a	1	15	9.906221106855105E-4	0.27896480111060484	0.4915034266879512	1	7	5.024404249210451E-4	9606	Homo sapiens	C20orf173		R-HSA-9694718
R-HSA-9683673	Maturation of protein 3a	1	15	9.906221106855105E-4	0.27896480111060484	0.4915034266879512	1	7	5.024404249210451E-4	9606	Homo sapiens	C20orf173		R-HSA-9683769
R-HSA-8983711	OAS antiviral response	1	15	9.906221106855105E-4	0.27896480111060484	0.4915034266879512	2	15	0.0010766580534022395	9606	Homo sapiens	ABCE1		R-HSA-8985201;R-HSA-8985123
R-HSA-8951936	RUNX3 regulates p14-ARF	1	16	0.0010566635847312112	0.2945245748970219	0.4915034266879512	6	8	5.742176284811944E-4	9606	Homo sapiens	BRD2		R-HSA-8951977;R-HSA-8952058;R-HSA-8952062;R-HSA-8952081;R-HSA-8952069;R-HSA-8952101
R-HSA-937039	IRAK1 recruits IKK complex	1	16	0.0010566635847312112	0.2945245748970219	0.4915034266879512	3	4	2.871088142405972E-4	9606	Homo sapiens	PELI3		R-HSA-937050;R-HSA-937034;R-HSA-937044
R-HSA-975144	IRAK1 recruits IKK complex upon TLR7/8 or 9 stimulation	1	16	0.0010566635847312112	0.2945245748970219	0.4915034266879512	3	4	2.871088142405972E-4	9606	Homo sapiens	PELI3		R-HSA-975142;R-HSA-975122;R-HSA-975139
R-HSA-879415	Advanced glycosylation endproduct receptor signaling	1	16	0.0010566635847312112	0.2945245748970219	0.4915034266879512	2	4	2.871088142405972E-4	9606	Homo sapiens	AGER		R-HSA-879411;R-HSA-879362
R-HSA-69091	Polymerase switching	1	16	0.0010566635847312112	0.2945245748970219	0.4915034266879512	1	4	2.871088142405972E-4	9606	Homo sapiens	POLD3		R-HSA-69074
R-HSA-69109	Leading Strand Synthesis	1	16	0.0010566635847312112	0.2945245748970219	0.4915034266879512	1	4	2.871088142405972E-4	9606	Homo sapiens	POLD3		R-HSA-69074
R-HSA-73943	Reversal of alkylation damage by DNA dioxygenases	1	16	0.0010566635847312112	0.2945245748970219	0.4915034266879512	1	13	9.331036462819408E-4	9606	Homo sapiens	FTO		R-HSA-8857692
R-HSA-5689880	Ub-specific processing proteases	6	206	0.013604543653414344	0.2946752821484676	0.4915034266879512	4	40	0.002871088142405972	9606	Homo sapiens	PSMA5;HIST1H2BN;PSMC5;HIST1H2BF;HIST1H2BE;HIST1H2BD		R-HSA-5689539;R-HSA-5696960;R-HSA-5690080;R-HSA-5697009
R-HSA-1655829	Regulation of cholesterol biosynthesis by SREBP (SREBF)	3	87	0.005745608241975961	0.29513182466946786	0.4915034266879512	5	52	0.0037324145851277634	9606	Homo sapiens	GPAM;NCOA6		R-HSA-1655848;R-HSA-1655850;R-HSA-1655837;R-HSA-1655826;R-HSA-2426158
R-HSA-211733	Regulation of activated PAK-2p34 by proteasome mediated degradation	2	50	0.003302073702285035	0.2972459310720522	0.4915034266879512	1	2	1.435544071202986E-4	9606	Homo sapiens	PSMA5;PSMC5		R-HSA-211715
R-HSA-73762	RNA Polymerase I Transcription Initiation	2	50	0.003302073702285035	0.2972459310720522	0.4915034266879512	1	6	4.306632213608958E-4	9606	Homo sapiens	EHMT2;GATAD2A		R-HSA-73739
R-HSA-68886	M Phase	11	416	0.027473253203011493	0.3003146942842656	0.4915034266879512	16	91	0.006531725523973586	9606	Homo sapiens	PSMA5;HIST1H2BN;MAU2;PSMC5;HIST1H4L;CSNK2B;HIST1H2BF;HIST1H4H;NCAPG;CEP250;HIST1H2BE;HIST1H2BD		R-HSA-2514854;R-HSA-2245218;R-HSA-2288097;R-HSA-2172678;R-HSA-2294600;R-HSA-2294574;R-HSA-2529015;R-HSA-2470935;R-HSA-2520883;R-HSA-2301205;R-HSA-2294580;R-HSA-174202;R-HSA-380316;R-HSA-380508;R-HSA-2529020;R-HSA-2294590
R-HSA-195721	Signaling by WNT	9	332	0.021925769383172634	0.30093905557842027	0.4915034266879512	10	157	0.01126902095894344	9606	Homo sapiens	PSMA5;HIST1H2BN;PSMC5;HIST1H4L;CSNK2B;HIST1H2BF;HIST1H4H;HIST1H2BE;SOX7;HIST1H2BD		R-HSA-4608855;R-HSA-201717;R-HSA-1504193;R-HSA-3364026;R-HSA-4641260;R-HSA-2130282;R-HSA-3640874;R-HSA-4641256;R-HSA-3451147;R-HSA-5626938
R-HSA-5654743	Signaling by FGFR4	2	51	0.0033681151763307357	0.3052397479270266	0.4915034266879512	29	41	0.002942865345966121	9606	Homo sapiens	FGF9;FGFR4		R-HSA-5654422;R-HSA-5654423;R-HSA-5654418;R-HSA-5654163;R-HSA-5654428;R-HSA-5654684;R-HSA-5654426;R-HSA-5654169;R-HSA-5654425;R-HSA-5654662;R-HSA-5654151;R-HSA-5654663;R-HSA-5654658;R-HSA-5654659;R-HSA-5654734;R-HSA-5654669;R-HSA-5654667;R-HSA-5654664;R-HSA-1307955;R-HSA-8941613;R-HSA-1307963;R-HSA-5654655;R-HSA-5654653;R-HSA-5654717;R-HSA-5654714;R-HSA-5654651;R-HSA-5654566;R-HSA-190326;R-HSA-19…
R-HSA-350562	Regulation of ornithine decarboxylase (ODC)	2	51	0.0033681151763307357	0.3052397479270266	0.4915034266879512	1	4	2.871088142405972E-4	9606	Homo sapiens	PSMA5;PSMC5		R-HSA-353125
R-HSA-9663891	Selective autophagy	3	89	0.005877691190067362	0.3069414363047742	0.4915034266879512	6	48	0.0034453057708871662	9606	Homo sapiens	MAP1LC3A;TOMM40;CSNK2B		R-HSA-5205663;R-HSA-5205661;R-HSA-8959571;R-HSA-8959573;R-HSA-5205649;R-HSA-8948039
R-HSA-170660	Adenylate cyclase activating pathway	1	17	0.0011227050587769118	0.3097495679153225	0.4915034266879512	4	4	2.871088142405972E-4	9606	Homo sapiens	ADCY3		R-HSA-170672;R-HSA-170676;R-HSA-170677;R-HSA-170685
R-HSA-8963901	Chylomicron remodeling	1	17	0.0011227050587769118	0.3097495679153225	0.4915034266879512	3	3	2.153316106804479E-4	9606	Homo sapiens	APOE		R-HSA-174690;R-HSA-174739;R-HSA-174757
R-HSA-190375	FGFR2c ligand binding and activation	1	17	0.0011227050587769118	0.3097495679153225	0.4915034266879512	2	2	1.435544071202986E-4	9606	Homo sapiens	FGF9		R-HSA-190258;R-HSA-190413
R-HSA-381033	ATF6 (ATF6-alpha) activates chaperones	1	17	0.0011227050587769118	0.3097495679153225	0.4915034266879512	8	10	7.17772035601493E-4	9606	Homo sapiens	ATF6B		R-HSA-1791163;R-HSA-1791082;R-HSA-420818;R-HSA-1791150;R-HSA-381026;R-HSA-1791107;R-HSA-1791121;R-HSA-381135
R-HSA-1502540	Signaling by Activin	1	17	0.0011227050587769118	0.3097495679153225	0.4915034266879512	5	10	7.17772035601493E-4	9606	Homo sapiens	ACVR2B		R-HSA-1549526;R-HSA-1181153;R-HSA-2470483;R-HSA-2470508;R-HSA-1181149
R-HSA-1482883	Acyl chain remodeling of DAG and TAG	1	17	0.0011227050587769118	0.3097495679153225	0.4915034266879512	4	8	5.742176284811944E-4	9606	Homo sapiens	PNPLA3		R-HSA-1482647;R-HSA-1482654;R-HSA-1482811;R-HSA-1482777
R-HSA-1839130	Signaling by activated point mutants of FGFR3	1	17	0.0011227050587769118	0.3097495679153225	0.4915034266879512	2	6	4.306632213608958E-4	9606	Homo sapiens	FGF9		R-HSA-2012074;R-HSA-2012073
R-HSA-2033514	FGFR3 mutant receptor activation	1	17	0.0011227050587769118	0.3097495679153225	0.4915034266879512	2	10	7.17772035601493E-4	9606	Homo sapiens	FGF9		R-HSA-2012074;R-HSA-2012073
R-HSA-1638074	Keratan sulfate/keratin metabolism	2	52	0.0034341566503764366	0.3132165908457787	0.4915034266879512	10	16	0.0011484352569623888	9606	Homo sapiens	ACAN;C20orf173		R-HSA-2046239;R-HSA-2046175;R-HSA-2046222;R-HSA-2025724;R-HSA-2046285;R-HSA-2046298;R-HSA-2025723;R-HSA-2046265;R-HSA-1793217;R-HSA-2046180
R-HSA-8864260	Transcriptional regulation by the AP-2 (TFAP2) family of transcription factors	2	52	0.0034341566503764366	0.3132165908457787	0.4915034266879512	2	44	0.003158196956646569	9606	Homo sapiens	APOE		R-HSA-8869575;R-HSA-8869590
R-HSA-180534	Vpu mediated degradation of CD4	2	53	0.003500198124422137	0.3211734830098736	0.4915034266879512	1	5	3.588860178007465E-4	9606	Homo sapiens	PSMA5;PSMC5		R-HSA-180573
R-HSA-1236978	Cross-presentation of soluble exogenous antigens (endosomes)	2	53	0.003500198124422137	0.3211734830098736	0.4915034266879512	1	6	4.306632213608958E-4	9606	Homo sapiens	PSMA5;PSMC5		R-HSA-1236970
R-HSA-5655291	Signaling by FGFR4 in disease	1	18	0.0011887465328226125	0.32464696181370534	0.4915034266879512	15	15	0.0010766580534022395	9606	Homo sapiens	FGFR4		R-HSA-5655351;R-HSA-5655252;R-HSA-5655348;R-HSA-5655284;R-HSA-2046363;R-HSA-5655347;R-HSA-5655248;R-HSA-5655313;R-HSA-2012086;R-HSA-2012087;R-HSA-5655235;R-HSA-5655341;R-HSA-2038946;R-HSA-5655336;R-HSA-2038944
R-HSA-69166	Removal of the Flap Intermediate	1	18	0.0011887465328226125	0.32464696181370534	0.4915034266879512	4	4	2.871088142405972E-4	9606	Homo sapiens	POLD3		R-HSA-69152;R-HSA-69140;R-HSA-69142;R-HSA-69144
R-HSA-5654227	Phospholipase C-mediated cascade; FGFR3	1	18	0.0011887465328226125	0.32464696181370534	0.4915034266879512	3	3	2.153316106804479E-4	9606	Homo sapiens	FGF9		R-HSA-5654148;R-HSA-5654224;R-HSA-5654222
R-HSA-399956	CRMPs in Sema3A signaling	1	18	0.0011887465328226125	0.32464696181370534	0.4915034266879512	4	5	3.588860178007465E-4	9606	Homo sapiens	MAU2		R-HSA-399951;R-HSA-399946;R-HSA-399931;R-HSA-399944
R-HSA-190372	FGFR3c ligand binding and activation	1	18	0.0011887465328226125	0.32464696181370534	0.4915034266879512	2	4	2.871088142405972E-4	9606	Homo sapiens	FGF9		R-HSA-190388;R-HSA-190261
R-HSA-9013694	Signaling by NOTCH4	3	92	0.006075815612204464	0.32468542803025824	0.4915034266879512	20	20	0.001435544071202986	9606	Homo sapiens	PSMA5;PSMC5;NOTCH4		R-HSA-9604247;R-HSA-9604471;R-HSA-9604308;R-HSA-9013711;R-HSA-9604629;R-HSA-9604664;R-HSA-9604606;R-HSA-9604446;R-HSA-9604642;R-HSA-9604387;R-HSA-9604675;R-HSA-9604451;R-HSA-9604550;R-HSA-9013693;R-HSA-9605414;R-HSA-9604294;R-HSA-9604328;R-HSA-9604264;R-HSA-2168987;R-HSA-9604553
R-HSA-9762114	GSK3B and BTRC:CUL1-mediated-degradation of NFE2L2	2	54	0.003566239598467838	0.32910758305629617	0.4915034266879512	1	4	2.871088142405972E-4	9606	Homo sapiens	PSMA5;PSMC5		R-HSA-9762096
R-HSA-69601	Ubiquitin Mediated Degradation of Phosphorylated Cdc25A	2	54	0.003566239598467838	0.32910758305629617	0.4915034266879512	1	4	2.871088142405972E-4	9606	Homo sapiens	PSMA5;PSMC5		R-HSA-69600
R-HSA-69610	p53-Independent DNA Damage Response	2	54	0.003566239598467838	0.32910758305629617	0.4915034266879512	1	4	2.871088142405972E-4	9606	Homo sapiens	PSMA5;PSMC5		R-HSA-69600
R-HSA-69613	p53-Independent G1/S DNA damage checkpoint	2	54	0.003566239598467838	0.32910758305629617	0.4915034266879512	1	4	2.871088142405972E-4	9606	Homo sapiens	PSMA5;PSMC5		R-HSA-69600
R-HSA-75815	Ubiquitin-dependent degradation of Cyclin D	2	54	0.003566239598467838	0.32910758305629617	0.4915034266879512	1	5	3.588860178007465E-4	9606	Homo sapiens	PSMA5;PSMC5		R-HSA-75825
R-HSA-169911	Regulation of Apoptosis	2	54	0.003566239598467838	0.32910758305629617	0.4915034266879512	1	5	3.588860178007465E-4	9606	Homo sapiens	PSMA5;PSMC5		R-HSA-211715
R-HSA-349425	Autodegradation of the E3 ubiquitin ligase COP1	2	54	0.003566239598467838	0.32910758305629617	0.4915034266879512	1	5	3.588860178007465E-4	9606	Homo sapiens	PSMA5;PSMC5		R-HSA-264458
R-HSA-8939211	ESR-mediated signaling	7	257	0.01697265882974508	0.32934955896499374	0.4915034266879512	16	114	0.00818260120585702	9606	Homo sapiens	HIST1H2BN;GPAM;HIST1H4L;HIST1H2BF;HIST1H4H;HIST1H2BE;HIST1H2BD		R-HSA-9009065;R-HSA-9011981;R-HSA-9011949;R-HSA-9011983;R-HSA-9011950;R-HSA-9012000;R-HSA-9009378;R-HSA-9011941;R-HSA-9011975;R-HSA-9009371;R-HSA-9011966;R-HSA-9011985;R-HSA-9011952;R-HSA-9011984;R-HSA-8932020;R-HSA-8932021
R-HSA-5173105	O-linked glycosylation	4	133	0.008783516048078192	0.32995278600029576	0.4915034266879512	4	27	0.001937984496124031	9606	Homo sapiens	B3GNT8;C20orf173;ADAMTSL3		R-HSA-5173005;R-HSA-5173192;R-HSA-914010;R-HSA-981497
R-HSA-3560782	Diseases associated with glycosaminoglycan metabolism	2	55	0.0036322810725135384	0.3370161806514361	0.4915034266879512	12	29	0.0020815389032443296	9606	Homo sapiens	ACAN;NCAN		R-HSA-3636919;R-HSA-3656230;R-HSA-3595175;R-HSA-3560804;R-HSA-9035949;R-HSA-3560802;R-HSA-3656258;R-HSA-9035950;R-HSA-3656269;R-HSA-3595178;R-HSA-4420365;R-HSA-3595176
R-HSA-8854050	FBXL7 down-regulates AURKA during mitotic entry and in early mitosis	2	55	0.0036322810725135384	0.3370161806514361	0.4915034266879512	2	6	4.306632213608958E-4	9606	Homo sapiens	PSMA5;PSMC5		R-HSA-8854071;R-HSA-8854044
R-HSA-174113	SCF-beta-TrCP mediated degradation of Emi1	2	55	0.0036322810725135384	0.3370161806514361	0.4915034266879512	1	3	2.153316106804479E-4	9606	Homo sapiens	PSMA5;PSMC5		R-HSA-174203
R-HSA-3214858	RMTs methylate histone arginines	2	55	0.0036322810725135384	0.3370161806514361	0.4915034266879512	5	22	0.0015790984783232845	9606	Homo sapiens	PRMT7;HIST1H4L;HIST1H4H		R-HSA-5661126;R-HSA-5218952;R-HSA-5212679;R-HSA-5205798;R-HSA-5205861
R-HSA-1483191	Synthesis of PC	2	55	0.0036322810725135384	0.3370161806514361	0.4915034266879512	2	18	0.0012919896640826874	9606	Homo sapiens	SLC44A4;CSNK2B		R-HSA-444433;R-HSA-8873929
R-HSA-170670	Adenylate cyclase inhibitory pathway	1	19	0.0012547880068683134	0.33922378464065905	0.4915034266879512	5	5	3.588860178007465E-4	9606	Homo sapiens	ADCY3		R-HSA-170674;R-HSA-170666;R-HSA-392206;R-HSA-170686;R-HSA-170671
R-HSA-69183	Processive synthesis on the lagging strand	1	19	0.0012547880068683134	0.33922378464065905	0.4915034266879512	6	7	5.024404249210451E-4	9606	Homo sapiens	POLD3		R-HSA-69152;R-HSA-69140;R-HSA-69127;R-HSA-69142;R-HSA-69144;R-HSA-69116
R-HSA-190239	FGFR3 ligand binding and activation	1	19	0.0012547880068683134	0.33922378464065905	0.4915034266879512	4	6	4.306632213608958E-4	9606	Homo sapiens	FGF9		R-HSA-190385;R-HSA-190263;R-HSA-190388;R-HSA-190261
R-HSA-446353	Cell-extracellular matrix interactions	1	19	0.0012547880068683134	0.33922378464065905	0.4915034266879512	3	10	7.17772035601493E-4	9606	Homo sapiens	PARVB		R-HSA-446391;R-HSA-430308;R-HSA-432946
R-HSA-450513	Tristetraprolin (TTP, ZFP36) binds and destabilizes mRNA	1	19	0.0012547880068683134	0.33922378464065905	0.4915034266879512	1	4	2.871088142405972E-4	9606	Homo sapiens	EXOSC5		R-HSA-450431
R-HSA-196780	Biotin transport and metabolism	1	19	0.0012547880068683134	0.33922378464065905	0.4915034266879512	3	13	9.331036462819408E-4	9606	Homo sapiens	PC		R-HSA-3323111;R-HSA-2993802;R-HSA-3065959
R-HSA-450385	Butyrate Response Factor 1 (BRF1) binds and destabilizes mRNA	1	19	0.0012547880068683134	0.33922378464065905	0.4915034266879512	1	6	4.306632213608958E-4	9606	Homo sapiens	EXOSC5		R-HSA-450488
R-HSA-975577	N-Glycan antennae elongation	1	19	0.0012547880068683134	0.33922378464065905	0.4915034266879512	1	6	4.306632213608958E-4	9606	Homo sapiens	C20orf173		R-HSA-1022129
R-HSA-73942	DNA Damage Reversal	1	19	0.0012547880068683134	0.33922378464065905	0.4915034266879512	1	16	0.0011484352569623888	9606	Homo sapiens	FTO		R-HSA-8857692
R-HSA-180585	Vif-mediated degradation of APOBEC3G	2	56	0.0036983225465592393	0.34489669219135566	0.4915034266879512	1	4	2.871088142405972E-4	9606	Homo sapiens	PSMA5;PSMC5		R-HSA-180603
R-HSA-8963899	Plasma lipoprotein remodeling	2	56	0.0036983225465592393	0.34489669219135566	0.4915034266879512	5	31	0.002225093310364628	9606	Homo sapiens	MTTP;APOE		R-HSA-9737780;R-HSA-174690;R-HSA-174739;R-HSA-174757;R-HSA-266303
R-HSA-4641258	Degradation of DVL	2	57	0.0037643640206049397	0.3527466566263219	0.4915034266879512	2	7	5.024404249210451E-4	9606	Homo sapiens	PSMA5;PSMC5		R-HSA-1504193;R-HSA-4641260
R-HSA-4641257	Degradation of AXIN	2	57	0.0037643640206049397	0.3527466566263219	0.4915034266879512	2	8	5.742176284811944E-4	9606	Homo sapiens	PSMA5;PSMC5		R-HSA-3640874;R-HSA-4641256
R-HSA-8941858	Regulation of RUNX3 expression and activity	2	57	0.0037643640206049397	0.3527466566263219	0.4915034266879512	1	9	6.459948320413437E-4	9606	Homo sapiens	PSMA5;PSMC5		R-HSA-8952408
R-HSA-532668	N-glycan trimming in the ER and Calnexin/Calreticulin cycle	2	57	0.0037643640206049397	0.3527466566263219	0.4915034266879512	1	18	0.0012919896640826874	9606	Homo sapiens	TRIM13;RNF5		R-HSA-8867288
R-HSA-399955	SEMA3A-Plexin repulsion signaling by inhibiting Integrin adhesion	1	20	0.001320829480914014	0.35348691412048683	0.4915034266879512	3	8	5.742176284811944E-4	9606	Homo sapiens	MAU2		R-HSA-399942;R-HSA-399934;R-HSA-399933
R-HSA-450604	KSRP (KHSRP) binds and destabilizes mRNA	1	20	0.001320829480914014	0.35348691412048683	0.4915034266879512	1	5	3.588860178007465E-4	9606	Homo sapiens	EXOSC5		R-HSA-450422
R-HSA-5635838	Activation of SMO	1	20	0.001320829480914014	0.35348691412048683	0.4915034266879512	1	9	6.459948320413437E-4	9606	Homo sapiens	PTCH1		R-HSA-5632668
R-HSA-74752	Signaling by Insulin receptor	3	97	0.006406022982432968	0.3542423199080402	0.4915034266879512	3	34	0.002440424921045076	9606	Homo sapiens	ATP6V1G2;FGF9;FGFR4		R-HSA-109699;R-HSA-74723;R-HSA-5252133
R-HSA-109704	PI3K Cascade	2	58	0.0038304054946506406	0.36056373140487663	0.4915034266879512	1	6	4.306632213608958E-4	9606	Homo sapiens	FGF9;FGFR4		R-HSA-109699
R-HSA-5619084	ABC transporter disorders	3	99	0.006538105930524369	0.36602809544878323	0.4915034266879512	4	23	0.0016508756818834338	9606	Homo sapiens	PSMA5;PSMC5;RNF5		R-HSA-8866854;R-HSA-8866858;R-HSA-8866857;R-HSA-8866856
R-HSA-2892247	POU5F1 (OCT4), SOX2, NANOG activate genes related to proliferation	1	21	0.0013868709549597147	0.36744308085880284	0.4915034266879512	16	16	0.0011484352569623888	9606	Homo sapiens	POU5F1		R-HSA-2972975;R-HSA-480515;R-HSA-452515;R-HSA-452750;R-HSA-2972964;R-HSA-2972967;R-HSA-2972960;R-HSA-2972962;R-HSA-480470;R-HSA-2972956;R-HSA-452338;R-HSA-452958;R-HSA-480509;R-HSA-452701;R-HSA-2972978;R-HSA-6800120
R-HSA-430039	mRNA decay by 5' to 3' exoribonuclease	1	21	0.0013868709549597147	0.36744308085880284	0.4915034266879512	3	3	2.153316106804479E-4	9606	Homo sapiens	2		R-HSA-429860;R-HSA-429845;R-HSA-429978
R-HSA-4420332	Defective B3GALT6 causes EDSP2 and SEMDJL1	1	21	0.0013868709549597147	0.36744308085880284	0.4915034266879512	1	1	7.17772035601493E-5	9606	Homo sapiens	NCAN		R-HSA-4420365
R-HSA-3560783	Defective B4GALT7 causes EDS, progeroid type	1	21	0.0013868709549597147	0.36744308085880284	0.4915034266879512	1	1	7.17772035601493E-5	9606	Homo sapiens	NCAN		R-HSA-3560804
R-HSA-190242	FGFR1 ligand binding and activation	1	21	0.0013868709549597147	0.36744308085880284	0.4915034266879512	2	7	5.024404249210451E-4	9606	Homo sapiens	FGF9		R-HSA-190256;R-HSA-190429
R-HSA-3134975	Regulation of innate immune responses to cytosolic DNA	1	21	0.0013868709549597147	0.36744308085880284	0.4915034266879512	2	9	6.459948320413437E-4	9606	Homo sapiens	TRIM13		R-HSA-3134804;R-HSA-1964496
R-HSA-69541	Stabilization of p53	2	59	0.0038964469686963415	0.36834568853539884	0.4915034266879512	1	15	0.0010766580534022395	9606	Homo sapiens	PSMA5;PSMC5		R-HSA-264458
R-HSA-114608	Platelet degranulation	4	141	0.0093118478404438	0.3691731135688092	0.4915034266879512	4	11	7.895492391616423E-4	9606	Homo sapiens	APOM;HABP4;CTSF;LY6G6F		R-HSA-481044;R-HSA-482772;R-HSA-481009;R-HSA-481007
R-HSA-9755511	KEAP1-NFE2L2 pathway	4	141	0.0093118478404438	0.3691731135688092	0.4915034266879512	8	78	0.005598621877691645	9606	Homo sapiens	PSMA5;PSMC5;CSNK2B;TM6SF2		R-HSA-9762096;R-HSA-9755507;R-HSA-8932322;R-HSA-8932355;R-HSA-9758088;R-HSA-9755304;R-HSA-9755306;R-HSA-9758090
R-HSA-174437	Removal of the Flap Intermediate from the C-strand	1	22	0.0014529124290054154	0.38109887148026034	0.4915034266879512	4	4	2.871088142405972E-4	9606	Homo sapiens	POLD3		R-HSA-174451;R-HSA-174441;R-HSA-174446;R-HSA-174445
R-HSA-5654219	Phospholipase C-mediated cascade: FGFR1	1	22	0.0014529124290054154	0.38109887148026034	0.4915034266879512	3	3	2.153316106804479E-4	9606	Homo sapiens	FGF9		R-HSA-5654167;R-HSA-5654165;R-HSA-5654149
R-HSA-3560801	Defective B3GAT3 causes JDSSDHD	1	22	0.0014529124290054154	0.38109887148026034	0.4915034266879512	1	1	7.17772035601493E-5	9606	Homo sapiens	NCAN		R-HSA-3560802
R-HSA-2022857	Keratan sulfate degradation	1	22	0.0014529124290054154	0.38109887148026034	0.4915034266879512	2	7	5.024404249210451E-4	9606	Homo sapiens	ACAN		R-HSA-2046239;R-HSA-1793217
R-HSA-1660517	Synthesis of PIPs at the late endosome membrane	1	22	0.0014529124290054154	0.38109887148026034	0.4915034266879512	1	7	5.024404249210451E-4	9606	Homo sapiens	MTMR3		R-HSA-6809238
R-HSA-193993	Mineralocorticoid biosynthesis	1	22	0.0014529124290054154	0.38109887148026034	0.4915034266879512	1	7	5.024404249210451E-4	9606	Homo sapiens	CYP21A2		R-HSA-193964
R-HSA-5358606	Mismatch repair (MMR) directed by MSH2:MSH3 (MutSbeta)	1	22	0.0014529124290054154	0.38109887148026034	0.4915034266879512	1	9	6.459948320413437E-4	9606	Homo sapiens	POLD3		R-HSA-5358579
R-HSA-5358565	Mismatch repair (MMR) directed by MSH2:MSH6 (MutSalpha)	1	22	0.0014529124290054154	0.38109887148026034	0.4915034266879512	1	10	7.17772035601493E-4	9606	Homo sapiens	POLD3		R-HSA-5358579
R-HSA-174824	Plasma lipoprotein assembly, remodeling, and clearance	3	102	0.006736230352661471	0.38363612378294254	0.4915034266879512	17	86	0.006172839506172839	9606	Homo sapiens	APOC1;MTTP;APOE		R-HSA-9737780;R-HSA-174786;R-HSA-174690;R-HSA-174624;R-HSA-174657;R-HSA-8933292;R-HSA-174660;R-HSA-174757;R-HSA-8854408;R-HSA-174706;R-HSA-174739;R-HSA-8866321;R-HSA-174741;R-HSA-8854462;R-HSA-174808;R-HSA-266303;R-HSA-8866329
R-HSA-5362768	Hh mutants are degraded by ERAD	2	61	0.004028529916787742	0.38379588784953156	0.4915034266879512	1	6	4.306632213608958E-4	9606	Homo sapiens	PSMA5;PSMC5		R-HSA-5387392
R-HSA-5676590	NIK-->noncanonical NF-kB signaling	2	61	0.004028529916787742	0.38379588784953156	0.4915034266879512	1	9	6.459948320413437E-4	9606	Homo sapiens	PSMA5;PSMC5		R-HSA-5607731
R-HSA-5610783	Degradation of GLI2 by the proteasome	2	62	0.004094571390833444	0.3914602129790985	0.4915034266879512	1	5	3.588860178007465E-4	9606	Homo sapiens	PSMA5;PSMC5		R-HSA-5610757
R-HSA-5610785	GLI3 is processed to GLI3R by the proteasome	2	62	0.004094571390833444	0.3914602129790985	0.4915034266879512	1	5	3.588860178007465E-4	9606	Homo sapiens	PSMA5;PSMC5		R-HSA-5610754
R-HSA-187577	SCF(Skp2)-mediated degradation of p27/p21	2	62	0.004094571390833444	0.3914602129790985	0.4915034266879512	1	7	5.024404249210451E-4	9606	Homo sapiens	PSMA5;PSMC5		R-HSA-187574
R-HSA-5651801	PCNA-Dependent Long Patch Base Excision Repair	1	23	0.001518953903051116	0.3944607316991866	0.4915034266879512	6	6	4.306632213608958E-4	9606	Homo sapiens	POLD3		R-HSA-110368;R-HSA-110371;R-HSA-5651809;R-HSA-110363;R-HSA-5651805;R-HSA-110364
R-HSA-2033519	Activated point mutants of FGFR2	1	23	0.001518953903051116	0.3944607316991866	0.4915034266879512	6	10	7.17772035601493E-4	9606	Homo sapiens	FGF9		R-HSA-2033486;R-HSA-2077421;R-HSA-2033474;R-HSA-2077424;R-HSA-2033472;R-HSA-2033488
R-HSA-8849932	Synaptic adhesion-like molecules	1	23	0.001518953903051116	0.3944607316991866	0.4915034266879512	4	8	5.742176284811944E-4	9606	Homo sapiens	LRFN4		R-HSA-8849891;R-HSA-8855648;R-HSA-8849900;R-HSA-8849882
R-HSA-181429	Serotonin Neurotransmitter Release Cycle	1	23	0.001518953903051116	0.3944607316991866	0.4915034266879512	2	4	2.871088142405972E-4	9606	Homo sapiens	SYN2		R-HSA-380901;R-HSA-380905
R-HSA-164378	PKA activation in glucagon signalling	1	23	0.001518953903051116	0.3944607316991866	0.4915034266879512	1	2	1.435544071202986E-4	9606	Homo sapiens	ADCY3		R-HSA-164377
R-HSA-2564830	Cytosolic iron-sulfur cluster assembly	1	23	0.001518953903051116	0.3944607316991866	0.4915034266879512	1	3	2.153316106804479E-4	9606	Homo sapiens	BRIP1		R-HSA-2564828
R-HSA-163615	PKA activation	1	23	0.001518953903051116	0.3944607316991866	0.4915034266879512	1	4	2.871088142405972E-4	9606	Homo sapiens	ADCY3		R-HSA-111930
R-HSA-6804760	Regulation of TP53 Activity through Methylation	1	23	0.001518953903051116	0.3944607316991866	0.4915034266879512	1	12	8.613264427217916E-4	9606	Homo sapiens	EHMT2		R-HSA-6805755
R-HSA-5358508	Mismatch Repair	1	23	0.001518953903051116	0.3944607316991866	0.4915034266879512	1	17	0.001220212460522538	9606	Homo sapiens	POLD3		R-HSA-5358579
R-HSA-1257604	PIP3 activates AKT signaling	8	321	0.021199313168669926	0.40064389350963725	0.4915034266879512	7	86	0.006172839506172839	9606	Homo sapiens	PSMA5;PSMC5;PC;FGF9;CSNK2B;PPARG;FGFR4;GATAD2A		R-HSA-8944104;R-HSA-2316434;R-HSA-8943817;R-HSA-8850945;R-HSA-8850992;R-HSA-8944099;R-HSA-8943780
R-HSA-76005	Response to elevated platelet cytosolic Ca2+	4	148	0.009774138158763703	0.403389640518122	0.4915034266879512	4	14	0.0010048808498420902	9606	Homo sapiens	APOM;HABP4;CTSF;LY6G6F		R-HSA-481044;R-HSA-482772;R-HSA-481009;R-HSA-481007
R-HSA-174084	Autodegradation of Cdh1 by Cdh1:APC/C	2	64	0.004226654338924845	0.4066582762618318	0.4915034266879512	1	2	1.435544071202986E-4	9606	Homo sapiens	PSMA5;PSMC5		R-HSA-174058
R-HSA-5387390	Hh mutants abrogate ligand secretion	2	64	0.004226654338924845	0.4066582762618318	0.4915034266879512	1	7	5.024404249210451E-4	9606	Homo sapiens	PSMA5;PSMC5		R-HSA-5387392
R-HSA-167242	Abortive elongation of HIV-1 transcript in the absence of Tat	1	24	0.0015849953770968167	0.40753496932527167	0.4915034266879512	2	2	1.435544071202986E-4	9606	Homo sapiens	NELFE		R-HSA-167147;R-HSA-167087
R-HSA-9709603	Impaired BRCA2 binding to PALB2	1	24	0.0015849953770968167	0.40753496932527167	0.4915034266879512	1	1	7.17772035601493E-5	9606	Homo sapiens	BRIP1		R-HSA-9709601
R-HSA-5654710	PI-3K cascade:FGFR3	1	24	0.0015849953770968167	0.40753496932527167	0.4915034266879512	6	7	5.024404249210451E-4	9606	Homo sapiens	FGF9		R-HSA-5654709;R-HSA-5654643;R-HSA-5654640;R-HSA-5654641;R-HSA-5654705;R-HSA-5654637
R-HSA-392517	Rap1 signalling	1	24	0.0015849953770968167	0.40753496932527167	0.4915034266879512	1	7	5.024404249210451E-4	9606	Homo sapiens	RAF1		R-HSA-392835
R-HSA-8964058	HDL remodeling	1	24	0.0015849953770968167	0.40753496932527167	0.4915034266879512	1	13	9.331036462819408E-4	9606	Homo sapiens	APOE		R-HSA-266303
R-HSA-9006925	Intracellular signaling by second messengers	9	368	0.024303262448817857	0.41028272229078655	0.4915034266879512	8	114	0.00818260120585702	9606	Homo sapiens	PSMA5;PSMC5;PC;FGF9;CSNK2B;ADCY3;PPARG;FGFR4;GATAD2A		R-HSA-8944104;R-HSA-2316434;R-HSA-8943817;R-HSA-8850945;R-HSA-8850992;R-HSA-111930;R-HSA-8944099;R-HSA-8943780
R-HSA-1632852	Macroautophagy	4	150	0.009906221106855104	0.4131116007426028	0.4915034266879512	15	87	0.006244616709732989	9606	Homo sapiens	MAP1LC3A;MTMR3;TOMM40;CSNK2B		R-HSA-5682388;R-HSA-5682896;R-HSA-5681981;R-HSA-5678490;R-HSA-5682011;R-HSA-8948039;R-HSA-5205663;R-HSA-5679206;R-HSA-5205661;R-HSA-5681987;R-HSA-8959571;R-HSA-8959573;R-HSA-5205649;R-HSA-5683593;R-HSA-5682377
R-HSA-112399	IRS-mediated signalling	2	65	0.004292695812970546	0.4141886868537714	0.4915034266879512	1	9	6.459948320413437E-4	9606	Homo sapiens	FGF9;FGFR4		R-HSA-109699
R-HSA-2022870	Chondroitin sulfate biosynthesis	1	25	0.0016510368511425174	0.42032775720510895	0.4915034266879512	9	9	6.459948320413437E-4	9606	Homo sapiens	NCAN		R-HSA-9632034;R-HSA-2022911;R-HSA-1971487;R-HSA-9632033;R-HSA-1971482;R-HSA-2018682;R-HSA-1971483;R-HSA-2018659;R-HSA-1971491
R-HSA-5620922	BBSome-mediated cargo-targeting to cilium	1	25	0.0016510368511425174	0.42032775720510895	0.4915034266879512	5	5	3.588860178007465E-4	9606	Homo sapiens	BBS1		R-HSA-5617815;R-HSA-5624129;R-HSA-5624125;R-HSA-5624127;R-HSA-5624126
R-HSA-5654221	Phospholipase C-mediated cascade; FGFR2	1	25	0.0016510368511425174	0.42032775720510895	0.4915034266879512	3	3	2.153316106804479E-4	9606	Homo sapiens	FGF9		R-HSA-5654147;R-HSA-5654159;R-HSA-5654157
R-HSA-9701193	Defective HDR through Homologous Recombination (HRR) due to PALB2 loss of function	1	25	0.0016510368511425174	0.42032775720510895	0.4915034266879512	2	2	1.435544071202986E-4	9606	Homo sapiens	BRIP1		R-HSA-9704408;R-HSA-9704330
R-HSA-9701192	Defective HDR through Homologous Recombination (HRR) due to BRCA1 loss-of-function	1	25	0.0016510368511425174	0.42032775720510895	0.4915034266879512	1	1	7.17772035601493E-5	9606	Homo sapiens	BRIP1		R-HSA-9701199
R-HSA-9704646	Defective HDR through Homologous Recombination Repair (HRR) due to PALB2 loss of BRCA2/RAD51/RAD51C binding function	1	25	0.0016510368511425174	0.42032775720510895	0.4915034266879512	1	1	7.17772035601493E-5	9606	Homo sapiens	BRIP1		R-HSA-9704408
R-HSA-9704331	Defective HDR through Homologous Recombination Repair (HRR) due to PALB2 loss of BRCA1 binding function	1	25	0.0016510368511425174	0.42032775720510895	0.4915034266879512	1	1	7.17772035601493E-5	9606	Homo sapiens	BRIP1		R-HSA-9704330
R-HSA-9609523	Insertion of tail-anchored proteins into the endoplasmic reticulum membrane	1	25	0.0016510368511425174	0.42032775720510895	0.4915034266879512	3	7	5.024404249210451E-4	9606	Homo sapiens	BAG6		R-HSA-9609860;R-HSA-9610442;R-HSA-9617596
R-HSA-1181150	Signaling by NODAL	1	25	0.0016510368511425174	0.42032775720510895	0.4915034266879512	5	12	8.613264427217916E-4	9606	Homo sapiens	ACVR2B		R-HSA-1181155;R-HSA-1225894;R-HSA-1181351;R-HSA-1181156;R-HSA-1181355
R-HSA-140875	Common Pathway of Fibrin Clot Formation	1	25	0.0016510368511425174	0.42032775720510895	0.4915034266879512	6	29	0.0020815389032443296	9606	Homo sapiens	PROCR		R-HSA-5606996;R-HSA-141040;R-HSA-5607058;R-HSA-5607004;R-HSA-5591052;R-HSA-5603467
R-HSA-445144	Signal transduction by L1	1	25	0.0016510368511425174	0.42032775720510895	0.4915034266879512	1	11	7.895492391616423E-4	9606	Homo sapiens	CSNK2B		R-HSA-392752
R-HSA-373753	Nephrin family interactions	1	25	0.0016510368511425174	0.42032775720510895	0.4915034266879512	1	13	9.331036462819408E-4	9606	Homo sapiens	ACTN3		R-HSA-451403
R-HSA-4608870	Asymmetric localization of PCP proteins	2	66	0.004358737287016246	0.42167128386296104	0.4915034266879512	1	7	5.024404249210451E-4	9606	Homo sapiens	PSMA5;PSMC5		R-HSA-4608855
R-HSA-5607761	Dectin-1 mediated noncanonical NF-kB signaling	2	66	0.004358737287016246	0.42167128386296104	0.4915034266879512	1	9	6.459948320413437E-4	9606	Homo sapiens	PSMA5;PSMC5		R-HSA-5607731
R-HSA-9013695	NOTCH4 Intracellular Domain Regulates Transcription	1	26	0.0017170783251882183	0.43284513610118713	0.4915034266879512	9	9	6.459948320413437E-4	9606	Homo sapiens	NOTCH4		R-HSA-9604451;R-HSA-9604550;R-HSA-9013693;R-HSA-9605414;R-HSA-9604471;R-HSA-9013711;R-HSA-9604664;R-HSA-9604553;R-HSA-9604446
R-HSA-5654704	SHC-mediated cascade:FGFR3	1	26	0.0017170783251882183	0.43284513610118713	0.4915034266879512	4	4	2.871088142405972E-4	9606	Homo sapiens	FGF9		R-HSA-5654646;R-HSA-5654647;R-HSA-5654625;R-HSA-5654634
R-HSA-69186	Lagging Strand Synthesis	1	26	0.0017170783251882183	0.43284513610118713	0.4915034266879512	7	11	7.895492391616423E-4	9606	Homo sapiens	POLD3		R-HSA-69152;R-HSA-69074;R-HSA-69140;R-HSA-69127;R-HSA-69142;R-HSA-69144;R-HSA-69116
R-HSA-190241	FGFR2 ligand binding and activation	1	26	0.0017170783251882183	0.43284513610118713	0.4915034266879512	2	5	3.588860178007465E-4	9606	Homo sapiens	FGF9		R-HSA-190258;R-HSA-190413
R-HSA-162594	Early Phase of HIV Life Cycle	1	26	0.0017170783251882183	0.43284513610118713	0.4915034266879512	10	39	0.0027993109388458224	9606	Homo sapiens	HMGA1		R-HSA-175250;R-HSA-164514;R-HSA-8951690;R-HSA-175174;R-HSA-175108;R-HSA-164522;R-HSA-173115;R-HSA-162590;R-HSA-164845;R-HSA-175117
R-HSA-1368082	RORA activates gene expression	1	26	0.0017170783251882183	0.43284513610118713	0.4915034266879512	1	4	2.871088142405972E-4	9606	Homo sapiens	NCOA6		R-HSA-1801587
R-HSA-111931	PKA-mediated phosphorylation of CREB	1	26	0.0017170783251882183	0.43284513610118713	0.4915034266879512	1	7	5.024404249210451E-4	9606	Homo sapiens	ADCY3		R-HSA-111930
R-HSA-210991	Basigin interactions	1	26	0.0017170783251882183	0.43284513610118713	0.4915034266879512	1	10	7.17772035601493E-4	9606	Homo sapiens	SLC7A6		R-HSA-375131
R-HSA-174154	APC/C:Cdc20 mediated degradation of Securin	2	68	0.004490820235107647	0.43648736000495547	0.4915034266879512	1	3	2.153316106804479E-4	9606	Homo sapiens	PSMA5;PSMC5		R-HSA-174202
R-HSA-156590	Glutathione conjugation	2	68	0.004490820235107647	0.43648736000495547	0.4915034266879512	2	14	0.0010048808498420902	9606	Homo sapiens	GGT7;GSS		R-HSA-8943279;R-HSA-174394
R-HSA-1660499	Synthesis of PIPs at the plasma membrane	2	69	0.004556861709153349	0.4438182073648749	0.4915034266879512	6	33	0.0023686477174849267	9606	Homo sapiens	MTMR3		R-HSA-6809254;R-HSA-1676203;R-HSA-1675994;R-HSA-6809325;R-HSA-6809309;R-HSA-6809320
R-HSA-2428928	IRS-related events triggered by IGF1R	2	69	0.004556861709153349	0.4438182073648749	0.4915034266879512	1	12	8.613264427217916E-4	9606	Homo sapiens	FGF9;FGFR4		R-HSA-109699
R-HSA-5654706	FRS-mediated FGFR3 signaling	1	27	0.001783119799233919	0.4450930175098612	0.4915034266879512	9	9	6.459948320413437E-4	9606	Homo sapiens	FGF9		R-HSA-5654631;R-HSA-5654628;R-HSA-8941628;R-HSA-5654416;R-HSA-5654623;R-HSA-5654413;R-HSA-5654408;R-HSA-5654633;R-HSA-5654409
R-HSA-5696397	Gap-filling DNA repair synthesis and ligation in GG-NER	1	27	0.001783119799233919	0.4450930175098612	0.4915034266879512	2	2	1.435544071202986E-4	9606	Homo sapiens	POLD3		R-HSA-5690997;R-HSA-5691001
R-HSA-375165	NCAM signaling for neurite out-growth	2	70	0.004622903183199049	0.45109597182671846	0.4915034266879512	8	23	0.0016508756818834338	9606	Homo sapiens	NCAN;SPTBN2		R-HSA-392053;R-HSA-392054;R-HSA-392051;R-HSA-391868;R-HSA-375148;R-HSA-391871;R-HSA-391865;R-HSA-391866
R-HSA-69580	p53-Dependent G1/S DNA damage checkpoint	2	70	0.004622903183199049	0.45109597182671846	0.4915034266879512	1	22	0.0015790984783232845	9606	Homo sapiens	PSMA5;PSMC5		R-HSA-264458
R-HSA-69563	p53-Dependent G1 DNA Damage Response	2	70	0.004622903183199049	0.45109597182671846	0.4915034266879512	1	22	0.0015790984783232845	9606	Homo sapiens	PSMA5;PSMC5		R-HSA-264458
R-HSA-5654689	PI-3K cascade:FGFR1	1	28	0.0018491612732796196	0.457077186419072	0.4915034266879512	6	7	5.024404249210451E-4	9606	Homo sapiens	FGF9		R-HSA-5654692;R-HSA-5654596;R-HSA-5654594;R-HSA-5654690;R-HSA-5654592;R-HSA-5654591
R-HSA-350054	Notch-HLH transcription pathway	1	28	0.0018491612732796196	0.457077186419072	0.4915034266879512	1	2	1.435544071202986E-4	9606	Homo sapiens	NOTCH4		R-HSA-212356
R-HSA-212676	Dopamine Neurotransmitter Release Cycle	1	28	0.0018491612732796196	0.457077186419072	0.4915034266879512	2	5	3.588860178007465E-4	9606	Homo sapiens	SYN2		R-HSA-380869;R-HSA-380574
R-HSA-77387	Insulin receptor recycling	1	28	0.0018491612732796196	0.457077186419072	0.4915034266879512	2	6	4.306632213608958E-4	9606	Homo sapiens	ATP6V1G2		R-HSA-74723;R-HSA-5252133
R-HSA-977068	Termination of O-glycan biosynthesis	1	28	0.0018491612732796196	0.457077186419072	0.4915034266879512	1	4	2.871088142405972E-4	9606	Homo sapiens	C20orf173		R-HSA-981497
R-HSA-71384	Ethanol oxidation	1	28	0.0018491612732796196	0.457077186419072	0.4915034266879512	1	8	5.742176284811944E-4	9606	Homo sapiens	ACSS2		R-HSA-71735
R-HSA-163125	Post-translational modification: synthesis of GPI-anchored proteins	3	115	0.007594769515255581	0.45828944284589235	0.4915034266879512	2	16	0.0011484352569623888	9606	Homo sapiens	TECTB;PIGU;LY6G6C		R-HSA-162836;R-HSA-8940388
R-HSA-1169091	Activation of NF-kappaB in B cells	2	72	0.00475498613129045	0.4654878370320654	0.4915034266879512	1	10	7.17772035601493E-4	9606	Homo sapiens	PSMA5;PSMC5		R-HSA-1168640
R-HSA-1234176	Oxygen-dependent proline hydroxylation of Hypoxia-inducible Factor Alpha	2	72	0.00475498613129045	0.4654878370320654	0.4915034266879512	1	12	8.613264427217916E-4	9606	Homo sapiens	PSMA5;PSMC5		R-HSA-1234159
R-HSA-69615	G1/S DNA Damage Checkpoints	2	72	0.00475498613129045	0.4654878370320654	0.4915034266879512	2	26	0.0018662072925638817	9606	Homo sapiens	PSMA5;PSMC5		R-HSA-69600;R-HSA-264458
R-HSA-5358346	Hedgehog ligand biogenesis	2	72	0.00475498613129045	0.4654878370320654	0.4915034266879512	1	15	0.0010766580534022395	9606	Homo sapiens	PSMA5;PSMC5		R-HSA-5362448
R-HSA-2428924	IGF1R signaling cascade	2	72	0.00475498613129045	0.4654878370320654	0.4915034266879512	1	17	0.001220212460522538	9606	Homo sapiens	FGF9;FGFR4		R-HSA-109699
R-HSA-74751	Insulin receptor signalling cascade	2	72	0.00475498613129045	0.4654878370320654	0.4915034266879512	1	25	0.0017944300890037324	9606	Homo sapiens	FGF9;FGFR4		R-HSA-109699
R-HSA-9648895	Response of EIF2AK1 (HRI) to heme deficiency	1	29	0.0019152027473253203	0.46880330400773684	0.4915034266879512	6	20	0.001435544071202986	9606	Homo sapiens	CEBPG		R-HSA-9635927;R-HSA-1791118;R-HSA-9635915;R-HSA-9635912;R-HSA-9653742;R-HSA-9653724
R-HSA-2024101	CS/DS degradation	1	29	0.0019152027473253203	0.46880330400773684	0.4915034266879512	3	10	7.17772035601493E-4	9606	Homo sapiens	NCAN		R-HSA-1793176;R-HSA-2022056;R-HSA-2065233
R-HSA-194002	Glucocorticoid biosynthesis	1	29	0.0019152027473253203	0.46880330400773684	0.4915034266879512	1	9	6.459948320413437E-4	9606	Homo sapiens	CYP21A2		R-HSA-193981
R-HSA-5685942	HDR through Homologous Recombination (HRR)	2	73	0.004821027605336151	0.4725999093824381	0.4915034266879512	12	21	0.0015073212747631353	9606	Homo sapiens	POLD3;BRIP1		R-HSA-5693620;R-HSA-5693589;R-HSA-5686469;R-HSA-5686483;R-HSA-5693539;R-HSA-5693584;R-HSA-5685838;R-HSA-5685341;R-HSA-5686410;R-HSA-5686440;R-HSA-5693593;R-HSA-5693561
R-HSA-174184	Cdc20:Phospho-APC/C mediated degradation of Cyclin A	2	73	0.004821027605336151	0.4725999093824381	0.4915034266879512	1	3	2.153316106804479E-4	9606	Homo sapiens	PSMA5;PSMC5		R-HSA-174255
R-HSA-68949	Orc1 removal from chromatin	2	73	0.004821027605336151	0.4725999093824381	0.4915034266879512	1	4	2.871088142405972E-4	9606	Homo sapiens	PSMA5;PSMC5		R-HSA-68948
R-HSA-2404192	Signaling by Type 1 Insulin-like Growth Factor 1 Receptor (IGF1R)	2	73	0.004821027605336151	0.4725999093824381	0.4915034266879512	1	19	0.0013637668676428367	9606	Homo sapiens	FGF9;FGFR4		R-HSA-109699
R-HSA-8878159	Transcriptional regulation by RUNX3	3	118	0.007792893937392683	0.47499639464760923	0.4915034266879512	7	47	0.0033735285673270167	9606	Homo sapiens	PSMA5;BRD2;PSMC5		R-HSA-8952408;R-HSA-8951977;R-HSA-8952058;R-HSA-8952062;R-HSA-8952081;R-HSA-8952069;R-HSA-8952101
R-HSA-174178	APC/C:Cdh1 mediated degradation of Cdc20 and other APC/C:Cdh1 targeted proteins in late mitosis/early G1	2	74	0.004887069079381852	0.4796548369348652	0.4915034266879512	2	6	4.306632213608958E-4	9606	Homo sapiens	PSMA5;PSMC5		R-HSA-174105;R-HSA-188191
R-HSA-179419	APC:Cdc20 mediated degradation of cell cycle proteins prior to satisfation of the cell cycle checkpoint	2	74	0.004887069079381852	0.4796548369348652	0.4915034266879512	1	6	4.306632213608958E-4	9606	Homo sapiens	PSMA5;PSMC5		R-HSA-174255
R-HSA-5654688	SHC-mediated cascade:FGFR1	1	30	0.001981244221371021	0.48027691028739483	0.4915034266879512	4	4	2.871088142405972E-4	9606	Homo sapiens	FGF9		R-HSA-5654582;R-HSA-5654597;R-HSA-5654573;R-HSA-5654600
R-HSA-110314	Recognition of DNA damage by PCNA-containing replication complex	1	30	0.001981244221371021	0.48027691028739483	0.4915034266879512	3	6	4.306632213608958E-4	9606	Homo sapiens	POLD3		R-HSA-5652005;R-HSA-5651992;R-HSA-5652009
R-HSA-5621575	CD209 (DC-SIGN) signaling	1	30	0.001981244221371021	0.48027691028739483	0.4915034266879512	3	11	7.895492391616423E-4	9606	Homo sapiens	RAF1		R-HSA-5624486;R-HSA-5624492;R-HSA-5624494
R-HSA-933542	TRAF6 mediated NF-kB activation	1	30	0.001981244221371021	0.48027691028739483	0.4915034266879512	1	4	2.871088142405972E-4	9606	Homo sapiens	AGER		R-HSA-168166
R-HSA-69017	CDK-mediated phosphorylation and removal of Cdc6	2	75	0.004953110553427552	0.48665177324010234	0.4915034266879512	1	4	2.871088142405972E-4	9606	Homo sapiens	PSMA5;PSMC5		R-HSA-69016
R-HSA-9612973	Autophagy	4	166	0.010962884691586317	0.4892711697824379	0.4915034266879512	15	108	0.007751937984496124	9606	Homo sapiens	MAP1LC3A;MTMR3;TOMM40;CSNK2B		R-HSA-5682388;R-HSA-5682896;R-HSA-5681981;R-HSA-5678490;R-HSA-5682011;R-HSA-8948039;R-HSA-5205663;R-HSA-5679206;R-HSA-5205661;R-HSA-5681987;R-HSA-8959571;R-HSA-8959573;R-HSA-5205649;R-HSA-5683593;R-HSA-5682377
R-HSA-2672351	Stimuli-sensing channels	3	121	0.007991018359529785	0.4914638147354866	0.4915034266879512	3	33	0.0023686477174849267	9606	Homo sapiens	TRIM13;RAF1;TRPC4AP		R-HSA-2682349;R-HSA-2672334;R-HSA-3295579
R-HSA-5654693	FRS-mediated FGFR1 signaling	1	31	0.002047285695416722	0.4915034266879512	0.4915034266879512	9	9	6.459948320413437E-4	9606	Homo sapiens	FGF9		R-HSA-5654578;R-HSA-5654575;R-HSA-5654586;R-HSA-5654587;R-HSA-5654571;R-HSA-5654584;R-HSA-5654392;R-HSA-8941623;R-HSA-5654569
R-HSA-1971475	A tetrasaccharide linker sequence is required for GAG synthesis	1	31	0.002047285695416722	0.4915034266879512	0.4915034266879512	5	5	3.588860178007465E-4	9606	Homo sapiens	NCAN		R-HSA-1889981;R-HSA-9638064;R-HSA-1889978;R-HSA-1878002;R-HSA-1889955
R-HSA-5693554	Resolution of D-loop Structures through Synthesis-Dependent Strand Annealing (SDSA)	1	31	0.002047285695416722	0.4915034266879512	0.4915034266879512	1	1	7.17772035601493E-5	9606	Homo sapiens	BRIP1		R-HSA-5693589
R-HSA-5654695	PI-3K cascade:FGFR2	1	31	0.002047285695416722	0.4915034266879512	0.4915034266879512	6	7	5.024404249210451E-4	9606	Homo sapiens	FGF9		R-HSA-5654614;R-HSA-5654612;R-HSA-5654622;R-HSA-5654620;R-HSA-5654701;R-HSA-5654697
R-HSA-8949613	Cristae formation	1	31	0.002047285695416722	0.4915034266879512	0.4915034266879512	1	2	1.435544071202986E-4	9606	Homo sapiens	SAMM50		R-HSA-8949609
R-HSA-1187000	Fertilization	1	31	0.002047285695416722	0.4915034266879512	0.4915034266879512	2	9	6.459948320413437E-4	9606	Homo sapiens	CATSPER3		R-HSA-2534359;R-HSA-2534388
R-HSA-3214842	HDMs demethylate histones	1	31	0.002047285695416722	0.4915034266879512	0.4915034266879512	3	17	0.001220212460522538	9606	Homo sapiens	HIST1H4L;HIST1H4H		R-HSA-5661124;R-HSA-5661125;R-HSA-5423117
R-HSA-174411	Polymerase switching on the C-strand of the telomere	1	31	0.002047285695416722	0.4915034266879512	0.4915034266879512	1	6	4.306632213608958E-4	9606	Homo sapiens	POLD3		R-HSA-174448
R-HSA-3371497	HSP90 chaperone cycle for steroid hormone receptors (SHR) in the presence of ligand	2	76	0.0050191520274732535	0.49358993460980904	0.49358993460980904	8	22	0.0015790984783232845	9606	Homo sapiens	HSPA1L;HSPA1A		R-HSA-5618085;R-HSA-3371590;R-HSA-5618098;R-HSA-5618110;R-HSA-5618105;R-HSA-3371503;R-HSA-3371422;R-HSA-5618107
R-HSA-176409	APC/C:Cdc20 mediated degradation of mitotic proteins	2	76	0.0050191520274732535	0.49358993460980904	0.49358993460980904	2	13	9.331036462819408E-4	9606	Homo sapiens	PSMA5;PSMC5		R-HSA-174202;R-HSA-174255
R-HSA-176814	Activation of APC/C and APC/C:Cdc20 mediated degradation of mitotic proteins	2	77	0.005085193501518954	0.500468597818384	0.500468597818384	2	15	0.0010766580534022395	9606	Homo sapiens	PSMA5;PSMC5		R-HSA-174202;R-HSA-174255
R-HSA-110373	Resolution of AP sites via the multiple-nucleotide patch replacement pathway	1	32	0.0021133271694624223	0.5024881585882137	0.5024881585882137	6	19	0.0013637668676428367	9606	Homo sapiens	POLD3		R-HSA-110368;R-HSA-110371;R-HSA-5651809;R-HSA-110363;R-HSA-5651805;R-HSA-110364
R-HSA-2122948	Activated NOTCH1 Transmits Signal to the Nucleus	1	32	0.0021133271694624223	0.5024881585882137	0.5024881585882137	4	21	0.0015073212747631353	9606	Homo sapiens	ITCH		R-HSA-1980125;R-HSA-1912357;R-HSA-1980128;R-HSA-1912386
R-HSA-1855183	Synthesis of IP2, IP, and Ins in the cytosol	1	32	0.0021133271694624223	0.5024881585882137	0.5024881585882137	2	14	0.0010048808498420902	9606	Homo sapiens	MTMR3		R-HSA-6809238;R-HSA-6809565
R-HSA-525793	Myogenesis	1	32	0.0021133271694624223	0.5024881585882137	0.5024881585882137	2	14	0.0010048808498420902	9606	Homo sapiens	MEF2B		R-HSA-448963;R-HSA-448955
R-HSA-3295583	TRP channels	1	32	0.0021133271694624223	0.5024881585882137	0.5024881585882137	1	7	5.024404249210451E-4	9606	Homo sapiens	TRPC4AP		R-HSA-3295579
R-HSA-9609690	HCMV Early Events	5	215	0.01419891691982565	0.503641951105956	0.503641951105956	5	12	8.613264427217916E-4	9606	Homo sapiens	HIST1H2BN;HIST1H4L;HIST1H2BF;HIST1H4H;HIST1H2BE;HIST1H2BD		R-HSA-9614816;R-HSA-9621073;R-HSA-9614810;R-HSA-9614811;R-HSA-9623096
R-HSA-3906995	Diseases associated with O-glycosylation of proteins	2	78	0.005151234975564654	0.5072870978752834	0.5072870978752834	2	9	6.459948320413437E-4	9606	Homo sapiens	ADAMTSL3;NOTCH4		R-HSA-5096538;R-HSA-6785565
R-HSA-382556	ABC-family proteins mediated transport	3	124	0.008189142781666887	0.507674470769045	0.507674470769045	4	27	0.001937984496124031	9606	Homo sapiens	PSMA5;PSMC5;RNF5		R-HSA-8866551;R-HSA-8866546;R-HSA-8866542;R-HSA-8866553
R-HSA-9609507	Protein localization	4	170	0.011227050587769119	0.5077044928298364	0.5077044928298364	7	53	0.003804191788687913	9606	Homo sapiens	BAG6;SAMM50;TOMM40;CHCHD7		R-HSA-1268022;R-HSA-9609860;R-HSA-9610442;R-HSA-1307802;R-HSA-1268025;R-HSA-9617596;R-HSA-1299484
R-HSA-174414	Processive synthesis on the C-strand of the telomere	1	33	0.002179368643508123	0.5132362977925932	0.5132362977925932	7	7	5.024404249210451E-4	9606	Homo sapiens	POLD3		R-HSA-174451;R-HSA-174438;R-HSA-174456;R-HSA-174441;R-HSA-174446;R-HSA-174444;R-HSA-174445
R-HSA-5654699	SHC-mediated cascade:FGFR2	1	33	0.002179368643508123	0.5132362977925932	0.5132362977925932	4	4	2.871088142405972E-4	9606	Homo sapiens	FGF9		R-HSA-5654406;R-HSA-5654407;R-HSA-5654404;R-HSA-5654402
R-HSA-167243	Tat-mediated HIV elongation arrest and recovery	1	33	0.002179368643508123	0.5132362977925932	0.5132362977925932	3	3	2.153316106804479E-4	9606	Homo sapiens	NELFE		R-HSA-167090;R-HSA-167459;R-HSA-167148
R-HSA-167238	Pausing and recovery of Tat-mediated HIV elongation	1	33	0.002179368643508123	0.5132362977925932	0.5132362977925932	2	2	1.435544071202986E-4	9606	Homo sapiens	NELFE		R-HSA-167076;R-HSA-167150
R-HSA-5655332	Signaling by FGFR3 in disease	1	33	0.002179368643508123	0.5132362977925932	0.5132362977925932	13	21	0.0015073212747631353	9606	Homo sapiens	FGF9		R-HSA-5655285;R-HSA-5655315;R-HSA-5655262;R-HSA-5655295;R-HSA-5655289;R-HSA-5655270;R-HSA-2077420;R-HSA-2012074;R-HSA-2012073;R-HSA-5655247;R-HSA-5655244;R-HSA-5655277;R-HSA-5655243
R-HSA-445095	Interaction between L1 and Ankyrins	1	33	0.002179368643508123	0.5132362977925932	0.5132362977925932	2	4	2.871088142405972E-4	9606	Homo sapiens	SPTBN2		R-HSA-392751;R-HSA-373739
R-HSA-75109	Triglyceride biosynthesis	1	33	0.002179368643508123	0.5132362977925932	0.5132362977925932	1	7	5.024404249210451E-4	9606	Homo sapiens	GPAM		R-HSA-75886
R-HSA-8866652	Synthesis of active ubiquitin: roles of E1 and E2 enzymes	1	33	0.002179368643508123	0.5132362977925932	0.5132362977925932	1	16	0.0011484352569623888	9606	Homo sapiens	UBE2Q2L		R-HSA-8852129
R-HSA-975634	Retinoid metabolism and transport	2	79	0.005217276449610355	0.5140448258633639	0.5140448258633639	8	28	0.0020097616996841805	9606	Homo sapiens	APOM;APOE		R-HSA-2404131;R-HSA-2404140;R-HSA-2424254;R-HSA-2395768;R-HSA-2395784;R-HSA-2423785;R-HSA-5246478;R-HSA-2429643
R-HSA-351202	Metabolism of polyamines	2	80	0.005283317923656056	0.520741226844476	0.520741226844476	1	17	0.001220212460522538	9606	Homo sapiens	PSMA5;PSMC5		R-HSA-353125
R-HSA-5654700	FRS-mediated FGFR2 signaling	1	34	0.0022454101175538236	0.5237529249552868	0.5237529249552868	9	9	6.459948320413437E-4	9606	Homo sapiens	FGF9		R-HSA-5654615;R-HSA-5654608;R-HSA-5654607;R-HSA-5654399;R-HSA-8941618;R-HSA-5654605;R-HSA-5654397;R-HSA-5654618;R-HSA-5654603
R-HSA-167287	HIV elongation arrest and recovery	1	34	0.0022454101175538236	0.5237529249552868	0.5237529249552868	3	3	2.153316106804479E-4	9606	Homo sapiens	NELFE		R-HSA-167284;R-HSA-167288;R-HSA-167481
R-HSA-167290	Pausing and recovery of HIV elongation	1	34	0.0022454101175538236	0.5237529249552868	0.5237529249552868	2	2	1.435544071202986E-4	9606	Homo sapiens	NELFE		R-HSA-167282;R-HSA-167292
R-HSA-167158	Formation of the HIV-1 Early Elongation Complex	1	34	0.0022454101175538236	0.5237529249552868	0.5237529249552868	2	5	3.588860178007465E-4	9606	Homo sapiens	NELFE		R-HSA-167478;R-HSA-167085
R-HSA-113418	Formation of the Early Elongation Complex	1	34	0.0022454101175538236	0.5237529249552868	0.5237529249552868	1	3	2.153316106804479E-4	9606	Homo sapiens	NELFE		R-HSA-113402
R-HSA-5654732	Negative regulation of FGFR3 signaling	1	34	0.0022454101175538236	0.5237529249552868	0.5237529249552868	3	14	0.0010048808498420902	9606	Homo sapiens	FGF9		R-HSA-5654679;R-HSA-5654565;R-HSA-5654730
R-HSA-1592230	Mitochondrial biogenesis	3	128	0.00845330867784969	0.5288630113099881	0.5288630113099881	3	36	0.002583979328165375	9606	Homo sapiens	SAMM50;ACSS2;NCOA6		R-HSA-8949609;R-HSA-1592238;R-HSA-5688289
R-HSA-9610379	HCMV Late Events	4	175	0.011557257957997622	0.5303190532263838	0.5303190532263838	1	19	0.0013637668676428367	9606	Homo sapiens	HIST1H2BN;HIST1H4L;HIST1H2BF;HIST1H4H;HIST1H2BE;HIST1H2BD		R-HSA-9698928
R-HSA-9711123	Cellular response to chemical stress	6	269	0.01776515651829349	0.533259556714189	0.533259556714189	14	134	0.009618145277060005	9606	Homo sapiens	PSMA5;PSMC5;CCS;NCOA6;CSNK2B;TM6SF2		R-HSA-8951723;R-HSA-9762096;R-HSA-3780958;R-HSA-9755507;R-HSA-400143;R-HSA-8932322;R-HSA-3780979;R-HSA-8932355;R-HSA-3299753;R-HSA-3697860;R-HSA-9758088;R-HSA-9755304;R-HSA-9755306;R-HSA-9758090
R-HSA-1226099	Signaling by FGFR in disease	2	82	0.005415400871747457	0.5339480857992275	0.5339480857992275	56	99	0.0071059431524547806	9606	Homo sapiens	FGF9;FGFR4		R-HSA-2023455;R-HSA-5655252;R-HSA-2046363;R-HSA-2023451;R-HSA-5655248;R-HSA-5655262;R-HSA-5655263;R-HSA-5654748;R-HSA-5655235;R-HSA-5655233;R-HSA-5655247;R-HSA-5655244;R-HSA-5655245;R-HSA-5655243;R-HSA-5655240;R-HSA-5655241;R-HSA-5655284;R-HSA-5655285;R-HSA-2012086;R-HSA-2012087;R-HSA-5655295;R-HSA-5655290;R-HSA-5655289;R-HSA-5655270;R-HSA-5655268;R-HSA-5655269;R-HSA-2012074;R-HSA-5655266;R-HSA-2…
R-HSA-9709570	Impaired BRCA2 binding to RAD51	1	35	0.0023114515915995245	0.5340430119526055	0.5340430119526055	1	1	7.17772035601493E-5	9606	Homo sapiens	BRIP1		R-HSA-9709571
R-HSA-5654708	Downstream signaling of activated FGFR3	1	35	0.0023114515915995245	0.5340430119526055	0.5340430119526055	22	23	0.0016508756818834338	9606	Homo sapiens	FGF9		R-HSA-5654646;R-HSA-5654647;R-HSA-5654709;R-HSA-5654643;R-HSA-5654224;R-HSA-5654640;R-HSA-5654416;R-HSA-5654641;R-HSA-5654705;R-HSA-5654623;R-HSA-5654631;R-HSA-5654148;R-HSA-5654628;R-HSA-8941628;R-HSA-5654625;R-HSA-5654222;R-HSA-5654637;R-HSA-5654413;R-HSA-5654634;R-HSA-5654408;R-HSA-5654633;R-HSA-5654409
R-HSA-5656169	Termination of translesion DNA synthesis	1	35	0.0023114515915995245	0.5340430119526055	0.5340430119526055	2	9	6.459948320413437E-4	9606	Homo sapiens	POLD3		R-HSA-5653840;R-HSA-5653838
R-HSA-180024	DARPP-32 events	1	35	0.0023114515915995245	0.5340430119526055	0.5340430119526055	1	12	8.613264427217916E-4	9606	Homo sapiens	PDE4C		R-HSA-111962
R-HSA-1592389	Activation of Matrix Metalloproteinases	1	35	0.0023114515915995245	0.5340430119526055	0.5340430119526055	2	27	0.001937984496124031	9606	Homo sapiens	MMP24		R-HSA-1605825;R-HSA-1602466
R-HSA-373760	L1CAM interactions	3	130	0.008585391625941092	0.5392659204103499	0.5392659204103499	4	54	0.003875968992248062	9606	Homo sapiens	NCAN;CSNK2B;SPTBN2		R-HSA-392752;R-HSA-392751;R-HSA-373739;R-HSA-374683
R-HSA-8939902	Regulation of RUNX2 expression and activity	2	83	0.005481442345793158	0.5404576858155866	0.5404576858155866	4	32	0.0022968705139247776	9606	Homo sapiens	PSMA5;PSMC5		R-HSA-8939801;R-HSA-9008475;R-HSA-9008110;R-HSA-9009362
R-HSA-8852276	The role of GTSE1 in G2/M progression after G2 checkpoint	2	83	0.005481442345793158	0.5404576858155866	0.5404576858155866	1	10	7.17772035601493E-4	9606	Homo sapiens	PSMA5;PSMC5		R-HSA-8852354
R-HSA-176408	Regulation of APC/C activators between G1/S and early anaphase	2	83	0.005481442345793158	0.5404576858155866	0.5404576858155866	1	14	0.0010048808498420902	9606	Homo sapiens	PSMA5;PSMC5		R-HSA-174203
R-HSA-5633007	Regulation of TP53 Activity	4	178	0.011755382380134724	0.5436418364856318	0.5436418364856318	5	98	0.0070341659488946315	9606	Homo sapiens	BRIP1;EHMT2;CSNK2B;GATAD2A		R-HSA-6805061;R-HSA-6799332;R-HSA-6805059;R-HSA-6805650;R-HSA-6805755
R-HSA-5619107	Defective TPR may confer susceptibility towards thyroid papillary carcinoma (TPC)	1	36	0.002377493065645225	0.5441114242051006	0.5441114242051006	1	1	7.17772035601493E-5	9606	Homo sapiens	GCKR		R-HSA-5661474
R-HSA-380972	Energy dependent regulation of mTOR by LKB1-AMPK	1	36	0.002377493065645225	0.5441114242051006	0.5441114242051006	2	7	5.024404249210451E-4	9606	Homo sapiens	STRADA		R-HSA-200421;R-HSA-380942
R-HSA-69239	Synthesis of DNA	3	132	0.008717474574032493	0.5495365805033645	0.5495365805033645	9	27	0.001937984496124031	9606	Homo sapiens	PSMA5;POLD3;PSMC5		R-HSA-69152;R-HSA-69074;R-HSA-68948;R-HSA-69140;R-HSA-69127;R-HSA-69142;R-HSA-69016;R-HSA-69144;R-HSA-69116
R-HSA-5693568	Resolution of D-loop Structures through Holliday Junction Intermediates	1	37	0.002443534539690926	0.5539629229499934	0.5539629229499934	6	9	6.459948320413437E-4	9606	Homo sapiens	BRIP1		R-HSA-5686469;R-HSA-5686483;R-HSA-5693539;R-HSA-5693584;R-HSA-5686410;R-HSA-5686440
R-HSA-2129379	Molecules associated with elastic fibres	1	37	0.002443534539690926	0.5539629229499934	0.5539629229499934	1	10	7.17772035601493E-4	9606	Homo sapiens	GDF5		R-HSA-2396399
R-HSA-936440	Negative regulators of DDX58/IFIH1 signaling	1	37	0.002443534539690926	0.5539629229499934	0.5539629229499934	1	13	9.331036462819408E-4	9606	Homo sapiens	ITCH		R-HSA-990526
R-HSA-203615	eNOS activation	1	37	0.002443534539690926	0.5539629229499934	0.5539629229499934	1	20	0.001435544071202986	9606	Homo sapiens	DDAH2		R-HSA-5693373
R-HSA-5673001	RAF/MAP kinase cascade	7	322	0.021265354642715624	0.554530738383683	0.554530738383683	27	75	0.005383290267011198	9606	Homo sapiens	PSMA5;PSMC5;FGF9;RASA2;FGFR4;RAF1;SPTBN2		R-HSA-5672980;R-HSA-5674132;R-HSA-5672978;R-HSA-5674130;R-HSA-5674140;R-HSA-5675417;R-HSA-5672966;R-HSA-9657603;R-HSA-5672965;R-HSA-9657606;R-HSA-5658435;R-HSA-5672960;R-HSA-5672961;R-HSA-5672972;R-HSA-5672973;R-HSA-9657608;R-HSA-9658445;R-HSA-5672969;R-HSA-5672950;R-HSA-5672951;R-HSA-5658231;R-HSA-9653108;R-HSA-5658430;R-HSA-5675194;R-HSA-9657599;R-HSA-5675431;R-HSA-5675433
R-HSA-1234174	Cellular response to hypoxia	2	86	0.00567956676793026	0.5596069912613996	0.5596069912613996	1	20	0.001435544071202986	9606	Homo sapiens	PSMA5;PSMC5		R-HSA-1234159
R-HSA-5693537	Resolution of D-Loop Structures	1	38	0.0025095760137366268	0.5636021674654943	0.5636021674654943	7	10	7.17772035601493E-4	9606	Homo sapiens	BRIP1		R-HSA-5693589;R-HSA-5686469;R-HSA-5686483;R-HSA-5693539;R-HSA-5693584;R-HSA-5686410;R-HSA-5686440
R-HSA-69190	DNA strand elongation	1	38	0.0025095760137366268	0.5636021674654943	0.5636021674654943	7	15	0.0010766580534022395	9606	Homo sapiens	POLD3		R-HSA-69152;R-HSA-69074;R-HSA-69140;R-HSA-69127;R-HSA-69142;R-HSA-69144;R-HSA-69116
R-HSA-5675482	Regulation of necroptotic cell death	1	38	0.0025095760137366268	0.5636021674654943	0.5636021674654943	2	18	0.0012919896640826874	9606	Homo sapiens	PELI3		R-HSA-9686922;R-HSA-9686920
R-HSA-5579029	Metabolic disorders of biological oxidation enzymes	2	87	0.005745608241975961	0.5658626878143485	0.5658626878143485	2	38	0.0027275337352856734	9606	Homo sapiens	CYP21A2;GSS		R-HSA-5602901;R-HSA-5601976
R-HSA-195258	RHO GTPase Effectors	7	326	0.02152952053889843	0.5675422874823265	0.5675422874823265	17	113	0.00811082400229687	9606	Homo sapiens	HIST1H2BN;HIST1H4L;MKL1;HIST1H2BF;HIST1H4H;HIST1H2BE;RHOD;HIST1H2BD		R-HSA-5666001;R-HSA-5665982;R-HSA-5666046;R-HSA-5625849;R-HSA-5625848;R-HSA-5625784;R-HSA-5625883;R-HSA-5666104;R-HSA-5666008;R-HSA-5625797;R-HSA-5625796;R-HSA-5666049;R-HSA-5665998;R-HSA-5665999;R-HSA-5625870;R-HSA-5625774;R-HSA-5666088
R-HSA-2151201	Transcriptional activation of mitochondrial biogenesis	2	88	0.0058116497160216616	0.5720543299242999	0.5720543299242999	2	32	0.0022968705139247776	9606	Homo sapiens	ACSS2;NCOA6		R-HSA-1592238;R-HSA-5688289
R-HSA-69202	Cyclin E associated events during G1/S transition	2	88	0.0058116497160216616	0.5720543299242999	0.5720543299242999	1	20	0.001435544071202986	9606	Homo sapiens	PSMA5;PSMC5		R-HSA-187574
R-HSA-5083635	Defective B3GALTL causes PpS	1	39	0.002575617487782327	0.5730337172476098	0.5730337172476098	1	1	7.17772035601493E-5	9606	Homo sapiens	ADAMTSL3		R-HSA-6785565
R-HSA-5685938	HDR through Single Strand Annealing (SSA)	1	39	0.002575617487782327	0.5730337172476098	0.5730337172476098	4	6	4.306632213608958E-4	9606	Homo sapiens	BRIP1		R-HSA-5686642;R-HSA-5686657;R-HSA-5693564;R-HSA-5693580
R-HSA-5654726	Negative regulation of FGFR1 signaling	1	39	0.002575617487782327	0.5730337172476098	0.5730337172476098	3	15	0.0010766580534022395	9606	Homo sapiens	FGF9		R-HSA-5654672;R-HSA-5654560;R-HSA-5654673
R-HSA-917977	Transferrin endocytosis and recycling	1	39	0.002575617487782327	0.5730337172476098	0.5730337172476098	2	11	7.895492391616423E-4	9606	Homo sapiens	ATP6V1G2		R-HSA-5252133;R-HSA-917841
R-HSA-9619665	EGR2 and SOX10-mediated initiation of Schwann cell myelination	1	39	0.002575617487782327	0.5730337172476098	0.5730337172476098	3	26	0.0018662072925638817	9606	Homo sapiens	ADGRG6		R-HSA-9614273;R-HSA-9614271;R-HSA-9613644
R-HSA-1839124	FGFR1 mutant receptor activation	1	39	0.002575617487782327	0.5730337172476098	0.5730337172476098	2	25	0.0017944300890037324	9606	Homo sapiens	FGF9		R-HSA-2023455;R-HSA-2023451
R-HSA-9037629	Lewis blood group biosynthesis	1	39	0.002575617487782327	0.5730337172476098	0.5730337172476098	1	13	9.331036462819408E-4	9606	Homo sapiens	C20orf173		R-HSA-9605600
R-HSA-6804758	Regulation of TP53 Activity through Acetylation	1	39	0.002575617487782327	0.5730337172476098	0.5730337172476098	1	14	0.0010048808498420902	9606	Homo sapiens	GATAD2A		R-HSA-6805650
R-HSA-5684996	MAPK1/MAPK3 signaling	7	329	0.02172764496103553	0.577186288767845	0.577186288767845	27	82	0.005885730691932242	9606	Homo sapiens	PSMA5;PSMC5;FGF9;RASA2;FGFR4;RAF1;SPTBN2		R-HSA-5672980;R-HSA-5674132;R-HSA-5672978;R-HSA-5674130;R-HSA-5674140;R-HSA-5675417;R-HSA-5672966;R-HSA-9657603;R-HSA-5672965;R-HSA-9657606;R-HSA-5658435;R-HSA-5672960;R-HSA-5672961;R-HSA-5672972;R-HSA-5672973;R-HSA-9657608;R-HSA-9658445;R-HSA-5672969;R-HSA-5672950;R-HSA-5672951;R-HSA-5658231;R-HSA-9653108;R-HSA-5658430;R-HSA-5675194;R-HSA-9657599;R-HSA-5675431;R-HSA-5675433
R-HSA-6806667	Metabolism of fat-soluble vitamins	2	89	0.005877691190067362	0.5781817641442915	0.5781817641442915	8	34	0.002440424921045076	9606	Homo sapiens	APOM;APOE		R-HSA-2404131;R-HSA-2404140;R-HSA-2424254;R-HSA-2395768;R-HSA-2395784;R-HSA-2423785;R-HSA-5246478;R-HSA-2429643
R-HSA-390522	Striated Muscle Contraction	1	40	0.002641658961828028	0.5822620341406165	0.5822620341406165	4	4	2.871088142405972E-4	9606	Homo sapiens	ACTN3		R-HSA-390597;R-HSA-390598;R-HSA-390593;R-HSA-390595
R-HSA-170822	Regulation of Glucokinase by Glucokinase Regulatory Protein	1	40	0.002641658961828028	0.5822620341406165	0.5822620341406165	4	5	3.588860178007465E-4	9606	Homo sapiens	GCKR		R-HSA-170810;R-HSA-170824;R-HSA-170799;R-HSA-170796
R-HSA-390471	Association of TriC/CCT with target proteins during biosynthesis	1	40	0.002641658961828028	0.5822620341406165	0.5822620341406165	1	2	1.435544071202986E-4	9606	Homo sapiens	SKIV2L		R-HSA-390470
R-HSA-163359	Glucagon signaling in metabolic regulation	1	40	0.002641658961828028	0.5822620341406165	0.5822620341406165	2	6	4.306632213608958E-4	9606	Homo sapiens	ADCY3		R-HSA-163617;R-HSA-164377
R-HSA-4090294	SUMOylation of intracellular receptors	1	40	0.002641658961828028	0.5822620341406165	0.5822620341406165	1	25	0.0017944300890037324	9606	Homo sapiens	PPARG		R-HSA-4717461
R-HSA-69656	Cyclin A:Cdk2-associated events at S phase entry	2	90	0.005943732664113063	0.5842448732875283	0.5842448732875283	1	19	0.0013637668676428367	9606	Homo sapiens	PSMA5;PSMC5		R-HSA-187574
R-HSA-1168372	Downstream signaling events of B Cell Receptor (BCR)	2	91	0.006009774138158764	0.5902435749441404	0.5902435749441404	1	15	0.0010766580534022395	9606	Homo sapiens	PSMA5;PSMC5		R-HSA-1168640
R-HSA-195253	Degradation of beta-catenin by the destruction complex	2	91	0.006009774138158764	0.5902435749441404	0.5902435749441404	1	23	0.0016508756818834338	9606	Homo sapiens	PSMA5;PSMC5		R-HSA-2130282
R-HSA-5173214	O-glycosylation of TSR domain-containing proteins	1	41	0.0027077004358737286	0.5912914844223398	0.5912914844223398	2	2	1.435544071202986E-4	9606	Homo sapiens	ADAMTSL3		R-HSA-5173005;R-HSA-5173192
R-HSA-5673000	RAF activation	1	41	0.0027077004358737286	0.5912914844223398	0.5912914844223398	8	12	8.613264427217916E-4	9606	Homo sapiens	RAF1		R-HSA-5672966;R-HSA-5672950;R-HSA-5672951;R-HSA-5672960;R-HSA-5672961;R-HSA-9653108;R-HSA-9658445;R-HSA-5672969
R-HSA-5696400	Dual Incision in GG-NER	1	41	0.0027077004358737286	0.5912914844223398	0.5912914844223398	2	3	2.153316106804479E-4	9606	Homo sapiens	POLD3		R-HSA-5690213;R-HSA-5690988
R-HSA-9675136	Diseases of DNA Double-Strand Break Repair	1	41	0.0027077004358737286	0.5912914844223398	0.5912914844223398	5	9	6.459948320413437E-4	9606	Homo sapiens	BRIP1		R-HSA-9709601;R-HSA-9709571;R-HSA-9701199;R-HSA-9704408;R-HSA-9704330
R-HSA-9701190	Defective homologous recombination repair (HRR) due to BRCA2 loss of function	1	41	0.0027077004358737286	0.5912914844223398	0.5912914844223398	2	4	2.871088142405972E-4	9606	Homo sapiens	BRIP1		R-HSA-9709601;R-HSA-9709571
R-HSA-5654727	Negative regulation of FGFR2 signaling	1	41	0.0027077004358737286	0.5912914844223398	0.5912914844223398	3	14	0.0010048808498420902	9606	Homo sapiens	FGF9		R-HSA-5654677;R-HSA-5654562;R-HSA-5654729
R-HSA-6814122	Cooperation of PDCL (PhLP1) and TRiC/CCT in G-protein beta folding	1	41	0.0027077004358737286	0.5912914844223398	0.5912914844223398	1	11	7.895492391616423E-4	9606	Homo sapiens	CSNK2B		R-HSA-6814409
R-HSA-168638	NOD1/2 Signaling Pathway	1	41	0.0027077004358737286	0.5912914844223398	0.5912914844223398	1	18	0.0012919896640826874	9606	Homo sapiens	ITCH		R-HSA-688137
R-HSA-202131	Metabolism of nitric oxide: NOS3 activation and regulation	1	41	0.0027077004358737286	0.5912914844223398	0.5912914844223398	1	26	0.0018662072925638817	9606	Homo sapiens	DDAH2		R-HSA-5693373
R-HSA-174143	APC/C-mediated degradation of cell cycle proteins	2	92	0.006075815612204464	0.5961778200449799	0.5961778200449799	6	40	0.002871088142405972	9606	Homo sapiens	PSMA5;PSMC5		R-HSA-174058;R-HSA-174202;R-HSA-174203;R-HSA-174105;R-HSA-188191;R-HSA-174255
R-HSA-453276	Regulation of mitotic cell cycle	2	92	0.006075815612204464	0.5961778200449799	0.5961778200449799	6	40	0.002871088142405972	9606	Homo sapiens	PSMA5;PSMC5		R-HSA-174058;R-HSA-174202;R-HSA-174203;R-HSA-174105;R-HSA-188191;R-HSA-174255
R-HSA-5654687	Downstream signaling of activated FGFR1	1	42	0.0027737419099194294	0.6001263408448061	0.6001263408448061	23	24	0.0017226528854435831	9606	Homo sapiens	FGF9		R-HSA-5654582;R-HSA-5654167;R-HSA-5654165;R-HSA-5654578;R-HSA-5654591;R-HSA-5654586;R-HSA-5654587;R-HSA-5654584;R-HSA-5654392;R-HSA-5654692;R-HSA-5654596;R-HSA-5654149;R-HSA-5654597;R-HSA-5654594;R-HSA-5654690;R-HSA-5656064;R-HSA-5654592;R-HSA-5654575;R-HSA-5654573;R-HSA-5654571;R-HSA-5654600;R-HSA-8941623;R-HSA-5654569
R-HSA-5654696	Downstream signaling of activated FGFR2	1	42	0.0027737419099194294	0.6001263408448061	0.6001263408448061	22	23	0.0016508756818834338	9606	Homo sapiens	FGF9		R-HSA-5654614;R-HSA-5654615;R-HSA-5654612;R-HSA-5654608;R-HSA-5654622;R-HSA-5654399;R-HSA-5654620;R-HSA-5654397;R-HSA-5654618;R-HSA-5654406;R-HSA-5654407;R-HSA-5654404;R-HSA-5654402;R-HSA-5654147;R-HSA-5654159;R-HSA-5654607;R-HSA-8941618;R-HSA-5654157;R-HSA-5654701;R-HSA-5654605;R-HSA-5654603;R-HSA-5654697
R-HSA-5693616	Presynaptic phase of homologous DNA pairing and strand exchange	1	42	0.0027737419099194294	0.6001263408448061	0.6001263408448061	2	7	5.024404249210451E-4	9606	Homo sapiens	BRIP1		R-HSA-5685341;R-HSA-5693561
R-HSA-3296482	Defects in vitamin and cofactor metabolism	1	42	0.0027737419099194294	0.6001263408448061	0.6001263408448061	1	20	0.001435544071202986	9606	Homo sapiens	PC		R-HSA-9035988
R-HSA-5688426	Deubiquitination	6	289	0.0190859859992075	0.6028843830768131	0.6028843830768131	6	77	0.005526844674131496	9606	Homo sapiens	PSMA5;HIST1H2BN;PSMC5;HIST1H2BF;HIST1H2BE;HIST1H2BD		R-HSA-5689539;R-HSA-5696960;R-HSA-5690080;R-HSA-5697009;R-HSA-5665854;R-HSA-5665871
R-HSA-5389840	Mitochondrial translation elongation	2	94	0.006207898560295866	0.6078529027054289	0.6078529027054289	8	8	5.742176284811944E-4	9606	Homo sapiens	BRIP1;TUFM		R-HSA-5389842;R-HSA-5389857;R-HSA-5419268;R-HSA-5419269;R-HSA-5389845;R-HSA-5389848;R-HSA-5419279;R-HSA-5419261
R-HSA-69052	Switching of origins to a post-replicative state	2	94	0.006207898560295866	0.6078529027054289	0.6078529027054289	2	10	7.17772035601493E-4	9606	Homo sapiens	PSMA5;PSMC5		R-HSA-68948;R-HSA-69016
R-HSA-1839126	FGFR2 mutant receptor activation	1	43	0.00283978338396513	0.6087707846316908	0.6087707846316908	6	18	0.0012919896640826874	9606	Homo sapiens	FGF9		R-HSA-2033486;R-HSA-2077421;R-HSA-2033474;R-HSA-2077424;R-HSA-2033472;R-HSA-2033488
R-HSA-114604	GPVI-mediated activation cascade	1	43	0.00283978338396513	0.6087707846316908	0.6087707846316908	3	25	0.0017944300890037324	9606	Homo sapiens	C6orf25		R-HSA-453200;R-HSA-5684801;R-HSA-5684169
R-HSA-140877	Formation of Fibrin Clot (Clotting Cascade)	1	43	0.00283978338396513	0.6087707846316908	0.6087707846316908	6	61	0.004378409417169107	9606	Homo sapiens	PROCR		R-HSA-5606996;R-HSA-141040;R-HSA-5607058;R-HSA-5607004;R-HSA-5591052;R-HSA-5603467
R-HSA-1368108	BMAL1:CLOCK,NPAS2 activates circadian gene expression	1	43	0.00283978338396513	0.6087707846316908	0.6087707846316908	1	20	0.001435544071202986	9606	Homo sapiens	NCOA6		R-HSA-879724
R-HSA-111933	Calmodulin induced events	1	43	0.00283978338396513	0.6087707846316908	0.6087707846316908	1	23	0.0016508756818834338	9606	Homo sapiens	ADCY3		R-HSA-111930
R-HSA-111997	CaM pathway	1	43	0.00283978338396513	0.6087707846316908	0.6087707846316908	1	24	0.0017226528854435831	9606	Homo sapiens	ADCY3		R-HSA-111930
R-HSA-6804756	Regulation of TP53 Activity through Phosphorylation	2	95	0.0062739400343415665	0.6135937965326769	0.6135937965326769	3	26	0.0018662072925638817	9606	Homo sapiens	BRIP1;CSNK2B		R-HSA-6805061;R-HSA-6799332;R-HSA-6805059
R-HSA-76002	Platelet activation, signaling and aggregation	6	293	0.019350151895390307	0.6161260040883278	0.6161260040883278	9	117	0.008397932816537468	9606	Homo sapiens	APOM;HABP4;C6orf25;CTSF;RAF1;LY6G6F		R-HSA-443831;R-HSA-481044;R-HSA-482772;R-HSA-453200;R-HSA-481009;R-HSA-5684801;R-HSA-481007;R-HSA-443439;R-HSA-5684169
R-HSA-180910	Vpr-mediated nuclear import of PICs	1	44	0.0029058248580108308	0.6172289074330014	0.6172289074330014	2	2	1.435544071202986E-4	9606	Homo sapiens	HMGA1		R-HSA-180627;R-HSA-180622
R-HSA-6802948	Signaling by high-kinase activity BRAF mutants	1	44	0.0029058248580108308	0.6172289074330014	0.6172289074330014	1	6	4.306632213608958E-4	9606	Homo sapiens	RAF1		R-HSA-6802912
R-HSA-419037	NCAM1 interactions	1	44	0.0029058248580108308	0.6172289074330014	0.6172289074330014	1	10	7.17772035601493E-4	9606	Homo sapiens	NCAN		R-HSA-375148
R-HSA-9694548	Maturation of spike protein	1	44	0.0029058248580108308	0.6172289074330014	0.6172289074330014	1	12	8.613264427217916E-4	9606	Homo sapiens	C20orf173		R-HSA-9697018
R-HSA-3769402	Deactivation of the beta-catenin transactivating complex	1	44	0.0029058248580108308	0.6172289074330014	0.6172289074330014	1	14	0.0010048808498420902	9606	Homo sapiens	SOX7		R-HSA-5626938
R-HSA-3899300	SUMOylation of transcription cofactors	1	44	0.0029058248580108308	0.6172289074330014	0.6172289074330014	1	27	0.001937984496124031	9606	Homo sapiens	MKL1		R-HSA-3900070
R-HSA-2219530	Constitutive Signaling by Aberrant PI3K in Cancer	2	96	0.006339981508387267	0.6192703437733025	0.6192703437733025	1	2	1.435544071202986E-4	9606	Homo sapiens	FGF9;FGFR4		R-HSA-2400009
R-HSA-390466	Chaperonin-mediated protein folding	2	96	0.006339981508387267	0.6192703437733025	0.6192703437733025	2	19	0.0013637668676428367	9606	Homo sapiens	CSNK2B;SKIV2L		R-HSA-390470;R-HSA-6814409
R-HSA-5693579	Homologous DNA Pairing and Strand Exchange	1	45	0.0029718663320565317	0.6255047132383562	0.6255047132383562	4	10	7.17772035601493E-4	9606	Homo sapiens	BRIP1		R-HSA-5693620;R-HSA-5685838;R-HSA-5685341;R-HSA-5693561
R-HSA-1566948	Elastic fibre formation	1	45	0.0029718663320565317	0.6255047132383562	0.6255047132383562	1	17	0.001220212460522538	9606	Homo sapiens	GDF5		R-HSA-2396399
R-HSA-5689603	UCH proteinases	2	98	0.006472064456478669	0.6304308146760598	0.6304308146760598	2	11	7.895492391616423E-4	9606	Homo sapiens	PSMA5;PSMC5		R-HSA-5665854;R-HSA-5665871
R-HSA-167200	Formation of HIV-1 elongation complex containing HIV-1 Tat	1	46	0.003037907806102232	0.6336021202493758	0.6336021202493758	4	5	3.588860178007465E-4	9606	Homo sapiens	NELFE		R-HSA-170706;R-HSA-170704;R-HSA-167191;R-HSA-167196
R-HSA-8953750	Transcriptional Regulation by E2F6	1	46	0.003037907806102232	0.6336021202493758	0.6336021202493758	4	33	0.0023686477174849267	9606	Homo sapiens	EHMT2		R-HSA-8953418;R-HSA-8953452;R-HSA-9007283;R-HSA-8953556
R-HSA-975576	N-glycan antennae elongation in the medial/trans-Golgi	1	46	0.003037907806102232	0.6336021202493758	0.6336021202493758	1	14	0.0010048808498420902	9606	Homo sapiens	C20orf173		R-HSA-1022129
R-HSA-5213460	RIPK1-mediated regulated necrosis	1	46	0.003037907806102232	0.6336021202493758	0.6336021202493758	2	34	0.002440424921045076	9606	Homo sapiens	PELI3		R-HSA-9686922;R-HSA-9686920
R-HSA-373080	Class B/2 (Secretin family receptors)	2	99	0.006538105930524369	0.6359150093692862	0.6359150093692862	2	24	0.0017226528854435831	9606	Homo sapiens	PTCH1;CRHR1		R-HSA-445124;R-HSA-420173
R-HSA-4086400	PCP/CE pathway	2	99	0.006538105930524369	0.6359150093692862	0.6359150093692862	1	24	0.0017226528854435831	9606	Homo sapiens	PSMA5;PSMC5		R-HSA-4608855
R-HSA-162909	Host Interactions of HIV factors	3	151	0.009972262580900806	0.6400358950056005	0.6400358950056005	5	54	0.003875968992248062	9606	Homo sapiens	PSMA5;PSMC5;HMGA1		R-HSA-180627;R-HSA-180630;R-HSA-180603;R-HSA-180622;R-HSA-180573
R-HSA-8986944	Transcriptional Regulation by MECP2	2	100	0.00660414740457007	0.641335397287343	0.641335397287343	2	77	0.005526844674131496	9606	Homo sapiens	PPARG		R-HSA-9017441;R-HSA-9017447
R-HSA-167152	Formation of HIV elongation complex in the absence of HIV Tat	1	47	0.003103949280147933	0.641524962712205	0.641524962712205	2	2	1.435544071202986E-4	9606	Homo sapiens	NELFE		R-HSA-167077;R-HSA-167084
R-HSA-167246	Tat-mediated elongation of the HIV-1 transcript	1	47	0.003103949280147933	0.641524962712205	0.641524962712205	7	8	5.742176284811944E-4	9606	Homo sapiens	NELFE		R-HSA-170706;R-HSA-170704;R-HSA-167191;R-HSA-167192;R-HSA-167196;R-HSA-167197;R-HSA-167181
R-HSA-167169	HIV Transcription Elongation	1	47	0.003103949280147933	0.641524962712205	0.641524962712205	11	15	0.0010766580534022395	9606	Homo sapiens	NELFE		R-HSA-170706;R-HSA-170704;R-HSA-167478;R-HSA-167191;R-HSA-167147;R-HSA-167192;R-HSA-167087;R-HSA-167196;R-HSA-167197;R-HSA-167181;R-HSA-167085
R-HSA-176033	Interactions of Vpr with host cellular proteins	1	47	0.003103949280147933	0.641524962712205	0.641524962712205	2	4	2.871088142405972E-4	9606	Homo sapiens	HMGA1		R-HSA-180627;R-HSA-180622
R-HSA-3781865	Diseases of glycosylation	4	202	0.013340377757231542	0.6425981273547156	0.6425981273547156	14	77	0.005526844674131496	9606	Homo sapiens	ACAN;ADAMTSL3;NCAN;NOTCH4		R-HSA-3636919;R-HSA-9035949;R-HSA-9035950;R-HSA-4420365;R-HSA-3656230;R-HSA-3595175;R-HSA-3560804;R-HSA-3560802;R-HSA-3656258;R-HSA-5096538;R-HSA-6785565;R-HSA-3656269;R-HSA-3595178;R-HSA-3595176
R-HSA-73933	Resolution of Abasic Sites (AP sites)	1	48	0.0031699907541936335	0.6492769927111394	0.6492769927111394	6	43	0.0030864197530864196	9606	Homo sapiens	POLD3		R-HSA-110368;R-HSA-110371;R-HSA-5651809;R-HSA-110363;R-HSA-5651805;R-HSA-110364
R-HSA-8853884	Transcriptional Regulation by VENTX	1	48	0.0031699907541936335	0.6492769927111394	0.6492769927111394	1	13	9.331036462819408E-4	9606	Homo sapiens	EHMT2		R-HSA-3790130
R-HSA-110313	Translesion synthesis by Y family DNA polymerases bypasses lesions on DNA template	1	48	0.0031699907541936335	0.6492769927111394	0.6492769927111394	2	28	0.0020097616996841805	9606	Homo sapiens	POLD3		R-HSA-5653840;R-HSA-5653838
R-HSA-111996	Ca-dependent events	1	48	0.0031699907541936335	0.6492769927111394	0.6492769927111394	1	27	0.001937984496124031	9606	Homo sapiens	ADCY3		R-HSA-111930
R-HSA-69278	Cell Cycle, Mitotic	12	596	0.03936071853123762	0.6497959610854306	0.6497959610854306	47	352	0.025265575653172553	9606	Homo sapiens	HIST1H2BN;HIST1H4L;NCAPG;PSMA5;POLD3;MAU2;PSMC5;CSNK2B;HIST1H2BF;HIST1H4H;CEP250;HIST1H2BE;HIST1H2BD		R-HSA-2514854;R-HSA-2245218;R-HSA-2288097;R-HSA-380294;R-HSA-8852354;R-HSA-69127;R-HSA-380303;R-HSA-2294574;R-HSA-2529015;R-HSA-3000319;R-HSA-380311;R-HSA-69074;R-HSA-68948;R-HSA-2520883;R-HSA-69140;R-HSA-2294580;R-HSA-69142;R-HSA-69016;R-HSA-69144;R-HSA-380316;R-HSA-380508;R-HSA-2529020;R-HSA-2574845;R-HSA-8853405;R-HSA-8854044;R-HSA-174105;R-HSA-3000310;R-HSA-188191;R-HSA-2294590;R-HSA-2574840;…
R-HSA-5368287	Mitochondrial translation	2	102	0.006736230352661471	0.6519855478982867	0.6519855478982867	14	17	0.001220212460522538	9606	Homo sapiens	BRIP1;TUFM		R-HSA-5389842;R-HSA-5419281;R-HSA-5389845;R-HSA-5389848;R-HSA-5419261;R-HSA-5419264;R-HSA-5389857;R-HSA-5419271;R-HSA-5419268;R-HSA-5419269;R-HSA-5419273;R-HSA-5419279;R-HSA-5389839;R-HSA-5419277
R-HSA-391251	Protein folding	2	102	0.006736230352661471	0.6519855478982867	0.6519855478982867	2	28	0.0020097616996841805	9606	Homo sapiens	CSNK2B;SKIV2L		R-HSA-390470;R-HSA-6814409
R-HSA-9656223	Signaling by RAF1 mutants	1	49	0.0032360322282393343	0.6568618819238512	0.6568618819238512	7	7	5.024404249210451E-4	9606	Homo sapiens	RAF1		R-HSA-9656211;R-HSA-9656209;R-HSA-9656215;R-HSA-9656214;R-HSA-9656213;R-HSA-9656212;R-HSA-9656207
R-HSA-5674135	MAP2K and MAPK activation	1	49	0.0032360322282393343	0.6568618819238512	0.6568618819238512	10	12	8.613264427217916E-4	9606	Homo sapiens	RAF1		R-HSA-9657603;R-HSA-5672980;R-HSA-5674132;R-HSA-5672978;R-HSA-5674130;R-HSA-9657606;R-HSA-5672972;R-HSA-5672973;R-HSA-9657608;R-HSA-9657599
R-HSA-174417	Telomere C-strand (Lagging Strand) Synthesis	1	49	0.0032360322282393343	0.6568618819238512	0.6568618819238512	9	18	0.0012919896640826874	9606	Homo sapiens	POLD3		R-HSA-174451;R-HSA-174448;R-HSA-174438;R-HSA-174456;R-HSA-174441;R-HSA-174446;R-HSA-176702;R-HSA-174444;R-HSA-174445
R-HSA-5655302	Signaling by FGFR1 in disease	1	49	0.0032360322282393343	0.6568618819238512	0.6568618819238512	12	35	0.0025122021246052253	9606	Homo sapiens	FGF9		R-HSA-1839100;R-HSA-2023455;R-HSA-5655269;R-HSA-5655266;R-HSA-2023451;R-HSA-1839098;R-HSA-5655326;R-HSA-5655278;R-HSA-5655263;R-HSA-1839094;R-HSA-5655290;R-HSA-5655240
R-HSA-5675221	Negative regulation of MAPK pathway	1	49	0.0032360322282393343	0.6568618819238512	0.6568618819238512	5	17	0.001220212460522538	9606	Homo sapiens	RAF1		R-HSA-5675431;R-HSA-5674140;R-HSA-5675194;R-HSA-5675433;R-HSA-5675417
R-HSA-3000480	Scavenging by Class A Receptors	1	49	0.0032360322282393343	0.6568618819238512	0.6568618819238512	2	10	7.17772035601493E-4	9606	Homo sapiens	APOE		R-HSA-2173778;R-HSA-2507854
R-HSA-5423646	Aflatoxin activation and detoxification	1	49	0.0032360322282393343	0.6568618819238512	0.6568618819238512	1	18	0.0012919896640826874	9606	Homo sapiens	GGT7;GSS		R-HSA-5433072
R-HSA-9683701	Translation of Structural Proteins	1	49	0.0032360322282393343	0.6568618819238512	0.6568618819238512	1	37	0.002655756531725524	9606	Homo sapiens	C20orf173		R-HSA-9683769
R-HSA-381119	Unfolded Protein Response (UPR)	3	155	0.01023642847708361	0.6573812580282841	0.6573812580282841	10	94	0.0067470571346540335	9606	Homo sapiens	EXOSC5;ATF6B;CEBPG		R-HSA-1791163;R-HSA-1791082;R-HSA-420818;R-HSA-517731;R-HSA-1791150;R-HSA-1791118;R-HSA-381026;R-HSA-1791107;R-HSA-1791121;R-HSA-381135
R-HSA-5668541	TNFR2 non-canonical NF-kB pathway	2	104	0.006868313300752873	0.6623830634998983	0.6623830634998983	3	43	0.0030864197530864196	9606	Homo sapiens	PSMA5;PSMC5		R-HSA-5607731;R-HSA-5668481;R-HSA-5668520
R-HSA-168928	DDX58/IFIH1-mediated induction of interferon-alpha/beta	2	104	0.006868313300752873	0.6623830634998983	0.6623830634998983	2	53	0.003804191788687913	9606	Homo sapiens	ITCH;AGER		R-HSA-990526;R-HSA-168166
R-HSA-991365	Activation of GABAB receptors	1	50	0.003302073702285035	0.6642832233394373	0.6642832233394373	5	8	5.742176284811944E-4	9606	Homo sapiens	ADCY3		R-HSA-170674;R-HSA-170666;R-HSA-392206;R-HSA-170686;R-HSA-170671
R-HSA-977444	GABA B receptor activation	1	50	0.003302073702285035	0.6642832233394373	0.6642832233394373	5	9	6.459948320413437E-4	9606	Homo sapiens	ADCY3		R-HSA-170674;R-HSA-170666;R-HSA-392206;R-HSA-170686;R-HSA-170671
R-HSA-165159	MTOR signalling	1	50	0.003302073702285035	0.6642832233394373	0.6642832233394373	2	29	0.0020815389032443296	9606	Homo sapiens	STRADA		R-HSA-200421;R-HSA-380942
R-HSA-379716	Cytosolic tRNA aminoacylation	1	50	0.003302073702285035	0.6642832233394373	0.6642832233394373	1	21	0.0015073212747631353	9606	Homo sapiens	VARS		R-HSA-380042
R-HSA-1266738	Developmental Biology	26	1274	0.08413683793422269	0.6652536454892064	0.6652536454892064	124	568	0.0407694516221648	9606	Homo sapiens	HIST1H2BN;MEF2B;CDSN;HIST1H4L;NCOA6;NCAN;EBF1;ACVR2B;POU5F1;PSMA5;MAU2;PSMC5;FGF9;WT1;ADGRG6;CSNK2B;HIST1H2BF;HIST1H4H;HIST1H2BE;PPARG;HIST1H2BD;SPTBN2		R-HSA-5617492;R-HSA-2972975;R-HSA-480515;R-HSA-452353;R-HSA-2972965;R-HSA-1183003;R-HSA-2972964;R-HSA-2972967;R-HSA-2972966;R-HSA-2972960;R-HSA-480520;R-HSA-2972962;R-HSA-452894;R-HSA-5617484;R-HSA-5617486;R-HSA-2972977;R-HSA-5617483;R-HSA-2972979;R-HSA-2972978;R-HSA-1183032;R-HSA-392751;R-HSA-9614271;R-HSA-452392;R-HSA-1112609;R-HSA-2972956;R-HSA-2972952;R-HSA-392752;R-HSA-2972949;R-HSA-399934;R…
R-HSA-400253	Circadian Clock	2	105	0.006934354774798574	0.6674877300882199	0.6674877300882199	4	59	0.004234855010048808	9606	Homo sapiens	RBM4;NCOA6		R-HSA-879724;R-HSA-549533;R-HSA-1368065;R-HSA-1801587
R-HSA-983712	Ion channel transport	4	209	0.013802668075551446	0.6686685930525565	0.6686685930525565	4	51	0.0036606373815676143	9606	Homo sapiens	ATP6V1G2;TRIM13;RAF1;TRPC4AP		R-HSA-2682349;R-HSA-5252133;R-HSA-2672334;R-HSA-3295579
R-HSA-5687128	MAPK6/MAPK4 signaling	2	106	0.007000396248844274	0.672530050246064	0.672530050246064	1	40	0.002871088142405972	9606	Homo sapiens	PSMA5;PSMC5		R-HSA-5687112
R-HSA-9759194	Nuclear events mediated by NFE2L2	2	106	0.007000396248844274	0.672530050246064	0.672530050246064	1	46	0.0033017513637668677	9606	Homo sapiens	PSMA5;PSMC5		R-HSA-9762096
R-HSA-190236	Signaling by FGFR	2	107	0.0070664377228899745	0.6775103307131061	0.6775103307131061	113	142	0.0101923629055412	9606	Homo sapiens	FGF9;FGFR4		R-HSA-5654614;R-HSA-5654615;R-HSA-5654612;R-HSA-5654608;R-HSA-5654622;R-HSA-5654623;R-HSA-5654620;R-HSA-5654618;R-HSA-5654596;R-HSA-5654597;R-HSA-5654594;R-HSA-5654592;R-HSA-5654607;R-HSA-5654605;R-HSA-5654603;R-HSA-5654600;R-HSA-1307955;R-HSA-5654646;R-HSA-5654647;R-HSA-5654643;R-HSA-5654640;R-HSA-5654641;R-HSA-1307963;R-HSA-5654655;R-HSA-5654399;R-HSA-5654653;R-HSA-5654397;R-HSA-5654651;R-HSA-5…
R-HSA-9033658	Blood group systems biosynthesis	1	52	0.0034341566503764366	0.6786492513445921	0.6786492513445921	1	22	0.0015790984783232845	9606	Homo sapiens	C20orf173		R-HSA-9605600
R-HSA-5654741	Signaling by FGFR3	1	53	0.003500198124422137	0.6856007454230002	0.6856007454230002	29	43	0.0030864197530864196	9606	Homo sapiens	FGF9		R-HSA-5654679;R-HSA-5654224;R-HSA-5654416;R-HSA-5654623;R-HSA-5654148;R-HSA-5654222;R-HSA-5654413;R-HSA-5654730;R-HSA-5654408;R-HSA-5654409;R-HSA-5654646;R-HSA-5654647;R-HSA-5654709;R-HSA-5654643;R-HSA-5654640;R-HSA-5654641;R-HSA-5654705;R-HSA-5654631;R-HSA-5654628;R-HSA-5654565;R-HSA-190385;R-HSA-8941628;R-HSA-190263;R-HSA-190388;R-HSA-190261;R-HSA-5654625;R-HSA-5654637;R-HSA-5654634;R-HSA-56546…
R-HSA-432040	Vasopressin regulates renal water homeostasis via Aquaporins	1	53	0.003500198124422137	0.6856007454230002	0.6856007454230002	2	15	0.0010766580534022395	9606	Homo sapiens	ADCY3		R-HSA-163617;R-HSA-164377
R-HSA-1489509	DAG and IP3 signaling	1	53	0.003500198124422137	0.6856007454230002	0.6856007454230002	1	28	0.0020097616996841805	9606	Homo sapiens	ADCY3		R-HSA-111930
R-HSA-975871	MyD88 cascade initiated on plasma membrane	2	109	0.007198520670981376	0.6872860774391312	0.6872860774391312	4	70	0.0050244042492104506	9606	Homo sapiens	PELI3;AGER		R-HSA-168166;R-HSA-937050;R-HSA-937034;R-HSA-937044
R-HSA-168142	Toll Like Receptor 10 (TLR10) Cascade	2	109	0.007198520670981376	0.6872860774391312	0.6872860774391312	4	71	0.0050961814527706	9606	Homo sapiens	PELI3;AGER		R-HSA-168166;R-HSA-937050;R-HSA-937034;R-HSA-937044
R-HSA-168176	Toll Like Receptor 5 (TLR5) Cascade	2	109	0.007198520670981376	0.6872860774391312	0.6872860774391312	4	71	0.0050961814527706	9606	Homo sapiens	PELI3;AGER		R-HSA-168166;R-HSA-937050;R-HSA-937034;R-HSA-937044
R-HSA-9649948	Signaling downstream of RAS mutants	1	54	0.003566239598467838	0.6924023098685246	0.6924023098685246	7	7	5.024404249210451E-4	9606	Homo sapiens	RAF1		R-HSA-6803233;R-HSA-6802926;R-HSA-6802925;R-HSA-6802924;R-HSA-6802908;R-HSA-6802922;R-HSA-6803240
R-HSA-72165	mRNA Splicing - Minor Pathway	1	54	0.003566239598467838	0.6924023098685246	0.6924023098685246	5	5	3.588860178007465E-4	9606	Homo sapiens	DDX42		R-HSA-75079;R-HSA-75081;R-HSA-75080;R-HSA-75083;R-HSA-75082
R-HSA-6802946	Signaling by moderate kinase activity BRAF mutants	1	54	0.003566239598467838	0.6924023098685246	0.6924023098685246	6	7	5.024404249210451E-4	9606	Homo sapiens	RAF1		R-HSA-6802919;R-HSA-6802916;R-HSA-6802914;R-HSA-6803230;R-HSA-8936676;R-HSA-6802921
R-HSA-6802955	Paradoxical activation of RAF signaling by kinase inactive BRAF	1	54	0.003566239598467838	0.6924023098685246	0.6924023098685246	6	7	5.024404249210451E-4	9606	Homo sapiens	RAF1		R-HSA-6802918;R-HSA-8936731;R-HSA-6803234;R-HSA-6802943;R-HSA-6802942;R-HSA-6802941
R-HSA-6802949	Signaling by RAS mutants	1	54	0.003566239598467838	0.6924023098685246	0.6924023098685246	7	9	6.459948320413437E-4	9606	Homo sapiens	RAF1		R-HSA-6803233;R-HSA-6802926;R-HSA-6802925;R-HSA-6802924;R-HSA-6802908;R-HSA-6802922;R-HSA-6803240
R-HSA-168274	Export of Viral Ribonucleoproteins from Nucleus	1	54	0.003566239598467838	0.6924023098685246	0.6924023098685246	1	5	3.588860178007465E-4	9606	Homo sapiens	HSPA1A		R-HSA-192746
R-HSA-9675135	Diseases of DNA repair	1	54	0.003566239598467838	0.6924023098685246	0.6924023098685246	5	34	0.002440424921045076	9606	Homo sapiens	BRIP1		R-HSA-9709601;R-HSA-9709571;R-HSA-9701199;R-HSA-9704408;R-HSA-9704330
R-HSA-75153	Apoptotic execution phase	1	54	0.003566239598467838	0.6924023098685246	0.6924023098685246	2	57	0.00409130060292851	9606	Homo sapiens	HIST1H1B		R-HSA-211239;R-HSA-211247
R-HSA-8955332	Carboxyterminal post-translational modifications of tubulin	1	55	0.0036322810725135384	0.6990571687423115	0.6990571687423115	1	6	4.306632213608958E-4	9606	Homo sapiens	TTLL4		R-HSA-8865774
R-HSA-445989	TAK1-dependent IKK and NF-kappa-B activation	1	55	0.0036322810725135384	0.6990571687423115	0.6990571687423115	1	17	0.001220212460522538	9606	Homo sapiens	AGER		R-HSA-168166
R-HSA-1483255	PI Metabolism	2	112	0.0073966450931184785	0.7014929307128377	0.7014929307128377	7	89	0.006388171116853287	9606	Homo sapiens	MTMR3		R-HSA-6809254;R-HSA-6809238;R-HSA-1676203;R-HSA-1675994;R-HSA-6809325;R-HSA-6809309;R-HSA-6809320
R-HSA-9609646	HCMV Infection	5	270	0.01783119799233919	0.7015144931065126	0.7015144931065126	6	31	0.002225093310364628	9606	Homo sapiens	HIST1H2BN;HIST1H4L;HIST1H2BF;HIST1H4H;HIST1H2BE;HIST1H2BD		R-HSA-9614816;R-HSA-9621073;R-HSA-9698928;R-HSA-9614810;R-HSA-9614811;R-HSA-9623096
R-HSA-5620924	Intraflagellar transport	1	56	0.0036983225465592393	0.7055684769826353	0.7055684769826353	6	12	8.613264427217916E-4	9606	Homo sapiens	DYNLRB1		R-HSA-5624949;R-HSA-5625424;R-HSA-5625426;R-HSA-5625421;R-HSA-5624952;R-HSA-5625416
R-HSA-9634597	GPER1 signaling	1	56	0.0036983225465592393	0.7055684769826353	0.7055684769826353	2	10	7.17772035601493E-4	9606	Homo sapiens	ADCY3		R-HSA-163617;R-HSA-392129
R-HSA-111885	Opioid Signalling	2	113	0.007462686567164179	0.7061082406054329	0.7061082406054329	11	59	0.004234855010048808	9606	Homo sapiens	PDE4C;ADCY3		R-HSA-170674;R-HSA-170672;R-HSA-170676;R-HSA-170677;R-HSA-170666;R-HSA-392206;R-HSA-111930;R-HSA-111962;R-HSA-170686;R-HSA-170671;R-HSA-170685
R-HSA-9013405	RHOD GTPase cycle	1	57	0.0037643640206049397	0.7119393218825241	0.7119393218825241	9	9	6.459948320413437E-4	9606	Homo sapiens	RHOD		R-HSA-9693250;R-HSA-9013435;R-HSA-9693207;R-HSA-9013437;R-HSA-9013452;R-HSA-9013438;R-HSA-9693243;R-HSA-9693214;R-HSA-9693198
R-HSA-5620920	Cargo trafficking to the periciliary membrane	1	57	0.0037643640206049397	0.7119393218825241	0.7119393218825241	5	27	0.001937984496124031	9606	Homo sapiens	BBS1		R-HSA-5617815;R-HSA-5624129;R-HSA-5624125;R-HSA-5624127;R-HSA-5624126
R-HSA-73893	DNA Damage Bypass	1	57	0.0037643640206049397	0.7119393218825241	0.7119393218825241	5	34	0.002440424921045076	9606	Homo sapiens	POLD3		R-HSA-5652005;R-HSA-5653840;R-HSA-5653838;R-HSA-5651992;R-HSA-5652009
R-HSA-5655253	Signaling by FGFR2 in disease	1	58	0.0038304054946506406	0.7181727245357199	0.7181727245357199	16	28	0.0020097616996841805	9606	Homo sapiens	FGF9		R-HSA-5654748;R-HSA-5655323;R-HSA-5655320;R-HSA-2077424;R-HSA-2033488;R-HSA-2033486;R-HSA-5655268;R-HSA-2077421;R-HSA-5655301;R-HSA-5655233;R-HSA-5655343;R-HSA-5655245;R-HSA-5655339;R-HSA-2033474;R-HSA-5655241;R-HSA-2033472
R-HSA-70895	Branched-chain amino acid catabolism	1	58	0.0038304054946506406	0.7181727245357199	0.7181727245357199	3	23	0.0016508756818834338	9606	Homo sapiens	BCKDHA		R-HSA-5693153;R-HSA-70713;R-HSA-5693148
R-HSA-975138	TRAF6 mediated induction of NFkB and MAP kinases upon TLR7/8 or 9 activation	2	116	0.007660810989301281	0.7195988523766943	0.7195988523766943	4	60	0.004306632213608958	9606	Homo sapiens	PELI3;AGER		R-HSA-168166;R-HSA-975142;R-HSA-975122;R-HSA-975139
R-HSA-1474244	Extracellular matrix organization	6	328	0.02166160348698983	0.720710304820063	0.720710304820063	11	319	0.022896927935687626	9606	Homo sapiens	DDR1;ACAN;MMP24;TNXB;NCAN;GDF5		R-HSA-2424246;R-HSA-3791295;R-HSA-8855825;R-HSA-2424252;R-HSA-2327738;R-HSA-2681681;R-HSA-1605825;R-HSA-1602466;R-HSA-2396399;R-HSA-2318623;R-HSA-1592310
R-HSA-5683057	MAPK family signaling cascades	7	380	0.025095760137366266	0.7230874978132289	0.7230874978132289	28	122	0.008756818834338214	9606	Homo sapiens	PSMA5;PSMC5;FGF9;RASA2;FGFR4;RAF1;SPTBN2		R-HSA-5672980;R-HSA-5674132;R-HSA-5672978;R-HSA-5674130;R-HSA-5674140;R-HSA-5675417;R-HSA-5672966;R-HSA-9657603;R-HSA-5672965;R-HSA-9657606;R-HSA-5658435;R-HSA-5672960;R-HSA-5672961;R-HSA-5672972;R-HSA-5672973;R-HSA-9657608;R-HSA-5687112;R-HSA-9658445;R-HSA-5672969;R-HSA-5672950;R-HSA-5672951;R-HSA-5658231;R-HSA-9653108;R-HSA-5658430;R-HSA-5675194;R-HSA-9657599;R-HSA-5675431;R-HSA-5675433
R-HSA-975155	MyD88 dependent cascade initiated on endosome	2	117	0.007726852463346982	0.7239786872452008	0.7239786872452008	4	75	0.005383290267011198	9606	Homo sapiens	PELI3;AGER		R-HSA-168166;R-HSA-975142;R-HSA-975122;R-HSA-975139
R-HSA-6799198	Complex I biogenesis	1	59	0.0038964469686963415	0.7242716412519823	0.7242716412519823	6	13	9.331036462819408E-4	9606	Homo sapiens	NDUFA13		R-HSA-6799191;R-HSA-6799202;R-HSA-6799197;R-HSA-6799196;R-HSA-6799179;R-HSA-6799178
R-HSA-168181	Toll Like Receptor 7/8 (TLR7/8) Cascade	2	118	0.007792893937392683	0.7283007290674	0.7283007290674	4	79	0.005670399081251795	9606	Homo sapiens	PELI3;AGER		R-HSA-168166;R-HSA-975142;R-HSA-975122;R-HSA-975139
R-HSA-112382	Formation of RNA Pol II elongation complex	1	60	0.003962488442742042	0.7302389649421199	0.7302389649421199	2	2	1.435544071202986E-4	9606	Homo sapiens	NELFE		R-HSA-112379;R-HSA-112381
R-HSA-4085001	Sialic acid metabolism	1	60	0.003962488442742042	0.7302389649421199	0.7302389649421199	1	21	0.0015073212747631353	9606	Homo sapiens	C20orf173		R-HSA-4084984
R-HSA-1640170	Cell Cycle	14	734	0.04847444194954431	0.7312869428906488	0.7312869428906488	78	451	0.03237151880562733	9606	Homo sapiens	HIST1H2BN;HIST1H4L;NCAPG;PSMA5;POLD3;BRIP1;MAU2;PSMC5;CSNK2B;MSH5;HIST1H2BF;HIST1H4H;CEP250;HIST1H2BE;HIST1H2BD		R-HSA-2514854;R-HSA-69891;R-HSA-6799332;R-HSA-380294;R-HSA-8852354;R-HSA-69127;R-HSA-380303;R-HSA-2294574;R-HSA-264458;R-HSA-380311;R-HSA-2520883;R-HSA-912408;R-HSA-69140;R-HSA-9670149;R-HSA-2294580;R-HSA-69142;R-HSA-69016;R-HSA-69144;R-HSA-380316;R-HSA-8853405;R-HSA-8854044;R-HSA-174105;R-HSA-188191;R-HSA-2294590;R-HSA-912429;R-HSA-69152;R-HSA-380455;R-HSA-2172678;R-HSA-8853419;R-HSA-174255;R-HS…
R-HSA-75955	RNA Polymerase II Transcription Elongation	1	61	0.004028529916787742	0.7360775264735018	0.7360775264735018	6	8	5.742176284811944E-4	9606	Homo sapiens	NELFE		R-HSA-112385;R-HSA-113412;R-HSA-112379;R-HSA-113402;R-HSA-112381;R-HSA-112396
R-HSA-9639288	Amino acids regulate mTORC1	1	61	0.004028529916787742	0.7360775264735018	0.7360775264735018	8	12	8.613264427217916E-4	9606	Homo sapiens	ATP6V1G2		R-HSA-9640195;R-HSA-9640167;R-HSA-9639286;R-HSA-9646468;R-HSA-9640168;R-HSA-9645608;R-HSA-9640175;R-HSA-9645598
R-HSA-432722	Golgi Associated Vesicle Biogenesis	1	61	0.004028529916787742	0.7360775264735018	0.7360775264735018	4	7	5.024404249210451E-4	9606	Homo sapiens	SORT1		R-HSA-421831;R-HSA-421836;R-HSA-421835;R-HSA-421833
R-HSA-3000171	Non-integrin membrane-ECM interactions	1	61	0.004028529916787742	0.7360775264735018	0.7360775264735018	1	22	0.0015790984783232845	9606	Homo sapiens	DDR1		R-HSA-2327738
R-HSA-166663	Initial triggering of complement	2	120	0.007924976885484084	0.7367732310516901	0.7367732310516901	9	21	0.0015073212747631353	9606	Homo sapiens	CFB;C2		R-HSA-183122;R-HSA-173745;R-HSA-183126;R-HSA-174551;R-HSA-173754;R-HSA-183130;R-HSA-166795;R-HSA-166792;R-HSA-173740
R-HSA-5607764	CLEC7A (Dectin-1) signaling	2	120	0.007924976885484084	0.7367732310516901	0.7367732310516901	2	45	0.003229974160206718	9606	Homo sapiens	PSMA5;PSMC5		R-HSA-5607731;R-HSA-5607724
R-HSA-168138	Toll Like Receptor 9 (TLR9) Cascade	2	121	0.007991018359529785	0.7409246084267618	0.7409246084267618	4	80	0.005742176284811944	9606	Homo sapiens	PELI3;AGER		R-HSA-168166;R-HSA-975142;R-HSA-975122;R-HSA-975139
R-HSA-5654736	Signaling by FGFR1	1	62	0.004094571390833444	0.7417900959967723	0.7417900959967723	28	48	0.0034453057708871662	9606	Homo sapiens	FGF9		R-HSA-5654167;R-HSA-5654165;R-HSA-5654672;R-HSA-5654673;R-HSA-5654596;R-HSA-5654149;R-HSA-5654597;R-HSA-5654594;R-HSA-5656064;R-HSA-5654592;R-HSA-5654600;R-HSA-190429;R-HSA-5654582;R-HSA-5654578;R-HSA-5654591;R-HSA-5654586;R-HSA-5654587;R-HSA-5654584;R-HSA-5654392;R-HSA-190256;R-HSA-5654692;R-HSA-5654690;R-HSA-5654560;R-HSA-5654575;R-HSA-5654573;R-HSA-5654571;R-HSA-8941623;R-HSA-5654569
R-HSA-4551638	SUMOylation of chromatin organization proteins	1	62	0.004094571390833444	0.7417900959967723	0.7417900959967723	2	15	0.0010766580534022395	9606	Homo sapiens	HIST1H4L;HIST1H4H		R-HSA-4570485;R-HSA-4570496
R-HSA-1852241	Organelle biogenesis and maintenance	6	338	0.022322018227446838	0.7466605213235793	0.7466605213235793	22	86	0.006172839506172839	9606	Homo sapiens	BBS1;ACSS2;SAMM50;NCOA6;CEP250;DYNLRB1		R-HSA-5624949;R-HSA-5626228;R-HSA-8949609;R-HSA-5617815;R-HSA-5625424;R-HSA-5626227;R-HSA-5625426;R-HSA-5624125;R-HSA-5624127;R-HSA-5624126;R-HSA-5626681;R-HSA-5624952;R-HSA-5617816;R-HSA-5638009;R-HSA-5624129;R-HSA-1592238;R-HSA-5688289;R-HSA-5625421;R-HSA-5626220;R-HSA-5626223;R-HSA-5625416;R-HSA-5626699
R-HSA-418597	G alpha (z) signalling events	1	63	0.004160612864879144	0.7473793842441345	0.7473793842441345	2	13	9.331036462819408E-4	9606	Homo sapiens	ADCY3		R-HSA-392129;R-HSA-392064
R-HSA-9753281	Paracetamol ADME	1	63	0.004160612864879144	0.7473793842441345	0.7473793842441345	1	12	8.613264427217916E-4	9606	Homo sapiens	GGT7;GSS		R-HSA-9753634
R-HSA-69242	S Phase	3	179	0.011821423854180425	0.7487773213431708	0.7487773213431708	11	55	0.003947746195808211	9606	Homo sapiens	PSMA5;POLD3;PSMC5		R-HSA-75825;R-HSA-69152;R-HSA-69074;R-HSA-187574;R-HSA-68948;R-HSA-69140;R-HSA-69127;R-HSA-69142;R-HSA-69016;R-HSA-69144;R-HSA-69116
R-HSA-2219528	PI3K/AKT Signaling in Cancer	2	124	0.008189142781666887	0.7530448871607078	0.7530448871607078	1	21	0.0015073212747631353	9606	Homo sapiens	FGF9;FGFR4		R-HSA-2400009
R-HSA-1630316	Glycosaminoglycan metabolism	3	182	0.012019548276317528	0.7587093505669491	0.7587093505669491	31	88	0.006316393913293138	9606	Homo sapiens	ACAN;C20orf173;NCAN		R-HSA-2046239;R-HSA-2046175;R-HSA-1971487;R-HSA-1793176;R-HSA-1971482;R-HSA-2046298;R-HSA-1971483;R-HSA-2065233;R-HSA-2046222;R-HSA-2046285;R-HSA-1793217;R-HSA-2022911;R-HSA-1889981;R-HSA-2025724;R-HSA-9638064;R-HSA-2018682;R-HSA-2025723;R-HSA-2046265;R-HSA-1889978;R-HSA-1878002;R-HSA-2022065;R-HSA-9632034;R-HSA-2022063;R-HSA-2022061;R-HSA-9632033;R-HSA-2022056;R-HSA-2022052;R-HSA-2046180;R-HSA-2…
R-HSA-3108232	SUMO E3 ligases SUMOylate target proteins	3	183	0.012085589750363229	0.7619489788946917	0.7619489788946917	4	131	0.009402813666379559	9606	Homo sapiens	HIST1H4L;MKL1;HIST1H4H;PPARG		R-HSA-4570485;R-HSA-4717461;R-HSA-4570496;R-HSA-3900070
R-HSA-5357801	Programmed Cell Death	4	238	0.015717870822876765	0.7624857047476478	0.7624857047476478	5	198	0.014211886304909561	9606	Homo sapiens	PSMA5;PSMC5;PELI3;HIST1H1B		R-HSA-211715;R-HSA-211239;R-HSA-9686922;R-HSA-9686920;R-HSA-211247
R-HSA-6782210	Gap-filling DNA repair synthesis and ligation in TC-NER	1	66	0.004358737287016246	0.7634338038723048	0.7634338038723048	2	2	1.435544071202986E-4	9606	Homo sapiens	POLD3		R-HSA-6782227;R-HSA-6782208
R-HSA-8979227	Triglyceride metabolism	1	66	0.004358737287016246	0.7634338038723048	0.7634338038723048	1	24	0.0017226528854435831	9606	Homo sapiens	GPAM		R-HSA-75886
R-HSA-70263	Gluconeogenesis	1	66	0.004358737287016246	0.7634338038723048	0.7634338038723048	1	26	0.0018662072925638817	9606	Homo sapiens	PC		R-HSA-70501
R-HSA-180786	Extension of Telomeres	1	67	0.004424778761061947	0.7685559298792204	0.7685559298792204	9	28	0.0020097616996841805	9606	Homo sapiens	POLD3		R-HSA-174451;R-HSA-174448;R-HSA-174438;R-HSA-174456;R-HSA-174441;R-HSA-174446;R-HSA-176702;R-HSA-174444;R-HSA-174445
R-HSA-112043	PLC beta mediated events	1	67	0.004424778761061947	0.7685559298792204	0.7685559298792204	1	32	0.0022968705139247776	9606	Homo sapiens	ADCY3		R-HSA-111930
R-HSA-6811558	PI5P, PP2A and IER3 Regulate PI3K/AKT Signaling	2	129	0.00851935015189539	0.7721616060916425	0.7721616060916425	1	7	5.024404249210451E-4	9606	Homo sapiens	FGF9;FGFR4		R-HSA-2316434
R-HSA-977443	GABA receptor activation	1	68	0.004490820235107647	0.773567480532976	0.773567480532976	5	12	8.613264427217916E-4	9606	Homo sapiens	ADCY3		R-HSA-170674;R-HSA-170666;R-HSA-392206;R-HSA-170686;R-HSA-170671
R-HSA-6782135	Dual incision in TC-NER	1	68	0.004490820235107647	0.773567480532976	0.773567480532976	2	7	5.024404249210451E-4	9606	Homo sapiens	POLD3		R-HSA-6782211;R-HSA-6782224
R-HSA-3299685	Detoxification of Reactive Oxygen Species	1	68	0.004490820235107647	0.773567480532976	0.773567480532976	5	34	0.002440424921045076	9606	Homo sapiens	CCS		R-HSA-8951723;R-HSA-3780958;R-HSA-3780979;R-HSA-3299753;R-HSA-3697860
R-HSA-379724	tRNA Aminoacylation	1	68	0.004490820235107647	0.773567480532976	0.773567480532976	1	42	0.0030146425495262705	9606	Homo sapiens	VARS		R-HSA-380042
R-HSA-72163	mRNA Splicing - Major Pathway	3	188	0.012415797120591732	0.777622704037906	0.777622704037906	8	9	6.459948320413437E-4	9606	Homo sapiens	DDX42;LSM2;SUGP1		R-HSA-72160;R-HSA-72130;R-HSA-156661;R-HSA-72139;R-HSA-72107;R-HSA-72124;R-HSA-72127;R-HSA-72143
R-HSA-445717	Aquaporin-mediated transport	1	69	0.004556861709153349	0.7784708358113861	0.7784708358113861	2	25	0.0017944300890037324	9606	Homo sapiens	ADCY3		R-HSA-163617;R-HSA-164377
R-HSA-352230	Amino acid transport across the plasma membrane	1	69	0.004556861709153349	0.7784708358113861	0.7784708358113861	1	36	0.002583979328165375	9606	Homo sapiens	SLC7A6		R-HSA-379426
R-HSA-983705	Signaling by the B Cell Receptor (BCR)	3	189	0.012481838594637432	0.7806539518052266	0.7806539518052266	15	45	0.003229974160206718	9606	Homo sapiens	PSMA5;CD79B;PSMC5		R-HSA-9606162;R-HSA-9606163;R-HSA-5690740;R-HSA-1112666;R-HSA-9691421;R-HSA-1168640;R-HSA-983709;R-HSA-983707;R-HSA-9606151;R-HSA-983703;R-HSA-5690702;R-HSA-983700;R-HSA-5690701;R-HSA-9606159;R-HSA-983696
R-HSA-418555	G alpha (s) signalling events	3	189	0.012481838594637432	0.7806539518052266	0.7806539518052266	6	28	0.0020097616996841805	9606	Homo sapiens	PDE4C;ADCY3;CRHR1		R-HSA-379044;R-HSA-163617;R-HSA-392129;R-HSA-744887;R-HSA-744886;R-HSA-418553
R-HSA-9707616	Heme signaling	1	70	0.004622903183199049	0.7832683246194083	0.7832683246194083	1	25	0.0017944300890037324	9606	Homo sapiens	NCOA6		R-HSA-1368065
R-HSA-166058	MyD88:MAL(TIRAP) cascade initiated on plasma membrane	2	133	0.008783516048078192	0.7865154930399988	0.7865154930399988	4	76	0.005455067470571347	9606	Homo sapiens	PELI3;AGER		R-HSA-168166;R-HSA-937050;R-HSA-937034;R-HSA-937044
R-HSA-168188	Toll Like Receptor TLR6:TLR2 Cascade	2	133	0.008783516048078192	0.7865154930399988	0.7865154930399988	4	78	0.005598621877691645	9606	Homo sapiens	PELI3;AGER		R-HSA-168166;R-HSA-937050;R-HSA-937034;R-HSA-937044
R-HSA-380284	Loss of proteins required for interphase microtubule organization from the centrosome	1	71	0.0046889446572447495	0.7879622258819126	0.7879622258819126	3	3	2.153316106804479E-4	9606	Homo sapiens	CEP250		R-HSA-380294;R-HSA-380272;R-HSA-380303
R-HSA-380259	Loss of Nlp from mitotic centrosomes	1	71	0.0046889446572447495	0.7879622258819126	0.7879622258819126	2	2	1.435544071202986E-4	9606	Homo sapiens	CEP250		R-HSA-380272;R-HSA-380303
R-HSA-373755	Semaphorin interactions	1	71	0.0046889446572447495	0.7879622258819126	0.7879622258819126	7	41	0.002942865345966121	9606	Homo sapiens	MAU2		R-HSA-399942;R-HSA-399934;R-HSA-399951;R-HSA-399933;R-HSA-399946;R-HSA-399931;R-HSA-399944
R-HSA-2990846	SUMOylation	3	192	0.012679963016774534	0.7895444305639036	0.7895444305639036	4	140	0.010048808498420901	9606	Homo sapiens	HIST1H4L;MKL1;HIST1H4H;PPARG		R-HSA-4570485;R-HSA-4717461;R-HSA-4570496;R-HSA-3900070
R-HSA-109581	Apoptosis	3	192	0.012679963016774534	0.7895444305639036	0.7895444305639036	3	142	0.0101923629055412	9606	Homo sapiens	PSMA5;PSMC5;HIST1H1B		R-HSA-211715;R-HSA-211239;R-HSA-211247
R-HSA-1500931	Cell-Cell communication	2	134	0.008849557522123894	0.7899777154329273	0.7899777154329273	4	60	0.004306632213608958	9606	Homo sapiens	ACTN3;PARVB		R-HSA-446391;R-HSA-430308;R-HSA-432946;R-HSA-451403
R-HSA-5690714	CD22 mediated BCR regulation	1	72	0.00475498613129045	0.7925547696130184	0.7925547696130184	3	4	2.871088142405972E-4	9606	Homo sapiens	CD79B		R-HSA-5690740;R-HSA-5690702;R-HSA-5690701
R-HSA-211976	Endogenous sterols	1	72	0.00475498613129045	0.7925547696130184	0.7925547696130184	1	18	0.0012919896640826874	9606	Homo sapiens	CYP21A2		R-HSA-193964
R-HSA-196071	Metabolism of steroid hormones	1	72	0.00475498613129045	0.7925547696130184	0.7925547696130184	2	42	0.0030146425495262705	9606	Homo sapiens	CYP21A2		R-HSA-193964;R-HSA-193981
R-HSA-6782315	tRNA modification in the nucleus and cytosol	1	72	0.00475498613129045	0.7925547696130184	0.7925547696130184	1	37	0.002655756531725524	9606	Homo sapiens	TRMT10A		R-HSA-6786621
R-HSA-168643	Nucleotide-binding domain, leucine rich repeat containing receptor (NLR) signaling pathways	1	72	0.00475498613129045	0.7925547696130184	0.7925547696130184	1	46	0.0033017513637668677	9606	Homo sapiens	ITCH		R-HSA-688137
R-HSA-9006936	Signaling by TGFB family members	2	136	0.008981640470215295	0.7967542600016876	0.7967542600016876	14	125	0.008972150445018662	9606	Homo sapiens	SMAD6;ACVR2B		R-HSA-201475;R-HSA-201443;R-HSA-1549526;R-HSA-202626;R-HSA-201476;R-HSA-2470508;R-HSA-201453;R-HSA-202604;R-HSA-1181149;R-HSA-201457;R-HSA-201648;R-HSA-1181153;R-HSA-2470483;R-HSA-201821
R-HSA-168179	Toll Like Receptor TLR1:TLR2 Cascade	2	136	0.008981640470215295	0.7967542600016876	0.7967542600016876	4	78	0.005598621877691645	9606	Homo sapiens	PELI3;AGER		R-HSA-168166;R-HSA-937050;R-HSA-937034;R-HSA-937044
R-HSA-181438	Toll Like Receptor 2 (TLR2) Cascade	2	136	0.008981640470215295	0.7967542600016876	0.7967542600016876	4	80	0.005742176284811944	9606	Homo sapiens	PELI3;AGER		R-HSA-168166;R-HSA-937050;R-HSA-937034;R-HSA-937044
R-HSA-1793185	Chondroitin sulfate/dermatan sulfate metabolism	1	73	0.004821027605336151	0.7970481379627483	0.7970481379627483	21	28	0.0020097616996841805	9606	Homo sapiens	NCAN		R-HSA-2022911;R-HSA-1971487;R-HSA-1889981;R-HSA-1793176;R-HSA-9638064;R-HSA-1971482;R-HSA-2018682;R-HSA-1971483;R-HSA-1889978;R-HSA-2065233;R-HSA-1878002;R-HSA-2022065;R-HSA-9632034;R-HSA-2022063;R-HSA-2022061;R-HSA-9632033;R-HSA-2022056;R-HSA-2022052;R-HSA-2018659;R-HSA-1971491;R-HSA-1889955
R-HSA-6802952	Signaling by BRAF and RAF1 fusions	1	73	0.004821027605336151	0.7970481379627483	0.7970481379627483	2	5	3.588860178007465E-4	9606	Homo sapiens	RAF1		R-HSA-6802934;R-HSA-6802927
R-HSA-112040	G-protein mediated events	1	73	0.004821027605336151	0.7970481379627483	0.7970481379627483	10	41	0.002942865345966121	9606	Homo sapiens	ADCY3		R-HSA-170674;R-HSA-170672;R-HSA-170676;R-HSA-170677;R-HSA-170666;R-HSA-392206;R-HSA-111930;R-HSA-170686;R-HSA-170671;R-HSA-170685
R-HSA-389661	Glyoxylate metabolism and glycine degradation	1	73	0.004821027605336151	0.7970481379627483	0.7970481379627483	1	23	0.0016508756818834338	9606	Homo sapiens	BCKDHA		R-HSA-6792572
R-HSA-199418	Negative regulation of the PI3K/AKT network	2	137	0.009047681944260996	0.8000696150904422	0.8000696150904422	1	10	7.17772035601493E-4	9606	Homo sapiens	FGF9;FGFR4		R-HSA-2316434
R-HSA-8854518	AURKA Activation by TPX2	1	74	0.004887069079381852	0.8014444662412279	0.8014444662412279	2	2	1.435544071202986E-4	9606	Homo sapiens	CEP250		R-HSA-8853405;R-HSA-8853419
R-HSA-977606	Regulation of Complement cascade	2	139	0.009179764892352397	0.8065570775820079	0.8065570775820079	9	42	0.0030146425495262705	9606	Homo sapiens	CFB;C2		R-HSA-977375;R-HSA-981535;R-HSA-977629;R-HSA-981621;R-HSA-977605;R-HSA-977619;R-HSA-977363;R-HSA-981648;R-HSA-981680
R-HSA-72172	mRNA Splicing	3	199	0.01314225333509444	0.8091313718723899	0.8091313718723899	13	14	0.0010048808498420902	9606	Homo sapiens	DDX42;LSM2;SUGP1		R-HSA-72160;R-HSA-72130;R-HSA-75079;R-HSA-75081;R-HSA-75080;R-HSA-72139;R-HSA-75083;R-HSA-72107;R-HSA-75082;R-HSA-72143;R-HSA-156661;R-HSA-72124;R-HSA-72127
R-HSA-70326	Glucose metabolism	2	140	0.009245806366398098	0.8097302203336587	0.8097302203336587	5	50	0.003588860178007465	9606	Homo sapiens	GCKR;PC		R-HSA-70501;R-HSA-170810;R-HSA-170824;R-HSA-170799;R-HSA-170796
R-HSA-167172	Transcription of the HIV genome	1	76	0.0050191520274732535	0.8099543156187653	0.8099543156187653	23	47	0.0033735285673270167	9606	Homo sapiens	NELFE		R-HSA-167459;R-HSA-167076;R-HSA-167077;R-HSA-167147;R-HSA-167150;R-HSA-167087;R-HSA-167148;R-HSA-167084;R-HSA-167181;R-HSA-167085;R-HSA-170706;R-HSA-167090;R-HSA-167282;R-HSA-170704;R-HSA-167478;R-HSA-167191;R-HSA-167284;R-HSA-167192;R-HSA-167288;R-HSA-167481;R-HSA-167292;R-HSA-167196;R-HSA-167197
R-HSA-5218859	Regulated Necrosis	1	77	0.005085193501518954	0.814071882053965	0.814071882053965	2	57	0.00409130060292851	9606	Homo sapiens	PELI3		R-HSA-9686922;R-HSA-9686920
R-HSA-1834949	Cytosolic sensors of pathogen-associated DNA	1	78	0.005151234975564654	0.8181005009899159	0.8181005009899159	2	50	0.003588860178007465	9606	Homo sapiens	TRIM13		R-HSA-3134804;R-HSA-1964496
R-HSA-5668914	Diseases of metabolism	7	424	0.028001584995377096	0.818108518223458	0.818108518223458	17	195	0.013996554694229113	9606	Homo sapiens	ACAN;PC;CYP21A2;GSS;NCAN;NOTCH4;ADAMTSL3		R-HSA-3636919;R-HSA-5602901;R-HSA-9035949;R-HSA-9035950;R-HSA-5601976;R-HSA-4420365;R-HSA-3656230;R-HSA-3595175;R-HSA-3560804;R-HSA-3560802;R-HSA-3656258;R-HSA-5096538;R-HSA-6785565;R-HSA-3656269;R-HSA-3595178;R-HSA-9035988;R-HSA-3595176
R-HSA-162906	HIV Infection	4	260	0.017170783251882184	0.8188669382897728	0.8188669382897728	38	160	0.011484352569623888	9606	Homo sapiens	PSMA5;PSMC5;HMGA1;NELFE		R-HSA-8951690;R-HSA-175174;R-HSA-175108;R-HSA-180622;R-HSA-167181;R-HSA-175117;R-HSA-170706;R-HSA-175250;R-HSA-180627;R-HSA-170704;R-HSA-180630;R-HSA-167191;R-HSA-167192;R-HSA-162590;R-HSA-167196;R-HSA-180573;R-HSA-167197;R-HSA-164514;R-HSA-167459;R-HSA-167076;R-HSA-167077;R-HSA-164522;R-HSA-167147;R-HSA-167150;R-HSA-167087;R-HSA-167148;R-HSA-167084;R-HSA-167085;R-HSA-164845;R-HSA-167090;R-HSA-16…
R-HSA-5621481	C-type lectin receptors (CLRs)	3	203	0.013406419231277241	0.8196198667214241	0.8196198667214241	5	68	0.004880849842090152	9606	Homo sapiens	PSMA5;PSMC5;RAF1		R-HSA-5624486;R-HSA-5607731;R-HSA-5607724;R-HSA-5624492;R-HSA-5624494
R-HSA-6798695	Neutrophil degranulation	8	480	0.031699907541936335	0.822797003475918	0.822797003475918	7	10	7.17772035601493E-4	9606	Homo sapiens	PSMA5;APOM;CSNK2B;HLA-B;CPNE1;HLA-C;AGPAT1;HSPA1A		R-HSA-6798743;R-HSA-6799350;R-HSA-6798739;R-HSA-6800434;R-HSA-6798749;R-HSA-6798748;R-HSA-6798745
R-HSA-199992	trans-Golgi Network Vesicle Budding	1	80	0.005283317923656056	0.8258985181306001	0.8258985181306001	4	19	0.0013637668676428367	9606	Homo sapiens	SORT1		R-HSA-421831;R-HSA-421836;R-HSA-421835;R-HSA-421833
R-HSA-380270	Recruitment of mitotic centrosome proteins and complexes	1	81	0.005349359397701757	0.8296716252561438	0.8296716252561438	3	3	2.153316106804479E-4	9606	Homo sapiens	CEP250		R-HSA-380311;R-HSA-380455;R-HSA-380283
R-HSA-9694635	Translation of Structural Proteins	1	81	0.005349359397701757	0.8296716252561438	0.8296716252561438	2	46	0.0033017513637668677	9606	Homo sapiens	C20orf173		R-HSA-9697018;R-HSA-9694718
R-HSA-163685	Integration of energy metabolism	2	147	0.009708096684718002	0.8306727824732039	0.8306727824732039	3	66	0.004737295434969853	9606	Homo sapiens	ADCY3;AGPAT1		R-HSA-163617;R-HSA-163748;R-HSA-164377
R-HSA-674695	RNA Polymerase II Pre-transcription Events	1	82	0.005415400871747457	0.8333632044666864	0.8333632044666864	8	17	0.001220212460522538	9606	Homo sapiens	NELFE		R-HSA-113409;R-HSA-113411;R-HSA-113429;R-HSA-112437;R-HSA-113413;R-HSA-113414;R-HSA-112392;R-HSA-112395
R-HSA-75105	Fatty acyl-CoA biosynthesis	1	82	0.005415400871747457	0.8333632044666864	0.8333632044666864	1	25	0.0017944300890037324	9606	Homo sapiens	PPT2		R-HSA-5690046
R-HSA-9772573	Late SARS-CoV-2 Infection Events	1	82	0.005415400871747457	0.8333632044666864	0.8333632044666864	2	54	0.003875968992248062	9606	Homo sapiens	C20orf173		R-HSA-9697018;R-HSA-9694718
R-HSA-1222556	ROS and RNS production in phagocytes	1	82	0.005415400871747457	0.8333632044666864	0.8333632044666864	1	45	0.003229974160206718	9606	Homo sapiens	ATP6V1G2		R-HSA-1222516
R-HSA-1474228	Degradation of the extracellular matrix	2	148	0.009774138158763703	0.8334893979144348	0.8334893979144348	5	105	0.007536606373815676	9606	Homo sapiens	ACAN;MMP24		R-HSA-3791295;R-HSA-8855825;R-HSA-1605825;R-HSA-1602466;R-HSA-1592310
R-HSA-5663220	RHO GTPases Activate Formins	2	149	0.009840179632809405	0.8362637504977328	0.8362637504977328	9	27	0.001937984496124031	9606	Homo sapiens	MKL1;RHOD		R-HSA-5666001;R-HSA-5666049;R-HSA-5665982;R-HSA-5665998;R-HSA-5666046;R-HSA-5665999;R-HSA-5666104;R-HSA-5666088;R-HSA-5666008
R-HSA-5617833	Cilium Assembly	3	210	0.013868709549597147	0.8367979545083174	0.8367979545083174	19	50	0.003588860178007465	9606	Homo sapiens	BBS1;CEP250;DYNLRB1		R-HSA-5624949;R-HSA-5626228;R-HSA-5617815;R-HSA-5625424;R-HSA-5626227;R-HSA-5625426;R-HSA-5624125;R-HSA-5624127;R-HSA-5624126;R-HSA-5626681;R-HSA-5624952;R-HSA-5617816;R-HSA-5638009;R-HSA-5624129;R-HSA-5625421;R-HSA-5626220;R-HSA-5626223;R-HSA-5625416;R-HSA-5626699
R-HSA-380287	Centrosome maturation	1	83	0.005481442345793158	0.8369750121485999	0.8369750121485999	6	6	4.306632213608958E-4	9606	Homo sapiens	CEP250		R-HSA-380311;R-HSA-380455;R-HSA-380294;R-HSA-380272;R-HSA-380303;R-HSA-380283
R-HSA-917937	Iron uptake and transport	1	83	0.005481442345793158	0.8369750121485999	0.8369750121485999	2	34	0.002440424921045076	9606	Homo sapiens	ATP6V1G2		R-HSA-5252133;R-HSA-917841
R-HSA-212436	Generic Transcription Pathway	29	1557	0.10282657508915599	0.837610277625829	0.837610277625829	65	837	0.060077519379844964	9606	Homo sapiens	HIST1H2BN;NOTCH4;EHMT2;BRIP1;APOE;ZKSCAN4;ZNF664;ZNF101;NELFE;BRD2;RBM14;HIST1H4L;SMAD6;GATAD2A;PSMA5;ITCH;PSMC5;PC;GPAM;CSNK2B;HIST1H2BF;HIST1H4H;HIST1H2BE;PPARG;HIST1H2BD		R-HSA-8936584;R-HSA-8937097;R-HSA-6799332;R-HSA-8956684;R-HSA-212356;R-HSA-3790130;R-HSA-8937989;R-HSA-8952069;R-HSA-8939801;R-HSA-8937113;R-HSA-382096;R-HSA-8936989;R-HSA-8937118;R-HSA-8952081;R-HSA-8936979;R-HSA-6805755;R-HSA-8936599;R-HSA-8936616;R-HSA-8951977;R-HSA-6805061;R-HSA-6805059;R-HSA-8936621;R-HSA-8936608;R-HSA-8936481;R-HSA-8936995;R-HSA-8952101;R-HSA-8937016;R-HSA-8935740;R-HSA-893…
R-HSA-69206	G1/S Transition	2	150	0.009906221106855104	0.8389963464600566	0.8389963464600566	1	61	0.004378409417169107	9606	Homo sapiens	PSMA5;PSMC5		R-HSA-187574
R-HSA-68877	Mitotic Prometaphase	3	211	0.013934751023642849	0.8391336404019938	0.8391336404019938	6	20	0.001435544071202986	9606	Homo sapiens	CSNK2B;NCAPG;CEP250		R-HSA-2514854;R-HSA-2529015;R-HSA-2520883;R-HSA-380316;R-HSA-380508;R-HSA-2529020
R-HSA-1980143	Signaling by NOTCH1	1	84	0.005547483819838859	0.8405087669626286	0.8405087669626286	4	39	0.0027993109388458224	9606	Homo sapiens	ITCH		R-HSA-1980125;R-HSA-1912357;R-HSA-1980128;R-HSA-1912386
R-HSA-69275	G2/M Transition	3	212	0.014000792497688548	0.8414404918970858	0.8414404918970858	15	78	0.005598621877691645	9606	Homo sapiens	PSMA5;PSMC5;CEP250		R-HSA-380455;R-HSA-380294;R-HSA-8852354;R-HSA-380303;R-HSA-8853419;R-HSA-8854071;R-HSA-3000319;R-HSA-380311;R-HSA-380272;R-HSA-2574845;R-HSA-8853405;R-HSA-8854044;R-HSA-3000310;R-HSA-380283;R-HSA-2574840
R-HSA-6781827	Transcription-Coupled Nucleotide Excision Repair (TC-NER)	1	85	0.005613525293884559	0.8439661506518185	0.8439661506518185	4	17	0.001220212460522538	9606	Homo sapiens	POLD3		R-HSA-6782227;R-HSA-6782211;R-HSA-6782208;R-HSA-6782224
R-HSA-453274	Mitotic G2-G2/M phases	3	214	0.014132875445779949	0.8459686951754989	0.8459686951754989	15	80	0.005742176284811944	9606	Homo sapiens	PSMA5;PSMC5;CEP250		R-HSA-380455;R-HSA-380294;R-HSA-8852354;R-HSA-380303;R-HSA-8853419;R-HSA-8854071;R-HSA-3000319;R-HSA-380311;R-HSA-380272;R-HSA-2574845;R-HSA-8853405;R-HSA-8854044;R-HSA-3000310;R-HSA-380283;R-HSA-2574840
R-HSA-383280	Nuclear Receptor transcription pathway	1	86	0.00567956676793026	0.8473488088321093	0.8473488088321093	2	2	1.435544071202986E-4	9606	Homo sapiens	PPARG		R-HSA-382096;R-HSA-376419
R-HSA-6796648	TP53 Regulates Transcription of DNA Repair Genes	1	86	0.00567956676793026	0.8473488088321093	0.8473488088321093	3	17	0.001220212460522538	9606	Homo sapiens	NELFE		R-HSA-6797606;R-HSA-6797616;R-HSA-6797712
R-HSA-5654738	Signaling by FGFR2	1	88	0.0058116497160216616	0.8538963551204238	0.8538963551204238	27	46	0.0033017513637668677	9606	Homo sapiens	FGF9		R-HSA-5654614;R-HSA-5654615;R-HSA-5654612;R-HSA-5654677;R-HSA-5654608;R-HSA-5654622;R-HSA-5654620;R-HSA-5654618;R-HSA-190413;R-HSA-5654406;R-HSA-5654407;R-HSA-5654404;R-HSA-5654402;R-HSA-5654147;R-HSA-5654159;R-HSA-5654607;R-HSA-5654157;R-HSA-5654605;R-HSA-5654603;R-HSA-5654729;R-HSA-5654399;R-HSA-5654397;R-HSA-190258;R-HSA-5654562;R-HSA-8941618;R-HSA-5654701;R-HSA-5654697
R-HSA-1638091	Heparan sulfate/heparin (HS-GAG) metabolism	1	88	0.0058116497160216616	0.8538963551204238	0.8538963551204238	5	33	0.0023686477174849267	9606	Homo sapiens	NCAN		R-HSA-1889981;R-HSA-9638064;R-HSA-1889978;R-HSA-1878002;R-HSA-1889955
R-HSA-166658	Complement cascade	2	156	0.010302469951129309	0.8545430986775164	0.8545430986775164	21	72	0.00516795865633075	9606	Homo sapiens	CFB;C2		R-HSA-166817;R-HSA-173636;R-HSA-166795;R-HSA-166792;R-HSA-977605;R-HSA-173740;R-HSA-183122;R-HSA-977375;R-HSA-981535;R-HSA-173680;R-HSA-977629;R-HSA-173745;R-HSA-183126;R-HSA-174551;R-HSA-173754;R-HSA-183130;R-HSA-981621;R-HSA-977619;R-HSA-977363;R-HSA-981648;R-HSA-981680
R-HSA-5619115	Disorders of transmembrane transporters	4	280	0.018491612732796196	0.8601321756122681	0.8601321756122681	5	88	0.006316393913293138	9606	Homo sapiens	PSMA5;GCKR;PSMC5;RNF5		R-HSA-8866854;R-HSA-5661474;R-HSA-8866858;R-HSA-8866857;R-HSA-8866856
R-HSA-1483249	Inositol phosphate metabolism	1	90	0.005943732664113063	0.86016387720603	0.86016387720603	2	71	0.0050961814527706	9606	Homo sapiens	MTMR3		R-HSA-6809238;R-HSA-6809565
R-HSA-9660821	ADORA2B mediated anti-inflammatory cytokines production	2	159	0.010500594373266411	0.8617930377222052	0.8617930377222052	3	12	8.613264427217916E-4	9606	Homo sapiens	ADCY3;CRHR1		R-HSA-163617;R-HSA-392129;R-HSA-9660824
R-HSA-9013148	CDC42 GTPase cycle	2	159	0.010500594373266411	0.8617930377222052	0.8617930377222052	1	6	4.306632213608958E-4	9606	Homo sapiens	ARHGAP27;GMIP		R-HSA-9013161
R-HSA-9707564	Cytoprotection by HMOX1	1	91	0.006009774138158764	0.8631963808807354	0.8631963808807354	1	22	0.0015790984783232845	9606	Homo sapiens	NCOA6		R-HSA-400143
R-HSA-2565942	Regulation of PLK1 Activity at G2/M Transition	1	92	0.006075815612204464	0.8661633162668303	0.8661633162668303	4	12	8.613264427217916E-4	9606	Homo sapiens	CEP250		R-HSA-3000319;R-HSA-2574845;R-HSA-3000310;R-HSA-2574840
R-HSA-5696399	Global Genome Nucleotide Excision Repair (GG-NER)	1	92	0.006075815612204464	0.8661633162668303	0.8661633162668303	4	20	0.001435544071202986	9606	Homo sapiens	POLD3		R-HSA-5690213;R-HSA-5690997;R-HSA-5690988;R-HSA-5691001
R-HSA-9013404	RAC2 GTPase cycle	1	92	0.006075815612204464	0.8661633162668303	0.8661633162668303	1	10	7.17772035601493E-4	9606	Homo sapiens	SAMM50		R-HSA-9714477
R-HSA-6802957	Oncogenic MAPK signaling	1	93	0.006141857086250165	0.8690660968548285	0.8690660968548285	31	46	0.0033017513637668677	9606	Homo sapiens	RAF1		R-HSA-9656211;R-HSA-6802919;R-HSA-6802918;R-HSA-9656209;R-HSA-6802916;R-HSA-9656215;R-HSA-9656214;R-HSA-6802914;R-HSA-6803234;R-HSA-9656213;R-HSA-6803233;R-HSA-9656212;R-HSA-6802912;R-HSA-6802927;R-HSA-6802926;R-HSA-6802925;R-HSA-6802924;R-HSA-6802922;R-HSA-6802921;R-HSA-6803240;R-HSA-6802934;R-HSA-8936731;R-HSA-6802943;R-HSA-6802942;R-HSA-6802941;R-HSA-9656207;R-HSA-9660538;R-HSA-9660536;R-HSA-8…
R-HSA-6794362	Protein-protein interactions at synapses	1	93	0.006141857086250165	0.8690660968548285	0.8690660968548285	4	33	0.0023686477174849267	9606	Homo sapiens	LRFN4		R-HSA-8849891;R-HSA-8855648;R-HSA-8849900;R-HSA-8849882
R-HSA-5419276	Mitochondrial translation termination	1	94	0.006207898560295866	0.8719061057547951	0.8719061057547951	5	5	3.588860178007465E-4	9606	Homo sapiens	BRIP1		R-HSA-5419264;R-HSA-5419281;R-HSA-5419271;R-HSA-5419273;R-HSA-5419277
R-HSA-1169410	Antiviral mechanism by IFN-stimulated genes	1	94	0.006207898560295866	0.8719061057547951	0.8719061057547951	2	31	0.002225093310364628	9606	Homo sapiens	ABCE1		R-HSA-8985201;R-HSA-8985123
R-HSA-446728	Cell junction organization	1	95	0.0062739400343415665	0.8746846963473283	0.8746846963473283	3	37	0.002655756531725524	9606	Homo sapiens	PARVB		R-HSA-446391;R-HSA-430308;R-HSA-432946
R-HSA-166016	Toll Like Receptor 4 (TLR4) Cascade	2	165	0.010896843217540616	0.8753111583117208	0.8753111583117208	4	107	0.007680160780935975	9606	Homo sapiens	PELI3;AGER		R-HSA-168166;R-HSA-937050;R-HSA-937034;R-HSA-937044
R-HSA-5368286	Mitochondrial translation initiation	1	96	0.006339981508387267	0.8774031929207042	0.8774031929207042	1	4	2.871088142405972E-4	9606	Homo sapiens	BRIP1		R-HSA-5389839
R-HSA-9678108	SARS-CoV-1 Infection	1	96	0.006339981508387267	0.8774031929207042	0.8774031929207042	1	114	0.00818260120585702	9606	Homo sapiens	C20orf173		R-HSA-9683769
R-HSA-3858494	Beta-catenin independent WNT signaling	2	166	0.010962884691586317	0.8774423887174613	0.8774423887174613	1	51	0.0036606373815676143	9606	Homo sapiens	PSMA5;PSMC5		R-HSA-4608855
R-HSA-380320	Recruitment of NuMA to mitotic centrosomes	1	97	0.006406022982432968	0.8800628912943613	0.8800628912943613	2	2	1.435544071202986E-4	9606	Homo sapiens	CEP250		R-HSA-380316;R-HSA-380508
R-HSA-9679191	Potential therapeutics for SARS	2	168	0.011094967639677718	0.8816045865154191	0.8816045865154191	2	36	0.002583979328165375	9606	Homo sapiens	CD79B;GATAD2A		R-HSA-9679787;R-HSA-9691421
R-HSA-2187338	Visual phototransduction	2	169	0.011161009113723419	0.8836364527726778	0.8836364527726778	8	92	0.006603502727533735	9606	Homo sapiens	APOM;APOE		R-HSA-2404131;R-HSA-2404140;R-HSA-2424254;R-HSA-2395768;R-HSA-2395784;R-HSA-2423785;R-HSA-5246478;R-HSA-2429643
R-HSA-5620912	Anchoring of the basal body to the plasma membrane	1	99	0.006538105930524369	0.8852109380240692	0.8852109380240692	8	9	6.459948320413437E-4	9606	Homo sapiens	CEP250		R-HSA-5626228;R-HSA-5626227;R-HSA-5626220;R-HSA-5626223;R-HSA-5626681;R-HSA-5617816;R-HSA-5626699;R-HSA-5638009
R-HSA-112310	Neurotransmitter release cycle	1	100	0.00660414740457007	0.8877017411014724	0.8877017411014724	4	37	0.002655756531725524	9606	Homo sapiens	SYN2		R-HSA-380901;R-HSA-380869;R-HSA-380574;R-HSA-380905
R-HSA-453279	Mitotic G1 phase and G1/S transition	2	174	0.011491216483951922	0.8933210885126909	0.8933210885126909	1	101	0.007249497559575079	9606	Homo sapiens	PSMA5;PSMC5		R-HSA-187574
R-HSA-983695	Antigen activates B Cell Receptor (BCR) leading to generation of second messengers	1	103	0.006802271826707172	0.8948554492162621	0.8948554492162621	11	26	0.0018662072925638817	9606	Homo sapiens	CD79B		R-HSA-9606162;R-HSA-9606163;R-HSA-983709;R-HSA-983707;R-HSA-9606151;R-HSA-983703;R-HSA-1112666;R-HSA-983700;R-HSA-9606159;R-HSA-9691421;R-HSA-983696
R-HSA-1989781	PPARA activates gene expression	2	175	0.011557257957997622	0.8951661000827962	0.8951661000827962	41	41	0.002942865345966121	9606	Homo sapiens	NCOA6;PPARG		R-HSA-1655826;R-HSA-1989778;R-HSA-560517;R-HSA-1989779;R-HSA-1989776;R-HSA-1989777;R-HSA-1989774;R-HSA-560473;R-HSA-1989775;R-HSA-1989772;R-HSA-1989773;R-HSA-1989770;R-HSA-1368065;R-HSA-1989771;R-HSA-1989768;R-HSA-1989767;R-HSA-1989764;R-HSA-1989765;R-HSA-1989762;R-HSA-1989760;R-HSA-1989761;R-HSA-1989758;R-HSA-1989759;R-HSA-879724;R-HSA-1989756;R-HSA-1989757;R-HSA-1989754;R-HSA-1989755;R-HSA-1989…
R-HSA-162587	HIV Life Cycle	2	175	0.011557257957997622	0.8951661000827962	0.8951661000827962	33	117	0.008397932816537468	9606	Homo sapiens	HMGA1;NELFE		R-HSA-8951690;R-HSA-175174;R-HSA-175108;R-HSA-167181;R-HSA-175117;R-HSA-170706;R-HSA-175250;R-HSA-170704;R-HSA-167191;R-HSA-167192;R-HSA-162590;R-HSA-167196;R-HSA-167197;R-HSA-164514;R-HSA-167459;R-HSA-167076;R-HSA-167077;R-HSA-164522;R-HSA-167147;R-HSA-167150;R-HSA-167087;R-HSA-167148;R-HSA-167084;R-HSA-167085;R-HSA-164845;R-HSA-167090;R-HSA-167282;R-HSA-167478;R-HSA-167284;R-HSA-173115;R-HSA-16…
R-HSA-2871837	FCERI mediated NF-kB activation	2	175	0.011557257957997622	0.8951661000827962	0.8951661000827962	1	19	0.0013637668676428367	9606	Homo sapiens	PSMA5;PSMC5		R-HSA-5607724
R-HSA-9711097	Cellular response to starvation	2	176	0.011623299432043323	0.8969814623280798	0.8969814623280798	12	28	0.0020097616996841805	9606	Homo sapiens	ATP6V1G2;CEBPG		R-HSA-9640195;R-HSA-9635927;R-HSA-9640167;R-HSA-9639286;R-HSA-1791118;R-HSA-9646468;R-HSA-9635915;R-HSA-9640168;R-HSA-9645608;R-HSA-9635912;R-HSA-9640175;R-HSA-9645598
R-HSA-400206	Regulation of lipid metabolism by PPARalpha	2	177	0.011689340906089024	0.8987675911036994	0.8987675911036994	42	45	0.003229974160206718	9606	Homo sapiens	NCOA6;PPARG		R-HSA-400143;R-HSA-1655826;R-HSA-1989778;R-HSA-560517;R-HSA-1989779;R-HSA-1989776;R-HSA-1989777;R-HSA-1989774;R-HSA-560473;R-HSA-1989775;R-HSA-1989772;R-HSA-1989773;R-HSA-1989770;R-HSA-1368065;R-HSA-1989771;R-HSA-1989768;R-HSA-1989767;R-HSA-1989764;R-HSA-1989765;R-HSA-1989762;R-HSA-1989760;R-HSA-1989761;R-HSA-1989758;R-HSA-1989759;R-HSA-879724;R-HSA-1989756;R-HSA-1989757;R-HSA-1989754;R-HSA-19897…
R-HSA-6807878	COPI-mediated anterograde transport	1	107	0.0070664377228899745	0.9036918824564824	0.9036918824564824	6	12	8.613264427217916E-4	9606	Homo sapiens	SPTBN2		R-HSA-6807877;R-HSA-6809011;R-HSA-6807875;R-HSA-6809010;R-HSA-6809006;R-HSA-6809003
R-HSA-8957275	Post-translational protein phosphorylation	1	109	0.007198520670981376	0.9078283944501713	0.9078283944501713	1	1	7.17772035601493E-5	9606	Homo sapiens	APOE		R-HSA-8952289
R-HSA-8951664	Neddylation	3	249	0.016444327037379473	0.908809562354542	0.908809562354542	11	44	0.003158196956646569	9606	Homo sapiens	PSMA5;PSMC5;TM6SF2		R-HSA-8956184;R-HSA-8956106;R-HSA-9755303;R-HSA-8956140;R-HSA-9755507;R-HSA-8932355;R-HSA-8956099;R-HSA-9758088;R-HSA-9755304;R-HSA-9755306;R-HSA-9758090
R-HSA-9010553	Regulation of expression of SLITs and ROBOs	2	183	0.012085589750363229	0.9088932321476058	0.9088932321476058	1	20	0.001435544071202986	9606	Homo sapiens	PSMA5;PSMC5		R-HSA-9011313
R-HSA-70171	Glycolysis	1	110	0.007264562145027077	0.9098297382012526	0.9098297382012526	4	24	0.0017226528854435831	9606	Homo sapiens	GCKR		R-HSA-170810;R-HSA-170824;R-HSA-170799;R-HSA-170796
R-HSA-983168	Antigen processing: Ubiquitination & Proteasome degradation	4	315	0.02080306432439572	0.9131896259119952	0.9131896259119952	6	9	6.459948320413437E-4	9606	Homo sapiens	PSMA5;PSMC5;ITCH;UBE2Q2L		R-HSA-983150;R-HSA-983147;R-HSA-983157;R-HSA-983156;R-HSA-983140;R-HSA-983152
R-HSA-9633012	Response of EIF2AK4 (GCN2) to amino acid deficiency	1	115	0.007594769515255581	0.9192049591036195	0.9192049591036195	4	16	0.0011484352569623888	9606	Homo sapiens	CEBPG		R-HSA-9635927;R-HSA-1791118;R-HSA-9635915;R-HSA-9635912
R-HSA-9013149	RAC1 GTPase cycle	2	191	0.012613921542728834	0.920926959331268	0.920926959331268	1	6	4.306632213608958E-4	9606	Homo sapiens	ARHGAP27;GMIP		R-HSA-9013144
R-HSA-168164	Toll Like Receptor 3 (TLR3) Cascade	1	116	0.007660810989301281	0.9209599736579916	0.9209599736579916	1	73	0.005239735859890899	9606	Homo sapiens	AGER		R-HSA-168166
R-HSA-72203	Processing of Capped Intron-Containing Pre-mRNA	3	259	0.017104741777836482	0.9219177128282765	0.9219177128282765	13	32	0.0022968705139247776	9606	Homo sapiens	DDX42;LSM2;SUGP1		R-HSA-72160;R-HSA-72130;R-HSA-75079;R-HSA-75081;R-HSA-75080;R-HSA-72139;R-HSA-75083;R-HSA-72107;R-HSA-75082;R-HSA-72143;R-HSA-156661;R-HSA-72124;R-HSA-72127
R-HSA-611105	Respiratory electron transport	1	118	0.007792893937392683	0.9243567962624857	0.9243567962624857	7	19	0.0013637668676428367	9606	Homo sapiens	NDUFA13		R-HSA-6799191;R-HSA-163217;R-HSA-6799202;R-HSA-6799197;R-HSA-6799196;R-HSA-6799179;R-HSA-6799178
R-HSA-5696398	Nucleotide Excision Repair	1	119	0.007858935411438383	0.926000228104304	0.926000228104304	8	37	0.002655756531725524	9606	Homo sapiens	POLD3		R-HSA-5690213;R-HSA-5690997;R-HSA-6782227;R-HSA-6782211;R-HSA-6782208;R-HSA-6782224;R-HSA-5690988;R-HSA-5691001
R-HSA-2467813	Separation of Sister Chromatids	2	195	0.012878087438911636	0.9263683886526023	0.9263683886526023	1	8	5.742176284811944E-4	9606	Homo sapiens	PSMA5;PSMC5		R-HSA-174202
R-HSA-937061	TRIF(TICAM1)-mediated TLR4 signaling	1	121	0.007991018359529785	0.929181062094928	0.929181062094928	1	70	0.0050244042492104506	9606	Homo sapiens	AGER		R-HSA-168166
R-HSA-166166	MyD88-independent TLR4 cascade	1	121	0.007991018359529785	0.929181062094928	0.929181062094928	1	72	0.00516795865633075	9606	Homo sapiens	AGER		R-HSA-168166
R-HSA-8957322	Metabolism of steroids	4	331	0.021859727909126932	0.9308421355354779	0.9308421355354779	7	250	0.017944300890037325	9606	Homo sapiens	GPAM;CYP21A2;NCOA6		R-HSA-1655848;R-HSA-1655850;R-HSA-1655837;R-HSA-1655826;R-HSA-2426158;R-HSA-193964;R-HSA-193981
R-HSA-168898	Toll-like Receptor Cascades	2	202	0.013340377757231542	0.9350518298817254	0.9350518298817254	7	198	0.014211886304909561	9606	Homo sapiens	PELI3;AGER		R-HSA-168166;R-HSA-937050;R-HSA-937034;R-HSA-975142;R-HSA-937044;R-HSA-975122;R-HSA-975139
R-HSA-73857	RNA Polymerase II Transcription	29	1699	0.1122044644036455	0.935622965292933	0.935622965292933	79	898	0.06445592879701406	9606	Homo sapiens	HIST1H2BN;NOTCH4;EHMT2;BRIP1;APOE;ZKSCAN4;ZNF664;ZNF101;NELFE;BRD2;RBM14;HIST1H4L;SMAD6;GATAD2A;PSMA5;ITCH;PSMC5;PC;GPAM;CSNK2B;HIST1H2BF;HIST1H4H;HIST1H2BE;PPARG;HIST1H2BD		R-HSA-8936584;R-HSA-113409;R-HSA-112385;R-HSA-8937097;R-HSA-113411;R-HSA-6799332;R-HSA-113413;R-HSA-8956684;R-HSA-113412;R-HSA-113414;R-HSA-212356;R-HSA-112392;R-HSA-112395;R-HSA-3790130;R-HSA-8937989;R-HSA-112396;R-HSA-8952069;R-HSA-8939801;R-HSA-8937113;R-HSA-113429;R-HSA-382096;R-HSA-8936989;R-HSA-8937118;R-HSA-8952081;R-HSA-8936979;R-HSA-6805755;R-HSA-8936599;R-HSA-8936616;R-HSA-8951977;R-HSA…
R-HSA-381426	Regulation of Insulin-like Growth Factor (IGF) transport and uptake by Insulin-like Growth Factor Binding Proteins (IGFBPs)	1	127	0.00838726720380399	0.9379286420527215	0.9379286420527215	1	14	0.0010048808498420902	9606	Homo sapiens	APOE		R-HSA-8952289
R-HSA-446219	Synthesis of substrates in N-glycan biosythesis	1	131	0.008651433099986791	0.943153147255624	0.943153147255624	1	49	0.0035170829744473157	9606	Homo sapiens	C20orf173		R-HSA-4084984
R-HSA-194315	Signaling by Rho GTPases	10	709	0.0468234050984018	0.947595044994133	0.947595044994133	30	203	0.014570772322710307	9606	Homo sapiens	HIST1H2BN;SAMM50;HIST1H4L;MKL1;HIST1H2BF;HIST1H4H;HIST1H2BE;ARHGAP27;GMIP;RHOD;HIST1H2BD		R-HSA-9693207;R-HSA-9013452;R-HSA-5666001;R-HSA-8981637;R-HSA-9693214;R-HSA-5625883;R-HSA-5666008;R-HSA-5625797;R-HSA-5625796;R-HSA-9693250;R-HSA-9013144;R-HSA-5666049;R-HSA-5665998;R-HSA-5665999;R-HSA-5625870;R-HSA-9693198;R-HSA-9013161;R-HSA-9693243;R-HSA-5665982;R-HSA-5666046;R-HSA-5625849;R-HSA-5625848;R-HSA-5625784;R-HSA-5666104;R-HSA-9013435;R-HSA-9013437;R-HSA-9013438;R-HSA-9714477;R-HSA-5…
R-HSA-6809371	Formation of the cornified envelope	1	138	0.009113723418306697	0.9512630330689987	0.9512630330689987	4	27	0.001937984496124031	9606	Homo sapiens	CDSN		R-HSA-6814387;R-HSA-6814734;R-HSA-6814764;R-HSA-6814298
R-HSA-948021	Transport to the Golgi and subsequent modification	2	219	0.014463082816008454	0.9522820764535062	0.9522820764535062	7	60	0.004306632213608958	9606	Homo sapiens	C20orf173;SPTBN2		R-HSA-6807877;R-HSA-6809011;R-HSA-6807875;R-HSA-6809010;R-HSA-6809006;R-HSA-6809003;R-HSA-1022129
R-HSA-9664323	FCGR3A-mediated IL10 synthesis	1	141	0.0093118478404438	0.954375319248864	0.954375319248864	1	20	0.001435544071202986	9606	Homo sapiens	ADCY3		R-HSA-111930
R-HSA-9716542	Signaling by Rho GTPases, Miro GTPases and RHOBTB3	10	725	0.047880068683133006	0.9560343111287265	0.9560343111287265	30	212	0.015216767154751652	9606	Homo sapiens	HIST1H2BN;SAMM50;HIST1H4L;MKL1;HIST1H2BF;HIST1H4H;HIST1H2BE;ARHGAP27;GMIP;RHOD;HIST1H2BD		R-HSA-9693207;R-HSA-9013452;R-HSA-5666001;R-HSA-8981637;R-HSA-9693214;R-HSA-5625883;R-HSA-5666008;R-HSA-5625797;R-HSA-5625796;R-HSA-9693250;R-HSA-9013144;R-HSA-5666049;R-HSA-5665998;R-HSA-5665999;R-HSA-5625870;R-HSA-9693198;R-HSA-9013161;R-HSA-9693243;R-HSA-5665982;R-HSA-5666046;R-HSA-5625849;R-HSA-5625848;R-HSA-5625784;R-HSA-5666104;R-HSA-9013435;R-HSA-9013437;R-HSA-9013438;R-HSA-9714477;R-HSA-5…
R-HSA-211945	Phase I - Functionalization of compounds	3	300	0.01981244221371021	0.959546003109946	0.959546003109946	3	102	0.007321274763135229	9606	Homo sapiens	ACSS2;CYP21A2;MARC1		R-HSA-8936442;R-HSA-71735;R-HSA-193964
R-HSA-9717189	Sensory perception of taste	1	147	0.009708096684718002	0.9600179257253061	0.9600179257253061	1	25	0.0017944300890037324	9606	Homo sapiens	TRIM13		R-HSA-2672334
R-HSA-376176	Signaling by ROBO receptors	2	235	0.015519746400739665	0.9644481078583521	0.9644481078583521	1	60	0.004306632213608958	9606	Homo sapiens	PSMA5;PSMC5		R-HSA-9011313
R-HSA-2454202	Fc epsilon receptor (FCERI) signaling	2	235	0.015519746400739665	0.9644481078583521	0.9644481078583521	1	65	0.004665518231409704	9606	Homo sapiens	PSMA5;PSMC5		R-HSA-5607724
R-HSA-163200	Respiratory electron transport, ATP synthesis by chemiosmotic coupling, and heat production by uncoupling proteins.	1	153	0.010104345528992207	0.9649645372062063	0.9649645372062063	7	31	0.002225093310364628	9606	Homo sapiens	NDUFA13		R-HSA-6799191;R-HSA-163217;R-HSA-6799202;R-HSA-6799197;R-HSA-6799196;R-HSA-6799179;R-HSA-6799178
R-HSA-8980692	RHOA GTPase cycle	1	154	0.010170387003037908	0.9657274791533412	0.9657274791533412	1	6	4.306632213608958E-4	9606	Homo sapiens	GMIP		R-HSA-8981637
R-HSA-446193	Biosynthesis of the N-glycan precursor (dolichol lipid-linked oligosaccharide, LLO) and transfer to a nascent protein	1	159	0.010500594373266411	0.9693007736378223	0.9693007736378223	1	63	0.004521963824289405	9606	Homo sapiens	C20orf173		R-HSA-4084984
R-HSA-162599	Late Phase of HIV Life Cycle	1	160	0.010566635847312112	0.9699695532794942	0.9699695532794942	23	78	0.005598621877691645	9606	Homo sapiens	NELFE		R-HSA-167459;R-HSA-167076;R-HSA-167077;R-HSA-167147;R-HSA-167150;R-HSA-167087;R-HSA-167148;R-HSA-167084;R-HSA-167181;R-HSA-167085;R-HSA-170706;R-HSA-167090;R-HSA-167282;R-HSA-170704;R-HSA-167478;R-HSA-167191;R-HSA-167284;R-HSA-167192;R-HSA-167288;R-HSA-167481;R-HSA-167292;R-HSA-167196;R-HSA-167197
R-HSA-71387	Metabolism of carbohydrates	5	456	0.030114912164839518	0.9712954253516716	0.9712954253516716	37	241	0.01729830605799598	9606	Homo sapiens	ACAN;GCKR;PC;C20orf173;NCAN		R-HSA-2046239;R-HSA-2046175;R-HSA-1971487;R-HSA-1793176;R-HSA-1971482;R-HSA-2046298;R-HSA-1971483;R-HSA-170824;R-HSA-2065233;R-HSA-2046222;R-HSA-2046285;R-HSA-1793217;R-HSA-2022911;R-HSA-1889981;R-HSA-2025724;R-HSA-9638064;R-HSA-70501;R-HSA-2018682;R-HSA-2025723;R-HSA-2046265;R-HSA-1889978;R-HSA-170799;R-HSA-170796;R-HSA-1878002;R-HSA-2022065;R-HSA-9632034;R-HSA-2022063;R-HSA-9605600;R-HSA-202206…
R-HSA-199977	ER to Golgi Anterograde Transport	1	164	0.010830801743494914	0.9725025226652739	0.9725025226652739	6	39	0.0027993109388458224	9606	Homo sapiens	SPTBN2		R-HSA-6807877;R-HSA-6809011;R-HSA-6807875;R-HSA-6809010;R-HSA-6809006;R-HSA-6809003
R-HSA-68882	Mitotic Anaphase	2	249	0.016444327037379473	0.9726016601879501	0.9726016601879501	1	32	0.0022968705139247776	9606	Homo sapiens	PSMA5;PSMC5		R-HSA-174202
R-HSA-425366	Transport of bile salts and organic acids, metal ions and amine compounds	1	165	0.010896843217540616	0.973101750299376	0.973101750299376	1	67	0.0048090726385300025	9606	Homo sapiens	SLC44A4		R-HSA-444433
R-HSA-2555396	Mitotic Metaphase and Anaphase	2	250	0.016510368511425174	0.9731094591524979	0.9731094591524979	1	33	0.0023686477174849267	9606	Homo sapiens	PSMA5;PSMC5		R-HSA-174202
R-HSA-425393	Transport of inorganic cations/anions and amino acids/oligopeptides	1	167	0.011028926165632016	0.974261428464839	0.974261428464839	1	76	0.005455067470571347	9606	Homo sapiens	SLC7A6		R-HSA-379426
R-HSA-2173782	Binding and Uptake of Ligands by Scavenger Receptors	1	168	0.011094967639677718	0.9748224369938092	0.9748224369938092	2	33	0.0023686477174849267	9606	Homo sapiens	APOE		R-HSA-2173778;R-HSA-2507854
R-HSA-168249	Innate Immune System	20	1345	0.08882578259146744	0.976286893596824	0.976286893596824	51	725	0.05203847258110824	9606	Homo sapiens	ATP6V1G2;PELI3;HLA-B;HLA-C;AGPAT1;AGER;C2;PSMA5;PSMC5;ITCH;APOM;CSNK2B;CPNE1;TRIM13;RAF1;CFB;HSPA1A		R-HSA-688137;R-HSA-210309;R-HSA-166795;R-HSA-166792;R-HSA-879362;R-HSA-981535;R-HSA-6799350;R-HSA-975122;R-HSA-981648;R-HSA-166817;R-HSA-975142;R-HSA-975139;R-HSA-173740;R-HSA-990526;R-HSA-173745;R-HSA-173754;R-HSA-2272795;R-HSA-981680;R-HSA-879411;R-HSA-937034;R-HSA-173636;R-HSA-977605;R-HSA-1964496;R-HSA-183122;R-HSA-977375;R-HSA-2272753;R-HSA-977629;R-HSA-183126;R-HSA-937050;R-HSA-6800434;R-HS…
R-HSA-202733	Cell surface interactions at the vascular wall	2	257	0.01697265882974508	0.9764184909672922	0.9764184909672922	2	65	0.004665518231409704	9606	Homo sapiens	PROCR;SLC7A6		R-HSA-141040;R-HSA-375131
R-HSA-156580	Phase II - Conjugation of compounds	2	263	0.017368907674019284	0.9789389294468008	0.9789389294468008	2	72	0.00516795865633075	9606	Homo sapiens	GGT7;GSS		R-HSA-8943279;R-HSA-174394
R-HSA-72766	Translation	3	339	0.022388059701492536	0.9789399372423238	0.9789399372423238	15	99	0.0071059431524547806	9606	Homo sapiens	BRIP1;VARS;TUFM		R-HSA-5389842;R-HSA-5419281;R-HSA-5389845;R-HSA-5389848;R-HSA-380042;R-HSA-5419261;R-HSA-5419264;R-HSA-5389857;R-HSA-5419271;R-HSA-5419268;R-HSA-5419269;R-HSA-5419273;R-HSA-5419279;R-HSA-5389839;R-HSA-5419277
R-HSA-382551	Transport of small molecules	13	971	0.06412627129837538	0.9803972797262599	0.9803972797262599	30	453	0.03251507321274763	9606	Homo sapiens	ATP6V1G2;SLC44A4;MTTP;ADCY3;TRPC4AP;RNF5;PSMA5;PSMC5;SLC7A6;APOC1;TRIM13;APOE;RAF1		R-HSA-174786;R-HSA-174657;R-HSA-2682349;R-HSA-174660;R-HSA-8854408;R-HSA-174739;R-HSA-8866321;R-HSA-174741;R-HSA-444433;R-HSA-174808;R-HSA-164377;R-HSA-8866329;R-HSA-917841;R-HSA-9737780;R-HSA-174690;R-HSA-174624;R-HSA-163617;R-HSA-8933292;R-HSA-2672334;R-HSA-379426;R-HSA-174757;R-HSA-8866542;R-HSA-3295579;R-HSA-8866551;R-HSA-174706;R-HSA-5252133;R-HSA-8866546;R-HSA-8854462;R-HSA-266303;R-HSA-886…
R-HSA-3700989	Transcriptional Regulation by TP53	5	484	0.03196407343811914	0.980969336433857	0.980969336433857	8	259	0.018590295722078667	9606	Homo sapiens	BRIP1;EHMT2;CSNK2B;GATAD2A;NELFE		R-HSA-6797606;R-HSA-6805061;R-HSA-6799332;R-HSA-6805059;R-HSA-6805650;R-HSA-6797616;R-HSA-6797712;R-HSA-6805755
R-HSA-74160	Gene expression (Transcription)	29	1862	0.12296922467309471	0.9822266589779928	0.9822266589779928	104	1013	0.07271030720643124	9606	Homo sapiens	HIST1H2BN;NOTCH4;EHMT2;BRIP1;APOE;ZKSCAN4;ZNF664;ZNF101;NELFE;BRD2;RBM14;HIST1H4L;SMAD6;GATAD2A;PSMA5;ITCH;PSMC5;PC;GPAM;CSNK2B;HIST1H2BF;HIST1H4H;HIST1H2BE;PPARG;HIST1H2BD		R-HSA-8936584;R-HSA-5334097;R-HSA-113409;R-HSA-112385;R-HSA-8937097;R-HSA-427527;R-HSA-5334099;R-HSA-113411;R-HSA-113413;R-HSA-113412;R-HSA-113414;R-HSA-112392;R-HSA-73739;R-HSA-112395;R-HSA-3790130;R-HSA-112396;R-HSA-433672;R-HSA-427528;R-HSA-8937113;R-HSA-113429;R-HSA-8937118;R-HSA-8936599;R-HSA-212252;R-HSA-8936616;R-HSA-8951977;R-HSA-6805061;R-HSA-212263;R-HSA-6805059;R-HSA-8936621;R-HSA-8936…
R-HSA-72306	tRNA processing	1	184	0.012151631224408928	0.9823072751769051	0.9823072751769051	1	54	0.003875968992248062	9606	Homo sapiens	TRMT10A		R-HSA-6786621
R-HSA-446203	Asparagine N-linked glycosylation	4	421	0.027803460573239996	0.9823848946304443	0.9823848946304443	9	144	0.0103359173126615	9606	Homo sapiens	C20orf173;TRIM13;RNF5;SPTBN2		R-HSA-6807877;R-HSA-6809011;R-HSA-6807875;R-HSA-6809010;R-HSA-4084984;R-HSA-6809006;R-HSA-6809003;R-HSA-1022129;R-HSA-8867288
R-HSA-5619102	SLC transporter disorders	1	185	0.01221767269845463	0.9826933465909439	0.9826933465909439	1	65	0.004665518231409704	9606	Homo sapiens	GCKR		R-HSA-5661474
R-HSA-9675108	Nervous system development	7	621	0.04101175538238013	0.9828545046791908	0.9828545046791908	23	324	0.023255813953488372	9606	Homo sapiens	PSMA5;MAU2;PSMC5;NCAN;ADGRG6;CSNK2B;SPTBN2		R-HSA-399942;R-HSA-375148;R-HSA-399951;R-HSA-392751;R-HSA-399946;R-HSA-9614271;R-HSA-373739;R-HSA-399944;R-HSA-392053;R-HSA-9614273;R-HSA-392054;R-HSA-392752;R-HSA-392051;R-HSA-9011313;R-HSA-399934;R-HSA-391868;R-HSA-391871;R-HSA-399933;R-HSA-391865;R-HSA-399931;R-HSA-9613644;R-HSA-374683;R-HSA-391866
R-HSA-211897	Cytochrome P450 - arranged by substrate type	1	186	0.01228371417250033	0.9830710185462963	0.9830710185462963	1	61	0.004378409417169107	9606	Homo sapiens	CYP21A2		R-HSA-193964
R-HSA-597592	Post-translational protein modification	24	1604	0.10593052436930392	0.9838137745856482	0.9838137745856482	43	538	0.03861613551536032	9606	Homo sapiens	TECTB;HIST1H2BN;PIGU;UBE2Q2L;C20orf173;HIST1H4L;MKL1;HLA-B;RNF5;TM6SF2;PSMA5;PSMC5;TTLL4;B3GNT8;ADAMTSL3;HIST1H2BF;TRIM13;HIST1H4H;HIST1H2BE;PPARG;APOE;LY6G6C;HIST1H2BD;SPTBN2		R-HSA-8956106;R-HSA-5173005;R-HSA-4570496;R-HSA-5173192;R-HSA-4084984;R-HSA-6809006;R-HSA-8932355;R-HSA-8956099;R-HSA-6809003;R-HSA-8956184;R-HSA-4717461;R-HSA-6809011;R-HSA-5689539;R-HSA-6809010;R-HSA-5696960;R-HSA-162836;R-HSA-914010;R-HSA-5665871;R-HSA-8942099;R-HSA-9758088;R-HSA-8942101;R-HSA-3900070;R-HSA-9758090;R-HSA-8867288;R-HSA-8943080;R-HSA-6807877;R-HSA-8943083;R-HSA-8956140;R-HSA-680…
R-HSA-6791226	Major pathway of rRNA processing in the nucleolus and cytosol	1	189	0.012481838594637432	0.9841554400153314	0.9841554400153314	1	7	5.024404249210451E-4	9606	Homo sapiens	EXOSC5		R-HSA-6791222
R-HSA-5663202	Diseases of signal transduction by growth factor receptors and second messengers	5	498	0.032888654074758945	0.9845719559661014	0.9845719559661014	89	478	0.034309503301751365	9606	Homo sapiens	PSMA5;PSMC5;FGF9;FGFR4;RAF1		R-HSA-9656211;R-HSA-6802919;R-HSA-6802918;R-HSA-2023455;R-HSA-9656209;R-HSA-5655252;R-HSA-6802916;R-HSA-9656215;R-HSA-2046363;R-HSA-9656214;R-HSA-6802914;R-HSA-2023451;R-HSA-9656213;R-HSA-5655248;R-HSA-9656212;R-HSA-6802912;R-HSA-6802927;R-HSA-5655262;R-HSA-6802926;R-HSA-5655263;R-HSA-6802925;R-HSA-5654748;R-HSA-6802924;R-HSA-6802922;R-HSA-6802921;R-HSA-6802934;R-HSA-8936731;R-HSA-5655235;R-HSA-5…
R-HSA-168255	Influenza Infection	1	198	0.013076211861048738	0.9870104644611966	0.9870104644611966	1	59	0.004234855010048808	9606	Homo sapiens	HSPA1A		R-HSA-192746
R-HSA-9748784	Drug ADME	1	199	0.01314225333509444	0.9872941706159835	0.9872941706159835	1	78	0.005598621877691645	9606	Homo sapiens	GGT7;GSS		R-HSA-9753634
R-HSA-422475	Axon guidance	6	585	0.03863426231673491	0.9885679862205777	0.9885679862205777	20	298	0.02138960666092449	9606	Homo sapiens	PSMA5;MAU2;PSMC5;NCAN;CSNK2B;SPTBN2		R-HSA-399942;R-HSA-375148;R-HSA-399951;R-HSA-392751;R-HSA-399946;R-HSA-373739;R-HSA-399944;R-HSA-392053;R-HSA-392054;R-HSA-392752;R-HSA-392051;R-HSA-9011313;R-HSA-399934;R-HSA-391868;R-HSA-391871;R-HSA-399933;R-HSA-391865;R-HSA-399931;R-HSA-374683;R-HSA-391866
R-HSA-9664433	Leishmania parasite growth and survival	2	297	0.01961431779157311	0.9889861937870862	0.9889861937870862	4	40	0.002871088142405972	9606	Homo sapiens	ADCY3;CRHR1		R-HSA-163617;R-HSA-392129;R-HSA-111930;R-HSA-9660824
R-HSA-9662851	Anti-inflammatory response favouring Leishmania parasite infection	2	297	0.01961431779157311	0.9889861937870862	0.9889861937870862	4	40	0.002871088142405972	9606	Homo sapiens	ADCY3;CRHR1		R-HSA-163617;R-HSA-392129;R-HSA-111930;R-HSA-9660824
R-HSA-8868773	rRNA processing in the nucleus and cytosol	1	208	0.013736626601505746	0.989585013831532	0.989585013831532	1	15	0.0010766580534022395	9606	Homo sapiens	EXOSC5		R-HSA-6791222
R-HSA-196854	Metabolism of vitamins and cofactors	3	382	0.02522784308545767	0.9900033403847791	0.9900033403847791	11	205	0.014714326729830605	9606	Homo sapiens	APOM;PC;APOE		R-HSA-3323111;R-HSA-2993802;R-HSA-2404131;R-HSA-2404140;R-HSA-3065959;R-HSA-2424254;R-HSA-2395768;R-HSA-2395784;R-HSA-2423785;R-HSA-5246478;R-HSA-2429643
R-HSA-8953854	Metabolism of RNA	9	789	0.05210672302205785	0.9902352905832482	0.9902352905832482	25	187	0.013422337065747919	9606	Homo sapiens	PSMA5;TRMT10A;EXOSC5;PSMC5;DDX42;SKIV2L;HSPA1A;LSM2;SUGP1		R-HSA-72130;R-HSA-75079;R-HSA-75081;R-HSA-75080;R-HSA-430028;R-HSA-72139;R-HSA-75083;R-HSA-75082;R-HSA-72143;R-HSA-6791222;R-HSA-450580;R-HSA-429845;R-HSA-6786621;R-HSA-429978;R-HSA-72160;R-HSA-429860;R-HSA-450466;R-HSA-72107;R-HSA-450422;R-HSA-450551;R-HSA-156661;R-HSA-450431;R-HSA-72124;R-HSA-72127;R-HSA-450488
R-HSA-9012999	RHO GTPase cycle	4	460	0.030379078061022323	0.9906322166009096	0.9906322166009096	13	91	0.006531725523973586	9606	Homo sapiens	SAMM50;ARHGAP27;GMIP;RHOD		R-HSA-9013161;R-HSA-9693207;R-HSA-9013452;R-HSA-9693243;R-HSA-8981637;R-HSA-9693214;R-HSA-9693250;R-HSA-9013144;R-HSA-9013435;R-HSA-9013437;R-HSA-9013438;R-HSA-9714477;R-HSA-9693198
R-HSA-6805567	Keratinization	1	226	0.014925373134328358	0.9930045793040884	0.9930045793040884	4	34	0.002440424921045076	9606	Homo sapiens	CDSN		R-HSA-6814387;R-HSA-6814734;R-HSA-6814764;R-HSA-6814298
R-HSA-211859	Biological oxidations	5	550	0.036322810725135386	0.9930863670032312	0.9930863670032312	6	192	0.013781223083548665	9606	Homo sapiens	GGT7;ACSS2;CYP21A2;GSS;MARC1		R-HSA-8936442;R-HSA-5433072;R-HSA-71735;R-HSA-8943279;R-HSA-174394;R-HSA-193964
R-HSA-9006934	Signaling by Receptor Tyrosine Kinases	6	620	0.04094571390833444	0.993196565692265	0.993196565692265	120	746	0.053545793855871375	9606	Homo sapiens	ITCH;ATP6V1G2;FGF9;APOE;FGFR4		R-HSA-5654614;R-HSA-5654615;R-HSA-5654612;R-HSA-5654608;R-HSA-5654622;R-HSA-5654623;R-HSA-5654620;R-HSA-5654618;R-HSA-5654596;R-HSA-5654597;R-HSA-5654594;R-HSA-5654592;R-HSA-5654607;R-HSA-5654605;R-HSA-5654603;R-HSA-5654600;R-HSA-1307955;R-HSA-5654646;R-HSA-5654647;R-HSA-5654643;R-HSA-5654640;R-HSA-5654641;R-HSA-1307963;R-HSA-5654655;R-HSA-5654399;R-HSA-5654653;R-HSA-5654397;R-HSA-5654651;R-HSA-5…
R-HSA-397014	Muscle contraction	1	232	0.015321621978602562	0.9938743450550145	0.9938743450550145	4	53	0.003804191788687913	9606	Homo sapiens	ACTN3		R-HSA-390597;R-HSA-390598;R-HSA-390593;R-HSA-390595
R-HSA-112314	Neurotransmitter receptors and postsynaptic signal transmission	1	232	0.015321621978602562	0.9938743450550145	0.9938743450550145	5	110	0.007895492391616422	9606	Homo sapiens	ADCY3		R-HSA-170674;R-HSA-170666;R-HSA-392206;R-HSA-170686;R-HSA-170671
R-HSA-1428517	The citric acid (TCA) cycle and respiratory electron transport	1	238	0.015717870822876765	0.9946362563525244	0.9946362563525244	7	67	0.0048090726385300025	9606	Homo sapiens	NDUFA13		R-HSA-6799191;R-HSA-163217;R-HSA-6799202;R-HSA-6799197;R-HSA-6799196;R-HSA-6799179;R-HSA-6799178
R-HSA-418594	G alpha (i) signalling events	3	426	0.0281336679434685	0.9954429841450051	0.9954429841450051	13	74	0.005311513063451048	9606	Homo sapiens	PDE4C;ADCY3;GPSM3		R-HSA-392129;R-HSA-170666;R-HSA-392206;R-HSA-380073;R-HSA-170671;R-HSA-170674;R-HSA-170672;R-HSA-170676;R-HSA-170677;R-HSA-111930;R-HSA-111962;R-HSA-170686;R-HSA-170685
R-HSA-72312	rRNA processing	1	246	0.016246202615242372	0.9955071782311647	0.9955071782311647	1	21	0.0015073212747631353	9606	Homo sapiens	EXOSC5		R-HSA-6791222
R-HSA-112315	Transmission across Chemical Synapses	2	344	0.02271826707172104	0.9955882353722008	0.9955882353722008	9	167	0.011986792994544932	9606	Homo sapiens	ADCY3;SYN2		R-HSA-170674;R-HSA-380901;R-HSA-380869;R-HSA-170666;R-HSA-392206;R-HSA-380574;R-HSA-170686;R-HSA-380905;R-HSA-170671
R-HSA-449147	Signaling by Interleukins	6	658	0.04345528992207106	0.9961911633541409	0.9961911633541409	8	505	0.03624748779787539	9606	Homo sapiens	PSMA5;MAP3K3;PSMC5;PELI3;AGER		R-HSA-507719;R-HSA-168166;R-HSA-450690;R-HSA-209061;R-HSA-8948063;R-HSA-8948066;R-HSA-451418;R-HSA-450827
R-HSA-196849	Metabolism of water-soluble vitamins and cofactors	1	258	0.01703870030379078	0.9965563545157469	0.9965563545157469	3	143	0.01026414010910135	9606	Homo sapiens	PC		R-HSA-3323111;R-HSA-2993802;R-HSA-3065959
R-HSA-109582	Hemostasis	8	803	0.05303130365869766	0.9966908773134261	0.9966908773134261	16	338	0.024260694803330464	9606	Homo sapiens	PROCR;SLC7A6;APOM;HABP4;C6orf25;CTSF;RAF1;LY6G6F		R-HSA-5606996;R-HSA-5607058;R-HSA-481007;R-HSA-443439;R-HSA-5607004;R-HSA-443831;R-HSA-141040;R-HSA-481044;R-HSA-482772;R-HSA-453200;R-HSA-481009;R-HSA-5684801;R-HSA-5591052;R-HSA-375131;R-HSA-5603467;R-HSA-5684169
R-HSA-112316	Neuronal System	3	490	0.03236032228239334	0.9985961044395805	0.9985961044395805	13	221	0.015862761986792994	9606	Homo sapiens	LRFN4;ADCY3;SYN2		R-HSA-380901;R-HSA-380869;R-HSA-8849891;R-HSA-8855648;R-HSA-170666;R-HSA-392206;R-HSA-8849900;R-HSA-380905;R-HSA-170671;R-HSA-170674;R-HSA-380574;R-HSA-170686;R-HSA-8849882
R-HSA-9658195	Leishmania infection	2	406	0.026812838462554483	0.9987153627396311	0.9987153627396311	4	95	0.006818834338214183	9606	Homo sapiens	ADCY3;CRHR1		R-HSA-163617;R-HSA-392129;R-HSA-111930;R-HSA-9660824
R-HSA-425407	SLC-mediated transmembrane transport	2	420	0.027737419099194294	0.9990312398339016	0.9990312398339016	2	193	0.013853000287108815	9606	Homo sapiens	SLC7A6;SLC44A4		R-HSA-444433;R-HSA-379426
R-HSA-392499	Metabolism of proteins	29	2214	0.14621582353718135	0.9994667798029085	0.9994667798029085	62	811	0.05821131208728108	9606	Homo sapiens	HIST1H2BN;PIGU;VARS;RNF5;BRIP1;ADAMTSL3;APOE;LY6G6C;SPTBN2;TECTB;UBE2Q2L;C20orf173;HIST1H4L;MKL1;HLA-B;TUFM;TM6SF2;PSMA5;PSMC5;TTLL4;B3GNT8;CSNK2B;HIST1H2BF;TRIM13;HIST1H4H;HIST1H2BE;SKIV2L;PPARG;HIST1H2BD		R-HSA-5173192;R-HSA-8932355;R-HSA-380042;R-HSA-8956184;R-HSA-5689539;R-HSA-5696960;R-HSA-162836;R-HSA-5665871;R-HSA-8942099;R-HSA-9758088;R-HSA-8942101;R-HSA-3900070;R-HSA-9758090;R-HSA-6807877;R-HSA-6807875;R-HSA-8852129;R-HSA-5697009;R-HSA-6814409;R-HSA-5419261;R-HSA-4570485;R-HSA-9755303;R-HSA-5690080;R-HSA-9755304;R-HSA-9755306;R-HSA-1022129;R-HSA-5389842;R-HSA-8956106;R-HSA-390470;R-HSA-5173…
R-HSA-162582	Signal Transduction	43	3019	0.19937921014397042	0.9996193080225161	0.9996193080225161	319	2508	0.18001722652885443	9606	Homo sapiens	HIST1H2BN;NOTCH4;ADCY3;CRHR1;SAMM50;FGF9;APOE;SOX7;GPSM3;SPTBN2;ATP6V1G2;C20orf173;HIST1H4L;STRADA;PTCH1;PDE4C;MKL1;ARHGAP27;GMIP;SMAD6;ACVR2B;RHOD;GATAD2A;PSMA5;ITCH;PSMC5;PC;GPAM;APOC1;CSNK2B;RASA2;HIST1H2BF;HIST1H4H;HIST1H2BE;PPARG;RAF1;FGFR4;HIST1H2BD		R-HSA-1912349;R-HSA-5654614;R-HSA-5654615;R-HSA-5654612;R-HSA-9604247;R-HSA-5654608;R-HSA-5654622;R-HSA-5654623;R-HSA-5654620;R-HSA-392206;R-HSA-380942;R-HSA-5654618;R-HSA-8981637;R-HSA-5654596;R-HSA-5654597;R-HSA-5654594;R-HSA-5654592;R-HSA-5654607;R-HSA-5654605;R-HSA-3640874;R-HSA-5654603;R-HSA-5654600;R-HSA-5654646;R-HSA-5658231;R-HSA-5654647;R-HSA-1912382;R-HSA-5654643;R-HSA-1912379;R-HSA-565…
R-HSA-556833	Metabolism of lipids	14	1446	0.09549597147008321	0.9999077045452777	0.9999077045452777	64	965	0.06926500143554407	9606	Homo sapiens	SLC44A4;MTMR3;GPAM;CYP21A2;NCOA6;CSNK2B;PNPLA3;CPNE1;PPARG;PPT2;AGPAT1		R-HSA-1482647;R-HSA-1655837;R-HSA-1482654;R-HSA-400143;R-HSA-6809325;R-HSA-1655826;R-HSA-2426158;R-HSA-1989778;R-HSA-560517;R-HSA-1989779;R-HSA-1989776;R-HSA-1989777;R-HSA-6809320;R-HSA-1482777;R-HSA-1989774;R-HSA-1989775;R-HSA-1989772;R-HSA-1989773;R-HSA-1989770;R-HSA-1368065;R-HSA-1989771;R-HSA-1989768;R-HSA-444433;R-HSA-1989767;R-HSA-1989764;R-HSA-1989765;R-HSA-1989762;R-HSA-1989760;R-HSA-1989…
R-HSA-8978868	Fatty acid metabolism	1	431	0.028463875313697002	0.9999273133423427	0.9999273133423427	1	220	0.015790984783232844	9606	Homo sapiens	PPT2		R-HSA-5690046
R-HSA-71291	Metabolism of amino acids and derivatives	3	666	0.04398362171443666	0.9999531063765832	0.9999531063765832	5	285	0.02045650301464255	9606	Homo sapiens	BCKDHA;PSMA5;PSMC5		R-HSA-353125;R-HSA-5693153;R-HSA-70713;R-HSA-5693148;R-HSA-6792572
R-HSA-372790	Signaling by GPCR	5	875	0.057786289789988114	0.9999750745479798	0.9999750745479798	21	392	0.028136663795578526	9606	Homo sapiens	PTCH1;PDE4C;ADCY3;GPSM3;CRHR1		R-HSA-379044;R-HSA-445124;R-HSA-163617;R-HSA-392129;R-HSA-392064;R-HSA-170666;R-HSA-392206;R-HSA-420173;R-HSA-380073;R-HSA-170671;R-HSA-170674;R-HSA-170672;R-HSA-170676;R-HSA-170677;R-HSA-111930;R-HSA-111962;R-HSA-170686;R-HSA-744887;R-HSA-744886;R-HSA-170685;R-HSA-418553
R-HSA-388396	GPCR downstream signalling	4	794	0.052436930392286356	0.9999772641755373	0.9999772641755373	19	175	0.012561010623026126	9606	Homo sapiens	PDE4C;ADCY3;GPSM3;CRHR1		R-HSA-379044;R-HSA-163617;R-HSA-392129;R-HSA-392064;R-HSA-170666;R-HSA-392206;R-HSA-380073;R-HSA-170671;R-HSA-170674;R-HSA-170672;R-HSA-170676;R-HSA-170677;R-HSA-111930;R-HSA-111962;R-HSA-170686;R-HSA-744887;R-HSA-744886;R-HSA-170685;R-HSA-418553
R-HSA-500792	GPCR ligand binding	2	608	0.04015321621978603	0.9999801830752425	0.9999801830752425	2	217	0.015575653172552398	9606	Homo sapiens	PTCH1;CRHR1		R-HSA-445124;R-HSA-420173
R-HSA-199991	Membrane Trafficking	2	668	0.044115704662528066	0.999994452745931	0.999994452745931	10	219	0.015719207579672698	9606	Homo sapiens	SORT1;SPTBN2		R-HSA-421831;R-HSA-6807877;R-HSA-6809011;R-HSA-6807875;R-HSA-6809010;R-HSA-6809006;R-HSA-421836;R-HSA-6809003;R-HSA-421835;R-HSA-421833
R-HSA-381753	Olfactory Signaling Pathway	4	887	0.05857878747853652	0.9999962911427575	0.9999962911427575	4	13	9.331036462819408E-4	9606	Homo sapiens	OR2B2;EBF1;ADCY3		R-HSA-9752950;R-HSA-9712183;R-HSA-9752951;R-HSA-9712187
R-HSA-9752946	Expression and translocation of olfactory receptors	3	813	0.05369171839915467	0.9999976031391432	0.9999976031391432	2	4	2.871088142405972E-4	9606	Homo sapiens	OR2B2;EBF1		R-HSA-9752950;R-HSA-9752951
R-HSA-5653656	Vesicle-mediated transport	3	828	0.05468234050984018	0.9999982402981785	0.9999982402981785	12	252	0.01808785529715762	9606	Homo sapiens	SORT1;APOE;SPTBN2		R-HSA-421831;R-HSA-6807877;R-HSA-2173778;R-HSA-6807875;R-HSA-6809011;R-HSA-6809010;R-HSA-2507854;R-HSA-6809006;R-HSA-421836;R-HSA-6809003;R-HSA-421835;R-HSA-421833
R-HSA-9709957	Sensory Perception	7	1262	0.08334434024567429	0.9999995942713208	0.9999995942713208	13	143	0.01026414010910135	9606	Homo sapiens	OR2B2;APOM;TRIM13;EBF1;ADCY3;APOE		R-HSA-9752950;R-HSA-9712183;R-HSA-9752951;R-HSA-2672334;R-HSA-2404131;R-HSA-2404140;R-HSA-2395784;R-HSA-2423785;R-HSA-2429643;R-HSA-9712187;R-HSA-2424254;R-HSA-2395768;R-HSA-5246478
R-HSA-1430728	Metabolism	32	3641	0.24045700700039624	0.9999999999937961	0.9999999999937961	135	2268	0.16279069767441862	9606	Homo sapiens	NDUFA13;ACSS2;SLC44A4;MTMR3;NCAN;ADCY3;AGPAT1;ACAN;BRIP1;APOM;MARC1;CPNE1;APOE;BCKDHA;GGT7;GCKR;C20orf173;NCOA6;GSS;PSMA5;PSMC5;PC;GPAM;CYP21A2;DDAH2;CSNK2B;PNPLA3;PPARG;PPT2		R-HSA-2046239;R-HSA-1971487;R-HSA-1655837;R-HSA-1971482;R-HSA-1971483;R-HSA-6799202;R-HSA-2404131;R-HSA-2404140;R-HSA-400143;R-HSA-1655826;R-HSA-2426158;R-HSA-1482777;R-HSA-2046222;R-HSA-1368065;R-HSA-444433;R-HSA-164377;R-HSA-6792572;R-HSA-163617;R-HSA-9638064;R-HSA-2046265;R-HSA-8943279;R-HSA-6799179;R-HSA-170799;R-HSA-6799178;R-HSA-1482811;R-HSA-170796;R-HSA-6799191;R-HSA-1655848;R-HSA-1655850…
