# Supplementary material for: The link between liver fat and cardiometabolic diseases is highlighted by genome-wide association study of MRI-derived measures of body composition
Source: Commun Biol. 2022 Nov 19;5:1271. doi: 10.1038/s42003-022-04237-4 (PMC9675774; doi:10.1038/s42003-022-04237-4)
Supplement: Supplementary file 9 — Supplementary Data 6 [file 42003_2022_4237_MOESM9_ESM.xlsx]

## Sheet: SupData3_tableNonBodySNP_220824
Locus	Lead SNP	A1	MAF	Chr	Start position (BP)	End position (BP)	Z-value	P-value	Mapped gene(s)
1	rs17577	A	0.17	20	43503276	45189053	38.47	9.88e-324	CDH22, SLC35C2
2	rs77032723	T	0.13	8	19493786	20056640	38.45	1.48e-323	SH2D4A, CSGALNACT1, INTS10
3	rs1977080	T	0.18	22	44315205	44411804	38.45	1.48e-323	PRR5-ARHGAP8, ARHGAP8
4	rs7254776	C	0.38	19	43959388	46500927	38.43	4.45e-323	BMX
5	rs17821274	T	0.35	15	58240039	59271535	38.41	1.09e-322	LDHAL6B, FAM81A
6	rs11208703	G	0.22	1	65155172	66907102	38.4	1.28e-322	LEPR, LEPROT, PDE4B, SGIP1
7	rs312053	C	0.27	2	20103026	22418389	38.37	4.30e-322	AC011239.1
8	rs13241452	A	0.29	7	71240371	75196531	38.36	7.26e-322	GTF2IRD2, GATSL1, GTF2IRD2B, TRIM73, POM121C
9	rs2115429	T	0.17	16	55939738	57517071	38.35	1.06e-321	GPR97
10	rs73004951	T	0.08	19	18145624	19989679	38.31	4.00e-321	ZNF506, AC007204.1, ZNF486
11	rs34976218	A	0.46	14	102417935	104332759	38.3	5.63e-321	PPP1R13B, C14orf2, TDRD9, KIF26A
12	rs2148598	T	0.28	10	17274438	18997606	38.27	1.95e-320	FAM171A1, FAM188A, PTER, C1QL3, RSU1, CUBN, TRDMT1, VIM, ST8SIA6, PTPLA, STAM, TMEM236, MRC1L1, TMEM236, MRC1, SLC39A12, CACNB2
13	rs4131568	T	0.36	1	158141992	159797664	38.26	3.00e-320	VANGL2, SLAMF6, CD84
14	rs6709087	G	0.23	2	169232367	170236399	38.19	3.88e-319	SP5, ERICH2
15	rs149615216	T	0.01	18	46365143	48132703	38.11	9.33e-318	MBD1, CXXC1, SKA1, MAPK4
16	rs573100887	T	0.05	11	116281630	117175658	37.92	1.45e-314	TMPRSS13
17	rs12427353	C	0.2	12	120150734	125402435	37.86	1.41e-313	DNAH10OS, ZNF664, FAM101A, NCOR2, SCARB1, UBC
18	rs672569	A	0.15	1	108899567	110504663	37.83	4.27e-313	PROK1
19	rs2740488	C	0.25	9	106512130	107912756	37.76	6.00e-312	FKTN
20	rs7072268	T	0.48	10	69561765	71494276	37.71	4.07e-311	HK1, TACR2, TSPAN15, NEUROG3, C10orf35, RP11-242G20.1
21	rs11668477	G	0.19	19	10320749	11437168	37.64	4.43e-310	ELAVL3, CTC-398G3.6, ZNF653, ECSIT
22	rs67086575	G	0.15	2	26741396	29220088	37.34	4.33e-305	ABCG1
23	rs6684439	T	0.36	1	153578219	156731754	37.29	2.50e-304	PEA15
24	rs1461729	A	0.08	8	8527376	12199830	36.86	1.86e-297	DLC1
25	rs174604	G	0.39	11	61302244	62447563	36.56	1.44e-292	CHRM1, SLC22A24
26	rs200426740	A	0.05	22	24098963	25329060	36.52	5.77e-292	CRYBB2
27	rs11244061	T	0.11	9	135723328	136399315	36.09	3.61e-285	C9orf96, REXO4, ADAMTS13
28	rs1497406	A	0.43	1	15801214	16806925	35.93	9.12e-283	FAM231A
29	rs2954030	T	0.38	8	126276895	126650058	35.91	2.28e-282	NSMCE2, TRIB1
30	rs79220007	C	0.04	6	24657897	29614627	35.81	8.03e-281	BIRC2
31	rs2908292	T	0.26	7	43857276	44976233	35.56	5.01e-277	NACAD, TBRG4
32	rs7903146	T	0.32	10	114596655	114920089	34.87	1.84e-266	CYP4F3
33	rs116843064	A	0.03	19	8268073	8671982	34.4	2.78e-259	PPAN
34	rs577721086	C	0.05	6	126040435	128232202	34.38	4.63e-259	LAMA2
35	rs1800961	T	0.04	20	42771647	43232080	34.12	4.01e-255	FITM2, HNF4A
36	rs10864726	C	0.4	1	230134150	230436175	33.73	2.03e-249	C1orf131, GNPAT
37	rs17616063	G	0.08	16	51088702	51855817	33.06	1.26e-239	BRD7, NKD1, SNX20, NOD2
38	rs1421085	C	0.43	16	53078171	53877592	32.82	3.13e-236
39	rs4835265	A	0.16	4	144415643	146860186	32.8	6.58e-236	SERPIND1
40	rs11207978	C	0.19	1	62830117	63415669	32.33	2.98e-229	FOXD3
41	rs72836561	T	0.04	17	40256498	42832804	31.99	1.52e-224	GPATCH8
42	rs112574791	A	0.01	8	144238923	146206884	31.5	7.82e-218	MAF1, KIAA1875, FAM203A, MROH1, KM-PA-2, FAM203B, BOP1, SCXA, HSF1, DGAT1, SCRT1, TMEM249, GS1-393G12.13, SLC52A2, FBXL6, ADCK5, CPSF1, SLC39A4, VPS28, TONSL, CYHR1, KIFC2, FOXH1, PPP1R16A, GPT, MFSD3, RECQL4, LRRC14, LRRC24, C8orf82, ARHGAP39, ZNF251, ZNF34, RPL8, ZNF517, ZNF7, COMMD5, ZNF250, ZNF16, C8orf33
43	rs2862954	T	0.48	10	100507061	102766574	31.3	5.40e-215	MRPL43, SEMA4G
44	rs1076540	T	0.25	22	18281629	18516782	31.01	4.58e-211	PRODH
45	rs2748424	G	0.19	17	75850419	76833916	30.99	7.79e-211	C1QTNF1-AS1
46	rs13107325	T	0.08	4	102103940	104378012	30.52	1.46e-204	TACR3
47	rs998584	A	0.5	6	42753205	43829941	30.14	1.28e-199	HSP90AB1, SLC35B2, AARS2, SPATS1
48	rs113373052	T	0.35	17	80467357	81045835	29.82	2.19e-195	WDR45B, RAB40B, FN3KRP, FN3K, TBCD, ZNF750, B3GNTL1, METRNL
49	rs114165349	C	0.02	1	26219430	29576015	29.62	9.38e-193	SERINC2, AC114494.1
50	rs4737010	A	0.24	8	41172393	42457590	29.23	8.87e-188	SLC20A2, SMIM19, CHRNB3, CHRNA6, THAP1, RNF170, HOOK3, RP11-598P20.5
51	rs679574	C	0.44	19	49093651	49639399	29.06	1.24e-185	PTH2
52	rs6453131	G	0.39	5	74242002	75231636	28.81	1.41e-182	ANKRD31, HMGCR
53	rs150844304	C	0.02	15	40766974	44947434	28.64	2.13e-180	NCLN
54	rs339969	C	0.39	15	60560372	60984270	28.39	2.80e-177	BNIP2
55	rs855791	A	0.39	22	37367723	37514339	28.28	6.11e-176	CYTH4
56	rs28394165	C	0.43	4	76944395	77697928	27.97	3.32e-172	CCNG2
57	rs2453533	A	0.41	15	45387550	45950569	27.91	2.11e-171	BLOC1S6
58	rs10455872	G	0.07	6	160329616	161660100	27.51	1.41e-166	SLC22A1, SLC22A2, SLC22A3, LPA, PLG
59	rs77924615	A	0.2	16	20281414	20413776	27.41	1.83e-165	HS3ST2
60	rs3184504	T	0.46	12	110513682	113520957	27.31	3.69e-164	RASAL1, SLC8B1, PLBD2
61	rs4760682	C	0.18	12	48143315	51918819	27.03	5.98e-161	RACGAP1, ASIC1, SMARCD1, GPD1, COX14, CERS5, LIMA1, AC140061.12, FAM186A, LARP4, DIP2B, ATF1, TMPRSS12, METTL7A, HIGD1C, SLC11A2, LETMD1, CSRNP2, TFCP2, POU6F1, AC139768.1, DAZAP2, SMAGP, BIN2, CELA1, GALNT6, SLC4A8, SCN8A, AC068987.1, ANKRD33
62	rs11708067	G	0.17	3	122795290	124936295	27.03	6.06e-161	MUC13, HEG1, SLC12A8, ZNF148, OSBPL11
63	rs10830963	G	0.29	11	92666563	94034878	26.9	2.37e-159	CCDC82, JRKL
64	rs4940691	T	0.21	18	55907782	56359627	26.43	5.94e-154	ALPK2
65	rs79287178	A	0.03	3	171759410	172466206	26.39	1.95e-153	ECT2
66	rs686030	C	0.13	9	15120189	16046489	26.32	1.10e-152	CCDC171
67	rs2068888	A	0.49	10	93443371	95360964	26.32	1.17e-152	COL6A2
68	rs7041363	G	0.48	9	117054972	117305940	26.26	4.90e-152	C9orf91
69	rs13266634	T	0.28	8	118060748	118236975	25.76	2.37e-146
70	rs6882076	T	0.35	5	155526506	156948435	25.72	7.56e-146	FNDC9, ADAM19, NIPAL4, SOX30, C5orf52, THG1L, AC026407.1, LSM11
71	rs6742078	T	0.3	2	232555193	234698976	25.67	2.78e-145	ACKR3
72	rs1047891	A	0.3	2	211230504	211898472	25.49	2.40e-143	PTH2R, MAP2
73	rs11130646	G	0.38	3	57500131	58522195	25.22	2.48e-140	DENND6A, SLMAP, FLNB, DNASE1L3, ABHD6, RPP14, RPP14, PXK, PDHB, KCTD6, ACOX2
74	rs13389219	T	0.44	2	165313614	165826943	24.97	1.27e-137	SCN3A, SCN2A
75	rs76895963	G	0.02	12	4132673	4744690	24.77	1.99e-135	RP11-234B24.6, KCNA1, KCNA5
76	rs2972147	T	0.37	2	226840831	227376516	24.54	5.51e-133	RHBDD1
77	rs6602909	C	0.36	13	114313711	115093704	24.25	6.69e-130	ATP4B, TMEM255B, GAS6, RASA3, CDC16, UPF3A, CHAMP1
78	rs7896783	A	0.49	10	64762369	65474912	24.1	2.26e-128	CDR2L
79	rs1801689	C	0.04	17	63690297	64636808	24	2.86e-127
80	rs2803619	G	0.31	10	113742395	114206837	23.86	8.74e-126
81	rs6464165	C	0.3	7	151392009	151466418	23.78	5.88e-125	PRKAG2, GALNT11
82	rs143384	G	0.41	20	31903533	35821101	23.74	1.43e-124	TGIF2, TGIF2-C20orf24, C20orf24, SLA2, NDRG3, DSN1, SOGA1, TLDC2
83	rs326222	T	0.3	11	45600598	51593954	23.67	7.67e-124	TRIM49
84	rs754466	T	0.28	10	79536081	79858097	23.66	9.35e-124	KCNMA1, DLG5, AL391421.1
85	rs11076256	T	0.09	16	58538662	58993693	23.38	7.63e-121	CNOT1, SLC38A7, GOT2, RP11-105C20.2
86	rs392794	C	0.29	5	55764936	56276764	23.36	1.08e-120	GAPT, CTD-2117L12.1, RAB3C
87	rs2642438	A	0.28	1	220640065	221714856	23.22	2.63e-119	2002-03-01
88	rs2492863	A	0.13	6	33173842	36648816	23.22	2.87e-119	HNRNPC
89	rs12975366	C	0.43	19	54640137	54837635	23.14	1.82e-118	ZNF471
90	rs77542162	G	0.01	17	66100510	68572220	22.83	2.26e-115	C17orf80, CPSF4L
91	rs192112760	C	0.01	6	52290927	53035704	22.8	4.75e-115	KLHL31
92	rs2009515	G	0.23	6	82857000	83105518	22.8	4.75e-115	PRSS35
93	rs113542380	A	0.06	2	42382775	44100104	22.67	7.93e-114	GDI1
94	rs10075805	G	0.29	5	31010683	31060577	22.59	5.06e-113	CDH6
95	rs4731702	T	0.45	7	130422934	130585623	22.21	2.65e-109	TMEM209
96	rs191448950	A	0.01	1	55411580	55897591	21.89	2.98e-106	C8A
97	rs8054091	C	0.13	16	67269998	73205872	21.83	1.34e-105	FFAR3
98	rs6734238	G	0.41	2	113601407	114035465	21.7	1.93e-104	CBWD2, FOXD4L1
99	rs6811902	C	0.41	4	87216986	89199397	21.69	2.80e-104	PPM1K
100	rs6519133	C	0.4	22	38083101	39306080	21.52	1.05e-102	KCNJ4, KDELR3, DDX17, DMC1, FAM227A, CBY1, TOMM22
101	rs4808579	C	0.41	19	17150915	17451187	21.16	2.19e-99	AC010646.3, BABAM1, CTD-2278I10.6, ANKLE1, ABHD8, MRPL34
102	rs34765012	G	0.33	2	191832264	192229248	21.15	2.89e-99	TMEFF2
103	rs4842838	G	0.47	15	82438970	86339966	21.08	1.27e-98	NTRK3, MRPL46, MRPS11
104	rs9826367	G	0.46	3	11969382	12962914	20.94	2.30e-97	CHCHD4
105	rs2820443	C	0.29	1	218939776	219800905	20.86	1.31e-96	WSB1
106	rs9895661	C	0.19	17	56458129	59549092	20.67	6.86e-95	APCDD1
107	rs13108218	A	0.39	4	2526063	3536329	20.65	1.06e-94	TNIP2, SH3BP2, ADD1, MFSD10, NOP14, GRK4, HTT, MSANTD1, RGS12, HGFAC, DOK7, LRPAP1, AL590235.1, LINC00955, ADRA2C
108	rs10513801	G	0.14	3	185259829	185933712	20.62	1.67e-94	RTP2, RP11-211G3.3
109	rs1154988	T	0.23	3	135551960	137116656	20.43	8.89e-93	MSL2, PCCB, STAG1, SLC35G2, NCK1, IL20RB, SOX14, CLDN18
110	rs4738684	A	0.37	8	59104799	59567885	20.4	1.61e-92	SDCBP
111	rs114816312	T	0.01	4	109346057	111251235	20.4	1.72e-92	ELOVL6, ENPEP
112	rs11172134	A	0.16	12	56475348	58428763	20.32	8.11e-92	ARHGEF25, SLC26A10, B4GALNT1, OS9, AGAP2, AGAP2-AS1, TSPAN31, CDK4, MARCH9, CYP27B1, METTL1, METTL21B, RP11-571M6.15, TSFM, AVIL, CTDSP2, XRCC6BP1, RP11-362K2.2, LRIG3
113	rs35969577	T	0.44	5	39196275	40198897	20.24	4.48e-91	MROH2B, C6
114	rs2925979	T	0.29	16	81238579	81591496	20.13	4.21e-90	C16orf46, GCSH
115	rs35610898	C	0.33	5	176325177	176991871	20.05	1.93e-89	PDLIM7, DOK3, DDX41, FAM193B, TMED9, B4GALT7, FAM153A, RP11-1026M7.2, FAM153C
116	rs35285898	C	0.25	17	37349655	38577416	20	5.46e-89	GAB3
117	rs9402211	T	0.3	6	130273769	130460244	19.87	7.37e-88	L3MBTL3
118	rs66922415	G	0.24	18	57676909	58718193	19.85	1.01e-87	RNF152
119	rs9389986	A	0.32	6	142564941	143033189	19.76	6.01e-87	GPR126, HIVEP2, AIG1, ADAT2, AL031320.1, PEX3, FUCA2, PHACTR2, RP3-468K18.5, PLAGL1
120	rs849133	C	0.49	7	28138193	28260252	19.7	2.28e-86
121	rs7952436	T	0.07	11	63509742	69511630	19.65	6.10e-86	CCND1, ORAOV1
122	rs17050272	A	0.45	2	121304367	121353006	19.43	4.11e-84
123	rs10811660	A	0.17	9	21949527	22167207	19.1	2.77e-81	ELAVL2
124	rs9410381	T	0.05	9	91392686	91607378	19.04	8.59e-81
125	rs6589939	G	0.37	11	122467937	122612670	19.01	1.48e-80	SCN3B
126	rs4074793	G	0.08	5	51889155	53593151	18.96	3.86e-80	NDUFS4
127	rs7776054	G	0.26	6	135147053	135537193	18.91	9.02e-80	SGK1
128	rs8096658	G	0.47	18	77150792	77237142	18.86	2.25e-79	ATP9B, NFATC1, AC018445.1, CTDP1
129	rs10153315	C	0.42	17	79435879	80191425	18.78	1.15e-78	AC132872.2
130	rs7756992	G	0.28	6	20396149	21131663	18.73	2.95e-78	MBOAT1
131	rs11630468	G	0.39	15	63311425	64952699	18.68	7.36e-78	SLC51B
132	rs2666747	C	0.45	5	71665245	72423325	18.66	1.01e-77	TMEM174, FOXD1, BTF3
133	rs12876143	C	0.09	13	113280260	113657867	18.59	3.55e-77	ATP11A
134	rs56015600	A	0.35	1	247560217	247722588	18.5	1.92e-76	GLA
135	rs4722551	C	0.17	7	25685168	26626411	18.28	1.27e-74	C7orf71
136	rs132642	A	0.13	22	36264636	36593319	18.23	3.22e-74	FOXRED2
137	rs644361	G	0.17	11	75268337	75807530	18.19	6.51e-74	DGAT2
138	rs13393304	A	0.17	2	30762	715659	18.13	1.70e-73	MYT1L
139	rs731839	G	0.33	19	33029646	34039207	18	1.79e-72	FFAR2, DMKN, SBSN, GAPDHS
140	rs59985551	T	0.23	2	55959964	56201773	17.97	3.09e-72	TSPAN2
141	rs123698	G	0.36	19	782441	1188382	17.85	3.06e-71	BPI
142	rs17513135	T	0.24	1	39550621	40161734	17.84	3.58e-71	PPIE, BMP8B, OXCT2, TRIT1, MYCL, MFSD2A
143	rs6711001	G	0.22	2	73529077	74051758	17.82	4.71e-71	TET3, MGC10955, BOLA3, MOB1A, CATX-2, MTHFD2, RP11-287D1.3, SLC4A5
144	rs111653425	T	0.01	17	19289286	19474875	17.82	5.03e-71	SLC47A2, ALDH3A1
145	rs11045856	G	0.22	12	20337431	21879401	17.75	1.62e-70	FLT1
146	rs61804164	C	0.14	1	160932727	161950290	17.63	1.42e-69	NOS1AP, RP11-565P22.6, C1orf226, C1orf111
147	rs2982521	A	0.38	6	139805476	139862897	17.61	2.11e-69
148	rs553427	C	0.49	1	234725135	235112412	17.59	2.71e-69	RBM34, TBCE, B3GALNT2, LYST
149	rs2721954	C	0.42	8	116409058	117132729	17.59	2.72e-69	OLIG1
150	rs7350906	G	0.46	17	43101281	47964202	17.5	1.37e-68	TCEAL1
151	rs78058190	A	0.06	2	218667372	220062819	17.28	7.23e-67	RESP18
152	rs9852529	A	0.32	3	46713120	53541364	17.25	1.08e-66	NT5DC2, SMIM4, PBRM1, GNL3, GLT8D1, SPCS1, NEK4, ITIH1, ITIH3, ITIH4, RP5-966M1.6, MUSTN1, TMEM110-MUSTN1, TMEM110, SFMBT1, RP11-894J14.5, RFT1, PRKCD, TKT, DCP1A, CACNA1D
153	rs11761228	C	0.3	7	77112367	77606056	17.15	6.79e-66	TMEM60, PHTF2
154	rs66815886	T	0.26	3	64667059	64891359	17.07	2.30e-65	MAGI1
155	rs6824451	A	0.49	4	89615174	90079570	17.07	2.55e-65	PYURF, HERC3, PIGY
156	rs4782568	G	0.46	16	83965121	83993762	17.06	2.75e-65	NECAB2, SLC38A8, MBTPS1, HSDL1, DNAAF1
157	rs11205303	C	0.37	1	149729337	151328794	17.06	2.92e-65	THEM4
158	rs4369779	T	0.21	18	20383262	21165409	17.05	3.52e-65	ANKRD29, LAMA3, TTC39C, CABYR
159	rs539515	C	0.18	1	177770097	178678563	16.99	9.17e-65	IFRG15
160	rs11614913	T	0.41	12	53256268	54749193	16.96	1.61e-64	ZNF185
161	rs1002436	A	0.39	1	88964514	89529829	16.95	1.97e-64	LRRC8D
162	rs6749422	G	0.46	2	23869571	25593834	16.7	1.31e-62	ADCY8
163	rs4937122	G	0.07	11	126071349	126312874	16.67	2.12e-62	RP11-712L6.5, DCPS
164	rs67257650	T	0.43	15	72101616	78188709	16.66	2.66e-62	CRABP1
165	rs9840468	G	0.2	3	127620467	129756204	16.59	8.00e-62	TRH, COL6A5
166	rs798488	C	0.29	7	2740802	2924082	16.55	1.74e-61	CARD11, AC091801.1, SDK1
167	rs9374	A	0.23	7	6374859	6556950	16.5	3.52e-61	RNASE1
168	rs1689797	A	0.32	1	182114791	182289775	16.49	4.43e-61	RGS8
169	rs6054427	G	0.38	20	6408920	6716097	16.41	1.52e-60	PLCB4
170	rs10487796	A	0.49	7	14645949	15066641	16.39	2.34e-60	SOSTDC1, LRRC72
171	rs3812591	C	0.26	9	139082491	139401577	16.36	3.86e-60	MX2
172	rs2256609	G	0.18	22	21910280	21999229	16.3	1.07e-59	AIFM3, HIC2, UBE2L3, YDJC, CCDC116, SDF2L1, PPIL2, YPEL1
173	rs72996113	T	0.11	11	100158339	100870750	16.25	2.19e-59	MMP13
174	rs900776	C	0.18	8	21770372	21988702	16.2	5.44e-59	NUDT18
175	rs2952993	G	0.27	17	26356070	29846055	16.07	3.97e-58	RAB11FIP4, AC003101.1, COPRS, UTP6, SUZ12, LRRC37B, AC090616.2, RHOT1, CDK5R1
176	rs4871905	C	0.43	8	22447426	24205875	16.04	6.65e-58	AC051642.1, FP15737, NKX3-1, NKX2-6, STC1, ADAM28, ADAMDEC1, ADAM7
177	rs41271299	T	0.04	6	19828597	19973680	15.99	1.41e-57	ID4
178	rs3798232	C	0.42	6	116147191	116819020	15.97	1.93e-57	TRAPPC3L, FAM26E, FAM26D
179	rs1294437	T	0.35	6	6631996	7906748	15.93	3.79e-57	TXNDC5, BLOC1S5-TXNDC5, BLOC1S5, EEF1E1-BLOC1S5, EEF1E1, OFCC1, GCNT2, MAK
180	rs340882	C	0.42	1	213935256	214410021	15.89	8.02e-57	PROX1
181	rs2812208	C	0.03	13	50125282	51436017	15.86	1.16e-56	PHF11, RCBTB1, ARL11, EBPL, KPNA3, SPRYD7, TRIM13, KCNRG, DLEU1, DLEU7, RNASEH2B, FAM124A, SERPINE3
182	rs17138358	C	0.4	7	17280513	18063751	15.67	2.31e-55	AHR, SNX13, PRPS1L1, HDAC9
183	rs3925584	C	0.49	11	30214914	31856654	15.63	4.54e-55	DCDC1, DNAJC24, IMMP1L, ELP4
184	rs1594320	G	0.32	3	149043923	149252704	15.6	6.77e-55	CP
185	rs11239528	G	0.27	10	45716438	46289252	15.58	9.54e-55	AGAP8
186	rs12227542	C	0.24	12	26253557	26532354	15.54	2.00e-54	ARNTL2
187	rs6072279	A	0.46	20	39613707	40269840	15.52	2.54e-54	PLCG1, ZHX3, LPIN3, EMILIN3, CHD6, PTPRT
188	rs869202	G	0.2	11	77894485	78651068	15.48	5.01e-54	KCTD14, NDUFC2-KCTD14, THRSP, NDUFC2, ALG8, KCTD21, USP35, GAB2, NARS2, TENM4
189	rs9884390	C	0.18	4	69303321	70243775	15.45	7.83e-54	UGT2B28, UGT2B4, UGT2A1, UGT2A2, UGT2A1
190	rs12928099	A	0.29	16	14377400	15853596	15.39	2.04e-53	XYLT1
191	rs111514504	T	0.1	11	54696361	56624310	15.34	4.38e-53	APLNR, TNKS1BP1, SSRP1
192	rs12940675	C	0.43	17	15870401	18324946	15.32	5.23e-53	TRIM16L, TVP23B, PRPSAP2
193	rs570452	A	0.11	18	55059566	55460845	15.22	2.60e-52	TXNL1, WDR7, BOD1L2, ONECUT2
194	rs13289095	T	0.16	9	131371672	131950030	15.18	4.91e-52	ASS1
195	rs1894474	G	0.45	22	28341062	30995008	15.15	7.17e-52	SEC14L4, SEC14L6, GAL3ST1, PES1
196	rs10802069	T	0.39	1	118849257	119816255	15.13	1.10e-51	SPAG17, TBX15, WARS2, HAO2, HSD3B2, HSD3B1
197	rs13123703	G	0.11	4	17622910	18575715	15.06	2.90e-51	LCORL, SLIT2, PACRGL
198	rs858516	C	0.43	17	6955298	8301167	15	7.67e-51	MYH10
199	rs7450517	G	0.33	6	53893446	54054837	14.96	1.32e-50	TINAG, FAM83B, HCRTR2
200	rs12133907	C	0.38	1	92661882	94063627	14.82	1.08e-49	BCAR3
201	rs42046	G	0.32	7	92057968	92596207	14.81	1.20e-49	FAM133B, CDK6, SAMD9, SAMD9L
202	rs12855	T	0.1	1	49433003	52061445	14.8	1.52e-49	KTI12
203	rs187668816	A	0.33	16	28072670	29019356	14.78	2.04e-49	CTB-134H23.2
204	rs2284746	C	0.5	1	17275895	17429774	14.76	2.81e-49	PADI1, PADI3, PADI4, AC004824.2
205	rs8126001	T	0.48	20	62139177	62958306	14.73	3.86e-49	SLC10A3
206	rs72823020	A	0.12	10	115780690	116037239	14.71	5.83e-49	ATRNL1
207	rs4339945	G	0.13	10	4868303	5357949	14.66	1.15e-48	SFMBT2
208	rs314265	C	0.34	6	105175127	105480694	14.64	1.65e-48	HACE1, LIN28B, BVES, POPDC3
209	rs115276619	A	0.01	1	184564996	185383262	14.63	1.82e-48	AL596220.1, OCLM, PDC, PTGS2
210	rs74367983	A	0.03	16	54397370	54446792	14.61	2.50e-48
211	rs3790585	T	0.14	1	45451477	46891925	14.58	3.82e-48	EFCAB14
212	rs469882	C	0.19	1	91189731	91579556	14.57	4.54e-48
213	rs4744712	A	0.38	9	71163370	71602116	14.53	8.12e-48	TRPM3
214	rs2494747	G	0.39	14	105248470	105277209	14.44	2.70e-47	ADSSL1, SIVA1, AKT1, ZBTB42, CEP170B, C14orf79, CDCA4
215	rs4764939	T	0.49	12	103421047	103755200	14.44	2.72e-47	RP11-552I14.1
216	rs7816847	C	0.15	8	18239697	18291590	14.41	4.21e-47	NAT1
217	rs1543896	G	0.46	12	109771934	110086325	14.3	2.27e-46	MMAB, MVK
218	rs868876	T	0.29	19	7819480	7978430	14.28	2.87e-46	C19orf45
219	rs10752944	C	0.42	1	171873329	172454826	14.25	4.26e-46
220	rs12600868	G	0.36	17	73755392	74303832	14.25	4.66e-46	UBE2O, AANAT, PRCD, ST6GALNAC1, MXRA7
221	rs35298203	T	0.38	2	174710996	175367843	14.21	8.28e-46	SP3
222	rs2092479	G	0.29	20	38893414	39230758	14.15	1.95e-45
223	rs3810291	G	0.34	19	47151724	47746041	14.11	3.39e-45	ZC3H4, SAE1, BBC3, CCDC9, PRR24
224	rs12190285	G	0.33	6	21811529	21970530	14.06	6.40e-45	NRSN1
225	rs2236519	A	0.37	20	45440006	46530881	14.05	7.32e-45	EYA2
226	rs481206	T	0.29	11	72335322	72952496	14.01	1.29e-44	ATG16L2, FCHSD2, P2RY2, P2RY6, ARHGEF17, RELT, FAM168A
227	rs1046934	C	0.33	1	183798801	184277981	14	1.46e-44
228	rs72926986	T	0.31	2	202961342	204421504	14	1.48e-44	BMPR2
229	rs11078597	C	0.17	17	1309494	2309972	13.97	2.43e-44	CYP4F22
230	rs10903129	A	0.45	1	25529038	25881912	13.96	2.85e-44	FAM110D
231	rs2137537	T	0.43	12	71096471	71146605	13.93	4.26e-44
232	rs11992444	G	0.48	8	25464690	25785844	13.92	4.89e-44	ADRA1A, STMN4
233	rs869	A	0.43	9	32947839	33384569	13.92	5.03e-44	NOL6, ANKRD18B
234	rs415895	C	0.34	11	9379005	10699750	13.88	8.28e-44	TEAD1
235	rs1175550	G	0.22	1	3681681	3783498	13.81	2.21e-43	NPHP4
236	rs73045269	T	0.16	19	41731175	42046730	13.79	2.93e-43	RABAC1
237	rs59774409	T	0.09	19	49947423	50208627	13.74	6.10e-43	PTOV1, PNKP, SIGLEC11
238	rs3119837	T	0.3	1	170225557	171129422	13.68	1.32e-42	FMO1
239	rs35678857	A	0.36	13	95209583	95288608	13.57	5.64e-42	GPC6, DCT, TGDS, GPR180
240	rs11564722	T	0.28	11	1751986	2198479	13.57	5.65e-42	INS-IGF2, INS, TH
241	rs11114055	C	0.3	12	109029333	109264163	13.56	7.40e-42
242	rs3850625	A	0.12	1	200893960	201016296	13.55	7.42e-42	CACNA1S, ASCL5
243	rs235314	C	0.47	21	46179024	46923190	13.54	8.63e-42	C21orf67, FAM207A, AP001579.1, ADARB1, PRED57, PRED58, POFUT2, COL18A1, SLC19A1, PCBP3, PRED60, PRED62
244	rs12539997	C	0.18	7	86758951	87677524	13.52	1.24e-41	ABCB1
245	rs7690371	C	0.44	4	73256856	73555556	13.48	2.11e-41	EPGN
246	rs11706480	T	0.31	3	141587468	142408606	13.47	2.36e-41	XRN1, ATR, PLS1, TRPC1, PCOLCE2, PAQR9, U2SURP
247	rs2239222	G	0.35	14	72977199	74660320	13.44	3.38e-41	ALDH6A1, LIN52
248	rs4988235	G	0.49	2	135340840	137103561	13.43	3.87e-41	NXPH2
249	rs41274050	T	0.01	10	52148230	52724395	13.43	3.92e-41	CSTF2T, DKK1, MBL2
250	rs4751750	T	0.5	10	121303920	121712667	13.41	4.95e-41	OCRL
251	rs7540115	A	0.18	1	200011818	200463931	13.39	7.37e-41	ZNF281
252	rs80282103	T	0.07	10	833755	1229915	13.37	9.46e-41	TUBB8, LARP4B, AL359878.1, GTPBP4, IDI2, IDI1, WDR37, ADARB2, PFKP
253	rs1548945	T	0.41	2	217575286	217925123	13.32	1.74e-40
254	rs17583558	C	0.4	4	105928601	106380644	13.3	2.18e-40	ARHGEF38
255	rs28620532	G	0.34	9	98137552	98808736	13.27	3.29e-40	FANCC
256	rs10935473	T	0.45	3	98303182	98485186	13.27	3.32e-40	OR5AC2, OR5K4, OR5K3, OR5K1
257	rs5215	C	0.35	11	16231667	17422619	13.26	3.76e-40	KCNJ11, ABCC8, USH1C
258	rs117779480	T	0.07	10	103116328	105692617	13.25	4.24e-40	ZNF787
259	rs732194	T	0.49	6	100597579	100872646	13.25	4.50e-40
260	rs6265	T	0.2	11	27455582	27748493	13.18	1.10e-39	CCDC34
261	rs2706381	T	0.21	5	129859355	132467373	13.18	1.16e-39	TFF3
262	rs117370443	C	0.03	7	98822179	99437269	13.14	1.92e-39	SPDYE3
263	rs11049667	G	0.3	12	27919006	28740649	13.1	3.23e-39
264	rs35874463	G	0.05	15	67316251	68608911	13.06	5.61e-39	ANP32A, SPESP1, PAQR5
265	rs11257655	T	0.23	10	11875086	12340429	13.02	8.86e-39	UPF2, DHTKD1, SEC61A2
266	rs3813582	C	0.34	16	79553995	79756197	13.01	1.02e-38	RP11-58C22.1, ADAMTS18
267	rs10774021	C	0.35	12	345175	1051867	12.99	1.32e-38	WNK1, FBXL14, DCP1B, CACNA1C
268	rs3812861	T	0.23	13	28429194	28664482	12.95	2.32e-38	SLC46A3
269	rs4930011	G	0.39	11	2643377	3107154	12.93	3.00e-38	OSBPL5
270	rs62271373	A	0.06	3	149944845	150195960	12.89	4.96e-38	AC117395.1
271	rs59104589	T	0.34	2	242019288	242500662	12.88	5.48e-38	2006-09-01
272	rs10917383	A	0.12	1	23090518	23861018	12.88	5.67e-38	FUCA1
273	rs35889227	G	0.39	14	89789645	90105266	12.84	9.19e-38	FOXN3, RP11-944C7.1
274	rs2808454	A	0.41	1	207095753	207253165	12.84	1.02e-37	CR1
275	rs1057868	T	0.3	7	75589903	75910452	12.78	2.19e-37	ZP3
276	rs12724682	C	0.12	1	113038761	113268546	12.75	3.06e-37	RP11-426L16.10, PPM1J, FAM19A3, SLC16A1
277	rs62137009	C	0.38	2	48004251	48996683	12.73	3.85e-37	MSH2, KCNK12, AC138655.1, MSH6, FBXO11, FOXN2, PPP1R21, STON1, STON1-GTF2A1L, GTF2A1L, LHCGR, FSHR
278	rs28471687	G	0.06	8	72353630	72532077	12.71	5.38e-37
279	rs10868080	T	0.28	9	86222717	86694759	12.69	6.46e-37	IDNK, UBQLN1, GKAP1, KIF27, C9orf64, HNRNPK, RMI1, SLC28A3, AGTPBP1, NAA35
280	rs12979056	A	0.48	19	17826412	17890820	12.68	7.66e-37	INSL3, JAK3, RPL18A, SLC5A5
281	rs9926693	G	0.22	16	58005931	58243088	12.67	9.20e-37	MMP15
282	rs11107120	C	0.21	12	93948794	94201279	12.6	2.03e-36	NUDT4
283	rs4980325	G	0.48	11	176442	412445	12.56	3.70e-36	TMEM80
284	rs4457054	G	0.32	5	76387372	76848684	12.55	4.17e-36	SCAMP1
285	rs72892908	A	0.01	3	45913521	46138643	12.52	5.46e-36	CCRL2
286	rs3884407	T	0.45	3	76924329	77028876	12.52	5.46e-36	ZNF717
287	rs10104003	T	0.17	8	55406067	55502759	12.51	6.54e-36	TMEM68
288	rs1037117	A	0.26	15	101698540	102070619	12.49	8.53e-36	ALDH1A3
289	rs6014993	G	0.47	20	55836040	56148376	12.49	8.83e-36	EDN3, PHACTR3, SYCP2, FAM217B, PPP1R3D
290	rs3808348	T	0.21	7	831305	1502497	12.48	9.21e-36	CHST12
291	rs6879279	C	0.14	5	106573093	108235987	12.48	9.57e-36
292	rs4795218	A	0.24	17	35781914	36108231	12.47	1.13e-35	TBC1D3
293	rs6971529	C	0.22	7	150179028	150798980	12.46	1.20e-35	SLC4A2, FASTK, TMUB1, AGAP3, GBX1
294	rs1928185	C	0.17	6	50491551	51825622	12.4	2.50e-35	IL17F
295	rs3735826	T	0.4	8	61289742	61784348	12.4	2.53e-35	ASPH, GGH
296	rs3934283	G	0.47	9	4257627	4298955	12.4	2.58e-35	KIAA0020, RFX3, AL365202.1, GLIS3
297	rs77666400	C	0.25	1	100802399	101682573	12.38	3.17e-35	S1PR1
298	rs5751348	A	0.49	22	43026296	43160756	12.37	3.83e-35	TTLL1, BIK, TSPO
299	rs3924043	A	0.22	7	21438392	21714298	12.37	3.98e-35	SP4
300	rs9817219	T	0.44	3	36859705	37598382	12.36	4.30e-35	DCLK3, TRANK1, EPM2AIP1, MLH1, LRRFIP2, GOLGA4
301	rs6785881	T	0.43	3	159630084	160401080	12.35	4.73e-35	B3GALNT1, NMD3
302	rs200889152	C	0.36	6	117093340	117573504	12.34	5.76e-35	SYTL3
303	rs6546096	A	0.26	2	64860017	65705581	12.34	5.83e-35
304	rs12985258	C	0.41	19	1808569	2245622	12.33	5.95e-35	C19orf35, LINGO3, LSM7
305	rs1044527	G	0.46	14	70656043	71102009	12.32	6.89e-35	PCNX
306	rs80120242	T	0.05	3	132110452	132447137	12.27	1.28e-34	CDV3
307	rs150622725	C	0.01	20	3440697	3723823	12.21	2.71e-34	RP11-352D3.2
308	rs3814883	T	0.46	16	29809673	31441194	12.2	2.98e-34	ZNF267
309	rs9808651	A	0.26	21	40165612	40874732	12.19	3.54e-34	ZBTB21, UMODL1
310	rs879620	C	0.39	16	4012480	4965785	12.16	4.99e-34	NAGPA, ALG1, C16orf89
311	rs13032786	G	0.33	2	148373440	149161696	12.13	7.06e-34	LYPD6B, LYPD6
312	rs6595799	C	0.22	5	127263443	127909723	12.13	7.30e-34	SLC12A2
313	rs1585499	T	0.47	15	53728710	54100574	12.11	9.70e-34	PYGO1
314	rs11621792	T	0.47	14	24686145	24883887	12.09	1.22e-33	TINF2, TGM1, RABGGTA, DHRS1, NOP9, CIDEB, LTB4R2, LTB4R2, LTB4R, ADCY4, RP11-934B9.3, RIPK3, NFATC4, NYNRIN, CBLN3, KHNYN, SDR39U1
315	rs72923454	T	0.02	2	176431880	177278467	12.05	2.05e-33	CHRNA1
316	rs10971930	C	0.14	9	33758674	34420990	12.04	2.09e-33	IL11RA, DNAJB5
317	rs185799410	T	0.03	20	57261850	57477812	12.02	2.69e-33	NELFCD
318	rs17855739	T	0.04	19	5813766	6124921	12	3.44e-33	ACER1
319	rs78744981	T	0.04	7	131636251	131851511	12	3.66e-33	PLXNA4, AC009365.3, EXOC4
320	rs55722209	T	0.41	12	95753050	95937798	11.98	4.51e-33	CDK17, C12orf55
321	rs17647588	T	0.38	2	177936630	179755283	11.98	4.64e-33	ZNF385B, CWC22
322	rs3114141	A	0.31	4	82126316	82333127	11.95	6.29e-33	PRKG2, RASGEF1B
323	rs2882298	G	0.28	5	95447994	95765413	11.95	6.75e-33	SPATA9
324	rs2594974	A	0.41	3	11227421	11688890	11.95	6.78e-33	HRH1
325	rs2780956	A	0.43	9	102683094	103450809	11.92	8.97e-33	ERP44, INVS
326	rs61850681	A	0.2	10	50143377	50384525	11.92	9.20e-33	MAPK8, ARHGAP22, WDFY4, VSTM4, FAM170B, C10orf128, C10orf71, DRGX, ERCC6, PGBD3, ERCC6-PGBD3
327	rs11012732	G	0.35	10	21690509	22299503	11.89	1.36e-32	MSRB2
328	rs1037170	C	0.27	17	72673667	72740027	11.89	1.40e-32
329	9:140100317_C_G	G	0.14	9	139938793	140389613	11.88	1.46e-32	FAM166A, C9orf173, NELFB, TOR4A, NOXA1, ENTPD8, NSMF, PNPLA7
330	rs71385734	G	0.17	16	2033368	2736250	11.84	2.49e-32	TIGD7, ZNF75A
331	rs34811474	A	0.22	4	25111387	25451425	11.83	2.86e-32	PI4K2B, ZCCHC4
332	rs1412444	T	0.36	10	90742008	91172930	11.81	3.51e-32	IFIT3
333	rs3732356	G	0.06	3	119526349	119855676	11.79	4.38e-32	NDUFB4
334	rs10938397	G	0.42	4	45068929	45187622	11.77	5.60e-32
335	rs11641445	T	0.32	16	10833450	11913476	11.77	5.73e-32	ZC3H7A
336	rs2006122	T	0.26	17	61545779	62023791	11.76	6.31e-32	SCN4A, C17orf72
337	rs62112763	G	0.44	19	7125519	7298592	11.73	8.64e-32	ZNF558, MBD3L1
338	rs45512696	T	0.16	19	35537706	35569379	11.73	9.39e-32	HPN
339	rs488321	T	0.16	13	32891798	33728353	11.71	1.18e-31	STARD13, RFC3, NBEA, MAB21L1
340	rs9493627	A	0.31	6	133457142	134226147	11.69	1.41e-31	EYA4
341	rs1041606	T	0.23	20	14360888	14926587	11.68	1.60e-31	TASP1, ESF1, NDUFAF5, MACROD2, FLRT3, KIF16B, SNRPB2, OTOR
342	rs6486122	C	0.3	11	13267867	13370535	11.66	2.00e-31
343	rs61884000	C	0.06	11	14006744	15057986	11.63	2.81e-31	PDE3B
344	rs72770234	A	0.06	15	100514525	100844992	11.62	3.27e-31	ADAMTS17
345	rs6983780	G	0.4	8	142200467	142253799	11.6	4.18e-31	DENND3, SLC45A4, RP11-10J21.3
346	rs227727	T	0.45	17	54741088	54937903	11.56	6.48e-31
347	rs71519447	A	0.13	8	56894421	57410485	11.55	7.25e-31	SDR16C5, PENK, IMPAD1
348	rs10846156	G	0.17	12	15247238	15513602	11.55	7.33e-31
349	rs3829258	A	0.34	11	111180390	111988926	11.53	9.51e-31	SIK2, PPP2R1B, ALG9, ALG9, FDXACB1, C11orf1, CRYAB, HSPB2, HSPB2-C11orf52, C11orf52, DIXDC1, DLAT, PIH1D2, C11orf57, TIMM8B, SDHD, SDHD, IL18, TEX12, AP002884.3, BCO2
350	rs10833712	T	0.4	11	22174409	22320952	11.52	1.01e-30	NELL1, ANO5, SLC17A6, SVIP
351	rs1967604	A	0.28	9	110491910	110546648	11.5	1.25e-30
352	rs2110690	A	0.49	2	201616442	202497586	11.5	1.26e-30	TYW5, C2orf47, SPATS2L, KCTD18, SGOL2, AOX1, BZW1, CLK1, PPIL3, NIF3L1, ORC2, CFLAR, CASP10, CASP8
353	rs11664106	T	0.36	18	2846499	3002922	11.49	1.43e-30	EMILIN2, LPIN2
354	rs3811468	G	0.26	1	82254610	82352199	11.47	1.87e-30	C1orf180
355	rs1976074	A	0.29	5	173269669	173394975	11.47	1.95e-30	BOD1, CPEB4, C5orf47, NSG2
356	rs9400239	T	0.37	6	108487877	110102628	11.44	2.57e-30	REV3L
357	rs7562734	C	0.37	2	62801489	64296897	11.41	3.58e-30	MDH1
358	rs2963468	G	0.23	5	157926656	158430700	11.41	3.67e-30	P2RX5
359	rs807624	T	0.31	2	15723095	15794281	11.4	4.08e-30	MYCN, FAM49A, VSNL1
360	rs35307904	A	0.13	9	78505692	78759705	11.39	4.86e-30
361	rs3821184	G	0.32	2	187720020	188422671	11.38	5.45e-30	OSGEPL1
362	rs1042725	T	0.46	12	65930654	66588607	11.37	6.20e-30	HMGA2, RP11-366L20.2, AC090673.2, LLPH
363	rs35824917	T	0.09	10	112891633	113096715	11.36	6.31e-30
364	rs4368942	G	0.22	8	130714064	131026459	11.35	7.06e-30	GSDMC
365	rs1013495	T	0.48	10	80819132	81186229	11.32	1.03e-29	ZCCHC24, AL133481.1, EIF5AL1
366	rs1078212	A	0.33	2	220335670	220386441	11.32	1.07e-29	GMPPA, ASIC4, CHPF
367	rs13101828	G	0.44	4	816756	1019672	11.32	1.09e-29	IGJ
368	rs62108438	C	0.34	19	12876964	13213749	11.28	1.56e-29	LYL1, TRMT1
369	rs247826	T	0.22	16	84565029	84848509	11.28	1.61e-29	USP10, CRISPLD2, ZDHHC7, KIAA0513
370	rs1285988	T	0.27	14	91324920	91617644	11.27	1.92e-29	RPS6KA5
371	rs56113850	T	0.41	19	40693071	41399491	11.27	1.95e-29	CYP2A7
372	rs9616936	G	0.34	22	50617726	51120972	11.24	2.49e-29	SELO, TUBGCP6, HDAC10, MAPK12, MAPK11, PLXNB2, AL022328.1, DENND6B, PPP6R2, SBF1, ADM2, MIOX, LMF2, NCAPH2, SCO2, TYMP, ODF3B, KLHDC7B, SYCE3, CPT1B, CHKB-CPT1B, CHKB, MAPK8IP2, ARSA, SHANK3, ACR, RABL2B
373	rs3824949	G	0.47	11	5557029	5719251	11.24	2.73e-29	HBG2, UBQLNL, OR52H1, OR52B6, TRIM6, TRIM6-TRIM34, TRIM34, TRIM5, OR52N5, OR52N1
374	rs4976033	G	0.41	5	67673635	68859472	11.23	2.87e-29	MARVELD2, OCLN, GTF2H2C, SERF1B, SMN2
375	rs2282456	A	0.29	1	118128145	118272858	11.22	3.13e-29	MAN1A2
376	rs58406876	C	0.28	7	126945192	127788878	11.19	4.41e-29	LRRC4, LEP
377	rs6863407	C	0.27	5	166781070	166845171	11.15	7.13e-29
378	rs34245505	G	0.18	15	40333404	40414116	11.13	8.74e-29	ANKRD63
379	rs17743415	T	0.45	2	71399978	71695111	11.09	1.42e-28	NOTO
380	rs144224154	T	0.08	6	80561019	82277686	11.06	1.89e-28	AL359693.1
381	rs2815753	G	0.36	1	72511514	72956535	11	3.68e-28	LHX8
382	rs6923024	C	0.27	6	13391887	13550308	10.92	9.47e-28	GFOD1, AL583828.1, SIRT5, NOL7
383	rs34372369	A	0.05	7	143080060	143105566	10.91	9.87e-28	TAS2R60, TAS2R41, FAM115A
384	rs11652657	G	0.44	17	277602	687811	10.89	1.22e-27	TIMM22
385	rs551676206	C	0.02	4	99883133	100662494	10.87	1.52e-27	TRMT10A, MTTP, RP11-766F14.2
386	rs9851766	G	0.14	3	137906532	138347164	10.87	1.68e-27	DBR1, ARMC8, NME9, MRAS, ESYT3, CEP70, FAIM, PIK3CB, FOXL2, C3orf72, PRR23A, MRPS22, PRR23B, PRR23C
387	rs10955991	T	0.37	8	121826983	121953807	10.85	2.01e-27	HAS2, ZHX2
388	rs28498859	G	0.22	15	65695431	66124227	10.85	2.02e-27	CILP, PARP16
389	rs705379	A	0.49	7	94904876	95078296	10.84	2.19e-27	DLX6, DLX5, TAC1
390	rs9764678	C	0.26	5	118676878	118919713	10.83	2.60e-27	SEMA6A, DTWD2, DMXL1, TNFAIP8, HSD17B4, FAM170A, PRR16, FTMT
391	rs8059504	A	0.13	16	19636966	19980931	10.81	2.96e-27
392	rs9929922	G	0.18	16	156493	1133049	10.81	3.18e-27	IFT140, CRAMP1L, HN1L, MAPK8IP3
393	rs12352780	C	0.21	9	79732411	80068532	10.81	3.20e-27	CEP78
394	rs1760940	C	0.25	14	20932110	20943504	10.8	3.30e-27	NGDN
395	rs11099097	T	0.27	4	81157703	81207963	10.79	3.78e-27
396	rs16930370	C	0.18	12	3328866	3429915	10.78	4.17e-27
397	rs12824533	G	0.45	12	11766489	11791685	10.77	4.69e-27
398	rs28584580	G	0.02	15	89340348	89445784	10.77	4.84e-27	MFGE8, ABHD2, RHCG
399	rs10755296	G	0.29	5	72838222	72999847	10.75	6.18e-27	AC008387.1
400	rs8887	T	0.46	19	3332265	4511140	10.71	9.26e-27	HDGFRP2, PLIN4, TNFAIP8L1
401	rs4883201	G	0.11	12	9051837	9313304	10.7	1.02e-26	PRR4, TAS2R14, TAS2R42, PRB3, PRB1
402	rs4711702	C	0.26	6	41509901	42014304	10.69	1.10e-26	TAF8
403	rs80127902	C	0.09	7	123260228	123442702	10.69	1.12e-26	SLC13A1, IQUB, NDUFA5, ASB15, LMOD2, WASL, HYAL4
404	rs572698961	A	0.1	7	50442301	50875217	10.68	1.28e-26	ABCA13, VWC2, ZPBP, C7orf72, IKZF1, FIGNL1, DDC, GRB10, COBL, POM121L12
405	rs6465852	G	0.44	7	101688832	101955251	10.67	1.39e-26	MYL10, CUX1, SH2B2, PRKRIP1, ORAI2, LRWD1, POLR2J, RASA4B, UPK3BL, POLR2J2, POLR2J2, SPDYE2B
406	rs79811936	T	0.04	14	94447966	94551345	10.61	2.62e-26	C14orf132, BDKRB1, DKFZP434O1614
407	rs12048743	G	0.44	1	205001063	205297880	10.59	3.46e-26	CDK18
408	rs12740738	A	0.45	1	103043882	103757081	10.58	3.67e-26	OLFM3, COL11A1, RNPC3, AMY2B
409	rs113422695	A	0.2	7	106405642	107633096	10.57	3.90e-26	FAM3A
410	rs10229786	A	0.44	7	64647345	66457975	10.56	4.79e-26	AC008267.1, KCTD7, RABGEF1, TMEM248, SBDS, TYW1
411	rs700066	A	0.15	9	125601801	126046910	10.55	5.34e-26	CRB2
412	rs12945083	T	0.5	17	21031622	21284673	10.54	5.50e-26	KCNJ12, C17orf51
413	rs73954941	G	0.07	2	111587016	112024305	10.46	1.30e-25	DACT1
414	rs894348	G	0.41	8	135501648	135793900	10.44	1.59e-25	OC90, LRRC6, TMEM71, PHF20L1, TG, SLA, NDRG1, ST3GAL1, ZFAT, KHDRBS3
415	rs72844549	C	0.38	17	73113141	73501752	10.43	1.82e-25	ITGB4
416	rs11775424	G	0.41	8	295205	513535	10.4	2.53e-25
417	rs7815003	G	0.08	8	17463717	17569396	10.4	2.53e-25	CNOT7, VPS37A, MTMR7, PDGFRL, MTUS1, FGL1, PCM1
418	rs6689536	T	0.29	1	42281302	43296173	10.34	4.44e-25	YBX1, LEPRE1, C1orf50
419	rs2941490	A	0.21	8	76281316	77342772	10.32	5.56e-25
420	rs10797119	T	0.46	9	91934787	92230747	10.32	5.74e-25	SYK
421	rs7540754	A	0.16	1	227136640	228038151	10.31	6.07e-25	GJC2, IBA57-AS1, OBSCN, TRIM11, TRIM17, HIST3H3
422	rs72641835	T	0.26	1	9241839	9443971	10.3	7.07e-25	SPSB1
423	rs4837613	C	0.47	9	119258820	119485337	10.3	7.38e-25	ASTN2, TRIM32
424	rs10122517	C	0.19	9	99084471	99282269	10.29	7.61e-25	NUTM2G, CTSV, CCDC180
425	rs2094496	T	0.06	13	27629228	27875375	10.29	7.72e-25
426	rs2644111	A	0.3	1	201768715	202293916	10.28	8.57e-25	RABIF
427	rs78424108	G	0.08	13	41070141	41690140	10.26	1.06e-24	AKAP11
428	rs6805924	T	0.41	3	69791356	70034728	10.25	1.17e-24	TMF1, UBA3, ARL6IP5, LMOD3
429	rs12897637	C	0.15	14	64227596	64470137	10.23	1.43e-24	SGPP1
430	rs273957	C	0.37	7	137574082	137658800	10.23	1.44e-24	SVOPL, ATP6V0A4, TMEM213, KIAA1549, ZC3HAV1L
431	rs2250010	C	0.2	12	45979963	47612501	10.2	1.99e-24	PCED1B
432	rs1053593	G	0.34	22	35639192	35730085	10.18	2.34e-24
433	rs10748128	T	0.35	12	69618417	69835461	10.17	2.64e-24	MBTD1
434	rs6705147	T	0.32	2	133172183	133196926	10.17	2.67e-24	LYPD1, NCKAP5
435	rs2270894	G	0.22	3	9975386	10205529	10.17	2.78e-24	VHL
436	rs41276914	C	0.11	15	90253585	90795138	10.16	2.99e-24	IQGAP1, CRTC3
437	rs2549798	C	0.48	5	96200770	96373750	10.12	4.48e-24	PMP22
438	rs9809116	G	0.43	3	72386266	72494085	10.12	4.50e-24	RYBP
439	rs1359790	A	0.27	13	80620642	81483868	10.08	6.85e-24	POU4F1, RBM26
440	rs61963197	A	0.39	13	110917931	111407858	10.08	7.03e-24	CARKD, CARS2, ING1, LINC00346, ANKRD10
441	rs4868125	C	0.38	5	171275948	171285632	10.06	7.96e-24
442	rs55743020	G	0.36	19	37378245	39462231	10.06	8.04e-24	LGALS16
443	rs897300	C	0.34	10	126244928	126738533	10.04	1.03e-23	BCCIP
444	rs35971376	A	0.21	20	47233768	47935069	10.01	1.40e-23	CSE1L, STAU1, DDX27, ZNFX1, KCNB1, PTGIS
445	rs7612234	A	0.25	3	33042699	33254877	10	1.48e-23	SUSD5, FBXL2, UBP1, CLASP2
446	rs2261795	C	0.44	20	25027526	25991371	9.98	1.90e-23	ABHD12, GINS1, NINL, NANP, ZNF337, FAM182B
447	rs7641302	T	0.26	3	125879073	126092540	9.95	2.51e-23	C3orf56, TPRA1, MCM2
448	rs784504	G	0.17	3	39187858	39237190	9.92	3.53e-23
449	rs2218181	C	0.34	15	66587581	67035153	9.91	3.72e-23	RPL4
450	rs4727462	G	0.11	7	100120487	100737633	9.9	4.09e-23	CLDN15
451	rs10794579	T	0.4	10	124594153	124740418	9.9	4.35e-23
452	rs61744385	T	0.18	3	41749669	42065005	9.88	5.19e-23	ENTPD3, RPL14, ZNF619, ZNF620, ZNF621, CTNNB1, ULK4, TRAK1, CCK, LYZL4, VIPR1
453	rs557227403	C	0.01	8	78781953	79696008	9.88	5.31e-23
454	rs6575340	G	0.38	14	93699003	94192032	9.88	5.33e-23	COX8C
455	rs4867721	G	0.43	5	172743694	173001784	9.86	5.97e-23
456	rs13128180	T	0.3	4	56197513	56544600	9.86	6.27e-23	CLOCK, PDCL2, NMU
457	rs9309323	T	0.42	2	60114796	60757419	9.84	7.23e-23	HAGH
458	rs2285005	A	0.35	14	64888055	65610039	9.84	7.36e-23	CTD-2014B16.3
459	rs2871865	G	0.13	15	99170496	99320851	9.81	1.04e-22	SNRPA1
460	rs10178094	A	0.45	2	160408763	161368967	9.8	1.08e-22	BAZ2B, MARCH7, CD302, LY75, LY75-CD302, PLA2R1, ITGB6, RBMS1
461	rs9913936	T	0.37	17	70054424	70299447	9.78	1.38e-22
462	rs11024743	A	0.29	11	18219444	18664241	9.73	2.19e-22	PTPN5
463	rs4442732	A	0.4	14	60787269	61118111	9.73	2.28e-22	KCNH5, RHOJ
464	rs2569178	A	0.27	5	139515394	140221139	9.72	2.59e-22	PCDHB5
465	rs13431159	T	0.14	2	85400866	85890758	9.71	2.77e-22	PTCD3
466	rs11556924	T	0.38	7	129452913	129685597	9.7	2.88e-22	AHCYL2
467	rs2763263	A	0.28	6	168794851	168901482	9.7	2.89e-22
468	rs12050614	T	0.35	15	49256375	50007261	9.69	3.49e-22
469	rs11926767	C	0.39	3	38419915	38601237	9.68	3.65e-22	SCN11A
470	rs7779637	A	0.45	7	128382285	128756402	9.68	3.68e-22	MKLN1
471	rs115216147	A	0.06	5	69384471	70958851	9.68	3.77e-22	GTF2H2, BDP1, MCCC2
472	rs62136669	T	0.31	19	46847901	46896217	9.67	3.98e-22	AC011484.1
473	rs9418119	T	0.26	10	34530883	35177627	9.67	4.03e-22	CUL2
474	rs7018885	C	0.24	9	95879741	95913929	9.65	4.69e-22	WNK2
475	rs648548	G	0.47	16	89147370	90174092	9.65	4.84e-22	CDT1, APRT, GALNS, TRAPPC2L, CBFA2T3, RP11-830F9.6, ACSF3, CDH15, SLC22A31, ZNF778, ANKRD11, AC137932.1, SPG7, RPL13, CPNE7, DPEP1, CHMP1A, SPATA33, CDK10, RP11-368I7.4, SPATA2L, VPS9D1, ZNF276, FANCA, SPIRE2, TCF25, MC1R, TUBB3, TUBB3, DEF8, CENPBD1, DBNDD1, GAS8, C16orf3, PRDM7
476	rs72821058	A	0.13	2	101555084	101799389	9.64	5.35e-22	NPAS2, RPL31
477	rs67435543	T	0.46	12	133048600	133781163	9.6	8.25e-22	ZNF268, CTD-2140B24.4, AC226150.4, ANHX
478	rs6471352	C	0.45	8	87244582	87562786	9.58	9.69e-22	PSKH2, SLC7A13, WWP1, RMDN1, CPNE3
479	rs915506	A	0.32	10	97759583	97967269	9.58	9.89e-22	OPALIN
480	rs7015	A	0.19	7	97846435	98037557	9.57	1.03e-21	ASNS, LMTK2, TECPR1, BRI3, BAIAP2L1, TMEM130
481	rs2089979	G	0.4	3	195942080	197026927	9.57	1.05e-21	NCBP2, PIGZ, MFI2, DLG1, BDH1, KIAA0226, FYTTD1, LRCH3
482	rs28837073	T	0.46	15	62118106	62417134	9.56	1.23e-21
483	rs72798735	T	0.05	2	31609942	32896034	9.55	1.28e-21	YIPF4, BIRC6
484	rs4286272	T	0.49	2	198144539	198954774	9.54	1.37e-21	CCDC150, GTF3C3, C2orf66, PGAP1, ANKRD44, SF3B1, COQ10B, HSPD1, HSPE1, HSPE1-MOB4, MOB4, RFTN2, AC011997.1, MARS2, BOLL, PLCL1, SATB2, FTCDNL1
485	rs8023263	G	0.49	15	50714679	52591752	9.54	1.46e-21	LEO1, MAPK6, BCL2L10
486	rs16880109	G	0.26	8	110674197	111106264	9.52	1.65e-21
487	rs34592828	A	0.04	5	75568987	76135511	9.51	1.98e-21	S100Z
488	rs77902029	A	0.28	17	9752213	9806678	9.5	2.19e-21	USP43, DHRS7C, RP11-477N12.3, GLP2R, RCVRN, GAS7, AC000003.2, MYH13, MYH8, MYH4, MYH1, MYH2, MYH3, TMEM220, DNAH9, ZNF18, MAP2K4, MYOCD, ARHGAP44
489	rs2224539	T	0.4	20	38439530	38555808	9.49	2.22e-21	ELANE
490	rs288766	A	0.38	7	155605071	155670175	9.49	2.42e-21	RNF32, LMBR1, NOM1, MNX1
491	rs149764880	T	0.14	1	11824242	11936514	9.48	2.57e-21	NPPA, KIAA2013, PLOD1
492	rs12209223	A	0.11	6	75962953	76626756	9.46	3.10e-21	SENP6, MYO6, IMPG1
493	rs966541	G	0.28	12	29389131	29552566	9.45	3.42e-21	AMN1
494	rs2058727	G	0.43	13	72331984	72400565	9.44	3.65e-21	DACH1
495	rs1982468	G	0.32	19	4909629	5086808	9.43	3.99e-21	RPL36
496	rs7697204	C	0.28	4	148931115	149012794	9.43	4.11e-21
497	rs2689283	T	0.42	3	121344140	122289005	9.42	4.39e-21	KPNA1
498	rs12265758	G	0.44	10	131268893	131463943	9.42	4.53e-21	MKI67, MGMT, AL355531.2, EBF3, GLRX3
499	rs10415758	T	0.43	19	13911217	14195483	9.39	6.19e-21	LPHN1
500	rs257309	G	0.32	5	101877132	102695734	9.39	6.22e-21	GIN1, PPIP5K2
501	rs4372460	A	0.23	11	121569680	121661507	9.38	6.34e-21
502	rs2424897	T	0.41	20	30690943	31495977	9.38	6.58e-21	DNMT3B, MAPRE1, EFCAB8, BPIFB2, BPIFB3, BPIFB4, BPIFA2
503	rs17673793	G	0.31	16	75158350	75516739	9.36	7.63e-21	KARS, TERF2IP
504	rs60015123	C	0.09	12	6440009	7181948	9.36	8.19e-21	C1S, C1R
505	rs9790	T	0.2	16	3529779	3755368	9.35	8.58e-21	ZNF597, NAA60, C16orf90
506	rs11846704	T	0.28	14	35156561	35871217	9.34	9.33e-21	SNX6, CFL2, BAZ1A, SRP54, FAM177A1, PPP2R3C, KIAA0391, KIAA0391, PSMA6, NFKBIA, INSM2, RALGAPA1, BRMS1L
507	rs4450871	G	0.46	4	4990298	5042928	9.33	1.03e-20	CYTL1, STK32B, C4orf6, EVC2, EVC, CRMP1
508	rs7553827	C	0.24	1	11060390	11378544	9.33	1.07e-20	VPS13D
509	rs12276986	T	0.27	11	118211797	119198959	9.29	1.50e-20	THY1
510	rs1126263	A	0.49	16	80426224	80540099	9.28	1.63e-20
511	rs11968025	G	0.42	6	151955843	152414489	9.28	1.67e-20	VIP
512	rs1991401	G	0.36	17	62468575	62502435	9.28	1.70e-20
513	rs61990729	T	0.19	14	100657157	101188731	9.28	1.71e-20	WDR25, BEGAIN, DLK1, AL117190.2, RTL1, AL117190.3, DIO3, RP11-796G6.2
514	rs71413981	A	0.18	14	23685442	23803826	9.27	1.86e-20	JPH4, DHRS2
515	rs150985439	C	0.24	2	171762882	172911094	9.26	1.96e-20	AC068039.1, SLC25A12, HAT1, METAP1D, DLX1, DLX2
516	rs2410767	G	0.24	5	87440497	88863336	9.25	2.18e-20	CETN3, MBLAC2, POLR3G, LYSMD3
517	rs35081008	T	0.15	19	58614546	58681861	9.25	2.19e-20
518	rs6684205	G	0.29	1	218458058	218635079	9.24	2.37e-20
519	rs700750	C	0.37	7	45955029	46795686	9.24	2.39e-20	C7orf69
520	rs10959032	T	0.25	9	1032567	1057318	9.23	2.81e-20	FOXD4, KANK1, DMRT1, DMRT3, DMRT2, SMARCA2, KCNV2
521	rs364585	A	0.36	20	12939369	12973521	9.22	3.08e-20
522	rs7155279	T	0.32	14	92401634	92579416	9.21	3.15e-20	LGMN
523	rs12210538	G	0.24	6	110734999	110799201	9.2	3.61e-20
524	rs2181028	G	0.18	9	35680337	35879855	9.18	4.15e-20	FAM221B, OR13J1, HRCT1, OR2S2, RECK, CCIN, CLTA, GNE
525	rs1434281	A	0.35	8	103209957	103926197	9.18	4.31e-20	RRM2B, UBR5, KB-1980E6.3, ODF1, KLF10, AZIN1, KB-1507C5.2, ATP6V1C1, C8orf56, BAALC, FZD6, CTHRC1
526	rs7746081	A	0.34	6	16105773	16198511	9.18	4.39e-20
527	rs754600	A	0.18	9	94939154	95576781	9.16	5.19e-20	ZNF484
528	rs8866	G	0.37	17	65023777	65397970	9.15	5.92e-20	PITPNC1, NOL11
529	rs7621604	G	0.46	3	61146263	61559771	9.15	5.95e-20	NPCDR1, PTPRG
530	rs2048371	G	0.28	2	53864624	54970354	9.14	6.11e-20	TSPYL6, C2orf73
531	rs28578698	G	0.13	22	50123291	50349029	9.13	6.69e-20	IL17REL, TTLL8
532	rs9366927	C	0.46	6	36999511	37060809	9.13	7.16e-20	RNF8
533	rs8039305	C	0.47	15	91403674	91443059	9.12	7.21e-20	FES, MAN2A2
534	rs80066701	A	0.07	1	94582227	95021919	9.12	7.36e-20	TMEM56, TMEM56-RWDD3
535	rs932589	T	0.43	6	137017406	137257431	9.09	1.01e-19	IFNGR1, OLIG3
536	rs9970076	G	0.08	1	61670582	61748566	9.09	1.02e-19	INADL
537	rs7904738	C	0.08	10	74006554	75695724	9.09	1.03e-19	AP3M1, ADK, DUPD1, DUSP13, SAMD8, VDAC2, COMTD1
538	rs10950804	G	0.32	7	20372116	20637721	9.08	1.05e-19	ABCB5
539	rs10815094	G	0.19	9	4765990	4869090	9.08	1.09e-19	KIAA1432
540	rs4865956	T	0.3	5	54400330	55022038	9.07	1.19e-19	MCIDAS, CCNO, DHX29, SKIV2L2
541	rs35188965	C	0.44	5	1077822	1285974	9.06	1.33e-19
542	rs72729623	T	0.12	4	154135692	154443121	9.04	1.64e-19	FHDC1, TRIM2, MND1, KIAA0922, TLR2, DCHS2, FGB, FGA
543	rs7674086	C	0.25	4	48466781	49325337	9.03	1.66e-19	OCIAD1, OCIAD2, CWH43
544	rs2274224	C	0.46	10	95971321	96757047	9.03	1.70e-19	C10orf129
545	rs10746837	G	0.39	9	90800874	90886728	9.01	1.99e-19	NXNL2
546	rs3811444	T	0.34	1	248006989	248041821	9.01	2.01e-19	SHISA7
547	rs1330062	C	0.38	13	91973802	92058888	9	2.21e-19	GPC5
548	rs12873948	G	0.22	13	26776255	27054201	8.96	3.35e-19	CDK8
549	rs77375846	C	0.11	2	102698360	103261323	8.95	3.48e-19	SLC9A4, SLC9A2
550	rs61542988	T	0.27	7	22822501	22951160	8.94	3.90e-19	AC005082.1, NUPL2
551	rs4709746	T	0.13	6	163790580	164133001	8.94	4.04e-19
552	rs10742746	T	0.16	11	45114328	45255926	8.93	4.17e-19	PRDM11
553	rs13066793	G	0.09	3	87037543	87037543	8.93	4.36e-19	VGLL3
554	rs2936512	T	0.31	8	6558964	6620392	8.9	5.59e-19
555	rs2108790	C	0.36	7	7186554	7300923	8.88	6.52e-19
556	rs2102278	G	0.28	4	52661579	52935681	8.87	7.60e-19	DCUN1D4, LRRC66, SGCB, SPATA18
557	rs34776652	T	0.19	8	105885409	105982608	8.86	7.95e-19	LRP12, RP11-127H5.1
558	rs72731564	T	0.18	14	69148127	69719700	8.86	8.15e-19	PLEKHD1
559	rs1658424	G	0.5	10	60242641	60375857	8.85	8.52e-19	FAM13C
560	rs28930677	T	0.05	2	120268586	121042334	8.85	8.65e-19	EPB41L5
561	rs117068593	T	0.19	14	93069980	93129810	8.85	8.88e-19	ENPP4
562	rs73201540	T	0.06	21	33003216	33132424	8.83	1.04e-18	IFNAR1
563	rs173273	G	0.41	1	212354412	212605938	8.81	1.25e-18	TMEM206
564	rs35429	G	0.4	12	115520480	115556307	8.79	1.45e-18
565	rs7617950	A	0.43	3	176696022	176928657	8.78	1.59e-18	NAALADL2
566	rs59592823	G	0.29	19	30265235	30358243	8.78	1.60e-18
567	rs2834317	A	0.15	21	34857309	35625113	8.78	1.62e-18	DONSON, AP000304.1, AP000304.12, CRYZL1, ITSN1, ATP5O
568	rs62186568	A	0.38	2	213887571	214041407	8.78	1.65e-18	VWC2L, BARD1
569	rs6954546	A	0.32	7	55802063	56186249	8.77	1.74e-18	SUMF2, PHKG1, CHCHD2, NUPR1L
570	rs1412239	G	0.3	9	28410683	28448545	8.77	1.79e-18	IFNK
571	rs714506	G	0.34	20	60543863	60985721	8.77	1.81e-18	DIDO1
572	rs862050	C	0.37	14	74976986	75671659	8.77	1.81e-18	TTLL5, C14orf1, IFT43
573	rs4236984	G	0.18	8	71004353	72012331	8.76	1.93e-18	AC120194.1
574	rs11111137	A	0.2	12	102394128	102958964	8.76	1.94e-18	PMCH, IGF1
575	rs7966560	T	0.19	12	131332171	131437866	8.76	1.94e-18
576	rs12306780	T	0.35	12	89721165	90567732	8.76	1.95e-18	CLLU1OS, CLLU1, C12orf74, PLEKHG7
577	rs35915570	T	0.4	17	34825861	34961772	8.76	1.97e-18	MLLT6, AC006449.1, CISD3
578	rs348330	G	0.36	1	229642499	229672955	8.75	2.18e-18
579	rs10519136	T	0.4	15	47716150	47981025	8.75	2.19e-18
580	rs58939796	T	0.32	14	25925403	25965098	8.75	2.20e-18	STXBP6, NOVA1
581	rs11760400	A	0.35	7	23473366	23611047	8.73	2.49e-18	STK31, NPY, MPP6
582	rs73650963	C	0.09	9	93920745	94159364	8.73	2.60e-18	NFIL3
583	rs34568051	T	0.16	1	22348409	22727907	8.72	2.70e-18	HSPG2
584	rs9384077	A	0.4	6	153357921	153499921	8.72	2.87e-18	MTRF1L, RGS17, AL590867.1
585	rs10514136	G	0.2	5	77292802	77539937	8.72	2.87e-18	AP3B1
586	rs66731853	A	0.29	1	20888348	21823292	8.71	3.07e-18	ECE1
587	rs629608	T	0.39	1	111544137	111739771	8.71	3.07e-18	KCND3
588	rs721889	G	0.35	19	52319333	52402357	8.7	3.19e-18
589	rs2468184	A	0.39	8	120080115	120476552	8.7	3.34e-18	AC023590.1
590	rs4711634	G	0.43	6	40348653	40394175	8.69	3.75e-18
591	rs4743035	G	0.19	9	109554196	109670016	8.66	4.52e-18
592	rs4843780	T	0.36	16	87984046	88121889	8.66	4.69e-18
593	rs28548702	T	0.16	18	18514118	20126434	8.64	5.55e-18	MIB1
594	rs7734476	G	0.41	5	122649995	123122923	8.64	5.57e-18	SNX2, SNX24, PPIC, PRDM6, CEP120, CSNK1G3, ZNF608, GRAMD3, ALDH7A1, PHAX, C5orf48, LMNB1
595	rs10044000	T	0.43	5	134331822	134453390	8.61	7.05e-18	CATSPER3, PITX1, C5orf66, H2AFY, C5orf20
596	rs34580448	C	0.05	5	82810884	82815170	8.6	8.31e-18	RPS23, ATP6AP1L, TMEM167A, XRCC4, VCAN
597	rs73154633	T	0.26	3	156835174	157082082	8.59	8.35e-18	PTX3
598	rs8023580	C	0.3	15	96693928	96729407	8.58	9.69e-18
599	rs138352	T	0.35	22	41079792	42688532	8.57	9.95e-18	CYP2D6, TCF20, NFAM1
600	rs12377600	G	0.34	9	111627658	112298179	8.57	1.01e-17	FRRS1L, EPB41L4B, PTPN3
601	rs11207420	A	0.23	1	59612507	59691638	8.56	1.10e-17	FGGY
602	rs4890319	T	0.25	18	43632533	43880955	8.56	1.14e-17
603	rs2631681	T	0.34	10	92982908	93072016	8.55	1.23e-17
604	rs10761252	A	0.39	9	96359884	97832219	8.52	1.65e-17	HIATL1
605	rs706405	C	0.36	1	56524552	56972600	8.5	1.82e-17
606	rs2815373	C	0.26	1	67362733	67516316	8.5	1.86e-17	WLS
607	rs1727901	C	0.23	3	153528123	154090022	8.49	2.07e-17	GPR149
608	rs9828639	T	0.31	3	151990779	152623726	8.49	2.08e-17	MBNL1
609	rs4648629	A	0.42	1	1572939	2983318	8.49	2.14e-17	AJAP1
610	rs822551	A	0.19	7	148627479	148654574	8.48	2.27e-17	CUL1
611	rs3762988	T	0.38	5	32672263	32722319	8.47	2.46e-17
612	rs199607203	A	0.12	4	124570036	125384324	8.47	2.48e-17
613	rs143306347	A	0.01	5	14764182	14857224	8.46	2.60e-17	ANKH, FBXL7, ZNF622
614	rs55981844	C	0.28	14	96879070	97046474	8.45	2.85e-17
615	rs7710854	G	0.12	5	42641962	43884113	8.44	3.24e-17	NIM1K, HMGCS1, CCL28, C5orf28, C5orf34, PAIP1, NNT, FGF10, MRPS30, HCN1
616	rs13095338	C	0.32	3	186420646	186783032	8.43	3.47e-17	SST
617	rs358702	A	0.29	3	155270280	155693477	8.42	3.62e-17	GMPS
618	rs13105043	G	0.16	4	12449142	12699825	8.42	3.62e-17	ZNF518B, HS3ST1
619	rs60015164	G	0.4	4	38324007	38366390	8.42	3.62e-17	RFC1
620	rs6827123	C	0.28	4	98650217	99418548	8.42	3.62e-17	UNC5C
621	rs1026824	C	0.23	4	127525921	128951897	8.42	3.62e-17	SCLT1, C4orf33
622	rs4234924	C	0.06	4	159554277	159910794	8.42	3.62e-17	TMEM144, C4orf46, ETFDH, PPID, FNIP2, C4orf45, RAPGEF2
623	rs2248234	T	0.11	4	185161950	185210119	8.42	3.62e-17
624	rs17279060	C	0.02	5	19186476	19443081	8.42	3.62e-17	CDH18
625	rs7719291	G	0.15	5	50450020	51103473	8.42	3.62e-17	CTD-2203A3.1
626	rs73962882	G	0.22	2	141822239	142092853	8.42	3.66e-17	LRP1B
627	rs72902285	A	0.13	2	173649414	173783662	8.42	3.66e-17
628	rs805770	T	0.42	20	5502350	5670394	8.41	3.97e-17	LRRN4
629	rs1454687	C	0.45	3	93508203	94198182	8.39	4.91e-17	ARL13B, STX19, DHFRL1, NSUN3, MTRNR2L12, EPHA6
630	rs55938402	A	0.09	2	118505277	118892812	8.38	5.13e-17	C1QL2, STEAP3, C2orf76, DBI, TMEM37
631	rs6692838	C	0.13	1	6574273	6787431	8.38	5.40e-17	PHF13, THAP3, DNAJC11
632	rs7619465	A	0.46	3	56163560	56899942	8.37	5.74e-17	UBL4A
633	rs8021325	G	0.48	14	55235050	55280981	8.36	6.01e-17	ATG14
634	rs13299148	C	0.26	9	19171247	19428721	8.34	7.26e-17	RRAGA, HAUS6, PLIN2, DENND4C, RPS6, ACER2, MLLT3, PTPLAD2, IFNB1
635	rs79621919	A	0.06	12	97835221	97871050	8.34	7.71e-17	RP11-181C3.1, TMPO
636	rs12831465	G	0.48	12	100760765	100874901	8.33	7.98e-17	SLC5A8, UTP20
637	rs118093992	T	0.08	11	125283916	125456805	8.32	8.55e-17	ACRV1, PATE2, PATE4
638	rs10433500	G	0.35	3	84964976	85958954	8.32	9.16e-17	CADM2
639	rs8088001	G	0.09	18	140972	294745	8.32	9.17e-17
640	rs674353	T	0.12	4	23798980	24071635	8.31	9.34e-17
641	rs79023272	G	0.35	4	157611157	157815887	8.31	9.42e-17	ASIC5, TDO2, CTSO, RP11-171N4.2
642	rs61037750	A	0.34	11	43599791	43878534	8.3	1.01e-16	EXT2
643	rs6929454	T	0.38	6	15380895	15505128	8.28	1.23e-16
644	rs55920843	G	0.01	2	158393301	158520905	8.28	1.26e-16	ACVR1C
645	rs1938598	C	0.25	11	58174653	58436939	8.28	1.28e-16	AP001652.1, FAM111B
646	rs7572387	C	0.44	2	57942325	59335104	8.26	1.41e-16	FANCL
647	rs779388	C	0.43	2	13073038	13111388	8.26	1.41e-16	NTSR2, LPIN1
648	rs2342891	A	0.44	16	24512509	24896222	8.26	1.47e-16	IL21R
649	rs286965	T	0.37	5	153055075	153595292	8.25	1.61e-16	GLRA1, NMUR2, GRIA1, FAM114A2, MFAP3, GALNT10, SAP30L, HAND1, LARP1
650	rs62434666	A	0.2	7	1822820	2110850	8.25	1.61e-16	PSMG3, ELFN1, AC074389.6, MAD1L1, AC110781.3, FTSJ2
651	rs1892204	T	0.5	20	51588847	51795308	8.25	1.65e-16	CBLN4
652	rs4804669	A	0.23	19	12484469	12509614	8.23	1.80e-16
653	rs7572278	A	0.23	2	8563029	8563029	8.23	1.81e-16
654	rs4491726	G	0.33	2	18671795	18729244	8.23	1.82e-16	NT5C1B-RDH14, NT5C1B, OSR1
655	rs8100439	A	0.16	19	30981639	31051857	8.23	1.95e-16	ZNF536
656	rs35927656	T	0.48	20	61321110	61577515	8.22	2.06e-16	COL9A3, TCFL5
657	rs17710008	A	0.16	6	152943434	153061375	8.22	2.09e-16	FBXO5
658	rs2821226	A	0.5	1	203203701	203697870	8.21	2.16e-16	KISS1, GOLT1A
659	rs1049174	G	0.31	12	10524120	10644713	8.21	2.21e-16
660	rs7232	A	0.36	11	59257706	60041296	8.2	2.39e-16	MS4A12, MS4A13, MS4A8, MS4A18
661	rs144033177	C	0.02	20	569164	571467	8.2	2.41e-16
662	rs1190982	T	0.28	14	58643368	59001272	8.2	2.45e-16	JKAMP
663	rs4990826	A	0.32	10	23713015	23838281	8.2	2.49e-16	THNSL1
664	rs4910426	C	0.18	11	11807702	12009140	8.19	2.69e-16	USP47, DKK3
665	rs2306623	T	0.32	3	25034135	25550385	8.18	2.75e-16
666	rs8705	A	0.32	11	128260357	128349430	8.17	2.99e-16	ETS1
667	rs997482	T	0.12	1	9904914	10802468	8.16	3.32e-16	PARM1
668	rs10984997	T	0.3	9	123349511	123634040	8.16	3.36e-16	C5, CNTRL
669	rs678840	C	0.34	6	168123933	168190992	8.16	3.46e-16
670	rs1998690	T	0.3	13	22340074	22368915	8.16	3.48e-16
671	rs1332660	C	0.17	1	196580039	197153767	8.15	3.51e-16	CFHR3, CFHR1, CFHR2, CFHR5, F13B, ASPM, ZBTB41, CRB1
672	rs6866701	A	0.08	5	128880420	129102550	8.15	3.63e-16
673	rs2370982	T	0.2	14	79833494	79977173	8.15	3.72e-16	NRXN3, DIO2, CEP128
674	rs38849	C	0.25	7	116332539	116332539	8.15	3.72e-16
675	rs17850433	C	0.01	21	45746102	45746102	8.15	3.77e-16	AIRE, PFKL, C21orf2
676	rs329124	G	0.43	5	133830055	133905829	8.14	3.86e-16	CDKN2AIPNL
677	rs2783971	A	0.46	1	243281617	243618064	8.13	4.30e-16	CHML, WDR64, EXO1, PLD5, CEP170, AC092782.1, SDCCAG8, AKT3, ZBTB18, AL590483.1, C1orf100, ADSS, C1orf101
678	rs2185684	G	0.25	1	224537655	224699100	8.13	4.36e-16	SDE2
679	rs216140	C	0.28	5	149341279	149484677	8.11	4.99e-16	GPX3
680	rs878177	T	0.34	10	99694970	100034296	8.11	5.21e-16
681	rs2643826	T	0.45	3	27063570	27574770	8.11	5.23e-16	CMC1, AZI2, ZCWPW2
682	rs627634	T	0.11	15	48691494	48944563	8.09	5.74e-16
683	rs2189239	T	0.09	7	27138556	27314422	8.09	5.84e-16	FKBP14, PLEKHA8
684	rs2433733	G	0.34	2	230542810	230883569	8.09	5.91e-16	SP110, SP140, SP140L
685	rs2034899	G	0.3	5	78310044	78628979	8.09	6.18e-16	DMGDH, BHMT2, BHMT, AC016559.1, JMY, HOMER1, CMYA5, MTX3, THBS4
686	rs13106834	G	0.47	4	55484718	55580532	8.08	6.35e-16
687	rs2189336	A	0.47	17	4659152	5415684	8.08	6.41e-16	USP6, ZNF594
688	rs17358295	G	0.11	11	34636464	34965408	8.08	6.53e-16	TRAF6, RAG1
689	rs141421422	C	0.01	12	108538563	108686555	8.07	6.77e-16	ASCL4
690	rs490556	A	0.47	5	4006099	4100350	8.06	7.34e-16	IRX1
691	rs3819170	A	0.23	11	76884122	76980410	8.06	7.85e-16	MYO7A, GDPD4, PAK1, DKFZP434E1119, CLNS1A
692	rs6515110	T	0.43	20	1920605	2129907	8.05	7.97e-16	PDYN, STK35, TGM3, SNRPB
693	rs1887249	T	0.35	1	82899826	82962840	8.05	8.12e-16	LPAR3
694	rs6657691	G	0.38	1	236301301	236313493	8.05	8.55e-16	LGALS8, HEATR1, ACTN2, MTR
695	rs262338	T	0.44	7	103416295	103449682	8.04	9.15e-16	RELN
696	rs204928	A	0.48	11	8030947	8694830	8.02	1.06e-15	C11orf16, ASCL3, TMEM9B
697	rs10861665	C	0.37	12	106991545	107368756	8.02	1.08e-15	CKAP4, TCP11L2, POLR3B, RP11-144F15.1, RFX4, RIC8B, C12orf23, MTERFD3
698	rs921385	T	0.27	18	42077425	42787046	8.02	1.08e-15	SETBP1, SLC14A2
699	rs10281919	A	0.47	7	8006998	8133389	8	1.20e-15	PHF14
700	rs55748426	C	0.25	2	231896204	232143440	8	1.24e-15	B3GNT7, AC017104.2
701	rs2206815	C	0.47	20	10577881	10704351	8	1.26e-15	ANKEF1, SNAP25, MKKS, SLX4IP, JAG1, C20orf187, BTBD3
702	rs585101	C	0.34	5	138544826	139095473	7.99	1.32e-15	PSD2
703	rs17168118	G	0.29	7	134392075	135357476	7.98	1.51e-15	CNOT4
704	rs62280667	C	0.35	3	100905910	101353748	7.97	1.60e-15	EDA
705	rs11546878	T	0.18	3	183976103	184046042	7.97	1.61e-15	POLR2H
706	rs4383719	G	0.34	5	148524820	148593472	7.96	1.74e-15
707	rs61782665	A	0.39	1	47659445	47997658	7.96	1.74e-15	FOXE3, FOXD2
708	rs56196860	A	0.03	12	2908330	3031161	7.96	1.78e-15	AC005841.1, FOXM1, RHNO1, TEAD4
709	rs8018574	A	0.27	14	38758704	38848824	7.94	2.03e-15	FOXA1, TTC6, SSTR1, CLEC14A
710	rs72749502	T	0.06	15	56364902	57870866	7.93	2.20e-15	CGNL1
711	rs9315010	A	0.27	13	30956397	31045085	7.91	2.58e-15	MEDAG, TEX26, B3GALTL
712	rs10189344	C	0.38	2	36685242	37278206	7.91	2.67e-15	AC007382.1, STRN, HEATR5B, GPATCH11, EIF2AK2, CEBPZ, NDUFAF7
713	rs7222368	C	0.31	17	75367327	75386909	7.91	2.67e-15	2009-09-01
714	rs2861879	T	0.22	10	98971960	99294939	7.9	2.84e-15	AL355490.1, PGAM1, EXOSC1, ZDHHC16, MMS19, UBTD1, ANKRD2, HOGA1, PI4K2A, PI4K2A, C10orf62, MORN4
715	rs114428460	G	0.49	2	67729265	67981720	7.9	2.86e-15
716	rs7562700	C	0.17	2	121970361	122028117	7.89	2.97e-15
717	rs1493694	T	0.11	1	120352832	121475767	7.88	3.25e-15	HMGCS2, REG4, ADAM30, NOTCH2, FAM72B
718	rs12533951	A	0.49	7	113342732	113709929	7.87	3.68e-15	LSMEM1, TMEM168, C7orf60, GPR85, LINC00998, TSRM, PPP1R3A, FOXP2, MDFIC
719	rs7936928	T	0.35	11	130264515	130282078	7.86	3.85e-15	ADAMTS8, SNX19
720	rs11883694	A	0.03	2	25904715	26134497	7.86	3.93e-15	GAREML
721	rs6976031	C	0.48	7	93082708	93312679	7.85	4.00e-15
722	rs2576437	C	0.36	2	96393944	98626286	7.85	4.07e-15	CIAO1, SNRNP200, ITPRIPL1, NCAPH, ARID5A, KANSL3, LMAN2L, CNNM4, CNNM3, ANKRD23, ANKRD39, FAM178B, FAHD2B, ANKRD36, ACTR1B, ZAP70, TMEM131, VWA3B, AC092675.3, CNGA3
723	rs9685555	A	0.25	4	47984429	48118202	7.84	4.52e-15	COMMD8, ATP10D
724	rs1045477	C	0.37	7	32890237	33138472	7.82	5.29e-15	AVL9, KBTBD2, FKBP9, NT5C3A, RP9, BBS9, RP11-89N17.1
725	rs9824286	A	0.09	3	32507630	32603582	7.81	5.68e-15	CMTM6, DYNC1LI1
726	rs1014719	G	0.45	1	175902660	176907993	7.81	5.93e-15
727	rs13233631	A	0.46	7	80218961	80329100	7.8	6.12e-15	AC005008.2
728	rs66561220	C	0.29	12	12828685	12898412	7.8	6.18e-15	PRB2, ETV6, BCL2L14, MANSC1, LOH12CR2, LOH12CR1, DUSP16, CREBL2, GPR19, CDKN1B, APOLD1
729	rs67844506	G	0.18	20	50807399	51246202	7.79	6.64e-15
730	rs7319102	G	0.18	13	58251987	58717996	7.76	8.37e-15	PCDH17, DIAPH3, TDRD3
731	rs12441543	A	0.28	15	31675913	31726824	7.75	9.53e-15
732	rs6779327	T	0.42	3	187647725	187794898	7.74	1.02e-14	BCL6, LPP, AC022498.1, TPRG1, LEPREL1
733	rs9314323	A	0.31	8	26188998	26271120	7.73	1.04e-14
734	rs74684692	C	0.14	12	106410872	106430118	7.73	1.05e-14
735	rs13098564	C	0.2	3	24422109	24494452	7.73	1.07e-14	THRB
736	rs2042089	C	0.37	2	225028919	225175260	7.72	1.13e-14
737	rs3795503	T	0.3	1	180903388	180909061	7.71	1.22e-14
738	rs9944895	G	0.26	18	60783211	60867576	7.7	1.39e-14	SERPINB10
739	rs6077396	G	0.47	20	8602727	8633733	7.69	1.50e-14
740	rs4751995	A	0.46	10	118367168	118406784	7.69	1.50e-14	KCNK18, SLC18A2
741	rs191832862	G	0.15	3	107237696	107551521	7.67	1.76e-14	ALCAM, BBX, CD47, IFT57, HHLA2, MYH15
742	rs75246752	C	0.01	1	144510061	145630111	7.67	1.78e-14	PDE4DIP, AL590452.1, POLR3GL, ANKRD34A, LIX1L
743	rs1171616	G	0.24	10	61397399	61469538	7.67	1.78e-14
744	rs4253755	A	0.14	22	46591366	46809802	7.66	1.84e-14	GTSE1, TRMU, CELSR1
745	rs35741360	A	0.3	10	12908939	12954655	7.66	1.84e-14	PHYH
746	rs36144193	G	0.22	4	83149641	83293033	7.66	1.93e-14
747	rs12490835	T	0.31	3	134020548	134361070	7.64	2.13e-14
748	rs9606898	C	0.17	22	31536133	32617129	7.64	2.16e-14	SLC5A1, C22orf42, RFPL2
749	rs10955009	A	0.15	8	36658914	36859186	7.64	2.21e-14	KCNU1, ZNF703, RP11-863K10.7, ERLIN2, PROSC, GPR124, BRF2, RAB11FIP1, GOT1L1
750	rs57651489	A	0.11	1	173580303	175001850	7.62	2.48e-14
751	rs4073717	T	0.21	5	170284624	170875097	7.61	2.67e-14	NEURL1B, BNIP1
752	rs4851254	G	0.27	2	100630115	100986964	7.61	2.70e-14	NMS
753	rs2157770	G	0.31	9	136876021	136973826	7.61	2.75e-14	VAV2, BRD3
754	rs11606369	A	0.29	11	95169337	95320808	7.61	2.78e-14
755	rs1224997	T	0.27	3	131447660	131827591	7.6	2.85e-14
756	rs412662	C	0.49	21	30218854	30793294	7.6	2.86e-14	CLDN17, KRTAP24-1, KRTAP25-1, KRTAP19-8
757	rs3157	G	0.44	1	41456305	41748891	7.6	2.88e-14	CITED4, CTPS1, SLFNL1, SCMH1
758	rs10980797	G	0.49	9	113865102	114338103	7.6	3.02e-14	PTGR1, DNAJC25, DNAJC25-GNG10, GNG10
759	rs374335	G	0.31	12	77450413	77497965	7.6	3.03e-14	GLIPR1, E2F7, AC073528.1, NAV3
760	rs11150745	G	0.32	17	78558411	78757626	7.59	3.13e-14
761	rs11240565	T	0.41	1	205630893	205803284	7.59	3.20e-14	RAB7L1
762	rs6700683	A	0.48	1	171415327	171570274	7.58	3.38e-14
763	rs745571	T	0.5	17	77768654	77800743	7.58	3.38e-14	CBX2, CBX8, CBX4, TBC1D16, CCDC40
764	rs73174306	T	0.05	3	169090126	169300219	7.57	3.80e-14	PDCD10, SERPINI1, GOLIM4, MECOM, ACTRT3, LRRC34
765	rs10230207	G	0.35	7	19548842	19654201	7.57	3.81e-14
766	rs10434435	C	0.14	4	54207262	54379445	7.56	3.95e-14	FIP1L1, LNX1, CHIC2, AC110792.1, GSX2, PDGFRA
767	rs9699681	T	0.2	1	214725561	214796532	7.56	4.03e-14	ATF3
768	rs189727255	A	0.36	1	33762240	33915751	7.56	4.04e-14	ZSCAN20, CSMD2, C1orf94, GJB5, GJB4
769	rs4489283	T	0.39	8	32285177	32412359	7.55	4.32e-14	PPP2CB, TEX15, PURG, WRN
770	rs10407603	G	0.28	19	48081823	48465312	7.54	4.56e-14	ZNF541
771	rs150674441	C	0.41	14	31685220	31943930	7.54	4.57e-14	STRN3, HECTD1, HEATR5A, RP11-176H8.1, DTD2, NUBPL, RP11-187E13.1, RP11-187E13.2, ARHGAP5
772	rs7674894	G	0.32	4	120050762	120790884	7.54	4.72e-14	PRDM5, NDNF, TNIP3
773	rs17588356	T	0.28	4	151136160	151294622	7.52	5.59e-14	MAB21L2, RPS3A
774	rs12967823	A	0.28	18	60108080	60192741	7.52	5.67e-14
775	rs4474021	T	0.31	8	12617857	12649168	7.51	5.85e-14
776	rs4887101	C	0.39	15	78942349	79472522	7.51	5.90e-14	PSMA4, CHRNA5, CHRNA3, CHRNB4, ADAMTS7, MORF4L1, CTSH
777	rs306002	C	0.21	4	123812190	124274722	7.51	6.02e-14	ANKRD50
778	rs9315896	A	0.43	13	42653898	42782887	7.5	6.30e-14	KBTBD6
779	rs35352848	C	0.22	3	23244943	23646472	7.5	6.49e-14	UBE2E1, NKIRAS1, RPL15, NR1D2
780	rs2608914	A	0.23	6	131801791	131967804	7.48	7.21e-14	STX7
781	rs3822593	T	0.41	5	178457716	178570926	7.47	7.86e-14	HNRNPH1
782	rs7003	A	0.15	19	14616371	14641054	7.47	7.91e-14	SYDE1, ILVBL
783	rs6669384	C	0.2	1	207912179	208039732	7.44	9.85e-14	CAMK1G
784	rs5750825	A	0.29	22	39774378	39860868	7.44	1.00e-13	RPL3
785	rs6766511	G	0.36	3	35572379	35904020	7.43	1.10e-13	ARPP21
786	rs2289125	A	0.22	11	89079321	89224718	7.42	1.17e-13	TRIM64B
787	rs11557049	T	0.06	8	66567648	66862525	7.42	1.17e-13	CPA6
788	rs4923536	G	0.46	11	28005736	28577867	7.41	1.29e-13
789	rs9798015	T	0.4	2	66652955	66782467	7.41	1.29e-13
790	rs1250259	T	0.23	2	216287093	216306635	7.4	1.33e-13	PECR, TMEM169
791	rs78425692	A	0.23	1	19648143	19973920	7.4	1.33e-13	RNF186
792	rs2847303	T	0.43	18	12773553	12884343	7.4	1.38e-13	CEP76, PTPN2, SEH1L, CEP192
793	rs59360013	T	0.05	18	74968770	74994860	7.39	1.44e-13	GALR1
794	rs7537378	A	0.4	1	232765308	232811429	7.39	1.47e-13	MAP10, NTPCR
795	rs55778236	C	0.29	5	114995827	115080488	7.39	1.49e-13	TICAM2, CDO1, ATG12
796	rs3895907	A	0.45	1	74977277	75014538	7.38	1.60e-13	C1orf173
797	rs778754	T	0.15	2	61348804	61843710	7.37	1.68e-13	XPO1
798	rs1736181	T	0.32	19	2752043	2820105	7.36	1.79e-13	ZNF57
799	rs17112076	T	0.18	10	98439205	98477679	7.36	1.82e-13	TLL2
800	rs9777931	C	0.45	1	924448	978603	7.36	1.85e-13
801	rs10057678	A	0.12	5	164562	686342	7.36	1.86e-13	PLEKHG4B, LRRC14B, CCDC127, SDHA, PDCD6, AHRR, C5orf55, EXOC3, CTD-2228K2.5, SLC9A3, CEP72, TPPP, AC026740.1, ZDHHC11, ZDHHC11B, BRD9, TRIP13, NKD2, SLC12A7
802	rs332179	T	0.49	10	28776864	28966233	7.36	1.89e-13	C10orf126, LYZL1
803	rs10507274	C	0.07	12	117140971	117184335	7.35	1.97e-13	MED13L, C12orf49, HRK
804	rs57481308	T	0.37	14	93391377	93407486	7.35	2.03e-13	CHGA
805	rs8125976	C	0.13	20	48437459	48642702	7.33	2.23e-13	SNAI1
806	rs56329572	A	0.14	3	63787162	64061581	7.33	2.29e-13	CADPS, SYNPR, SNTN, C3orf49, THOC7, ATXN7, PSMD6, PRICKLE2
807	rs11161685	C	0.42	1	86251836	86453237	7.33	2.31e-13	COL24A1
808	rs1724557	C	0.42	4	136966779	137098470	7.33	2.33e-13	PCDH10
809	rs56153811	T	0.15	1	99969487	100040100	7.32	2.44e-13
810	rs2211866	A	0.46	21	39451403	39697436	7.31	2.61e-13	AP000695.1
811	rs12810788	G	0.2	12	115890922	116196322	7.31	2.71e-13	TBX5, TBX3, RP11-116D17.1
812	rs1795513	T	0.32	12	81340469	81486793	7.3	2.86e-13	AC073569.1, OTOGL, PTPRQ, MYF6, MYF5, LIN7A, ACSS3, PPFIA2
813	rs12188115	A	0.23	5	136964764	137837245	7.29	3.03e-13	GFRA3, CDC25C, FAM53C
814	rs2270767	C	0.46	3	142662122	142670467	7.29	3.13e-13
815	rs35772543	A	0.08	6	95890978	96085046	7.27	3.54e-13	MANEA, FUT9, UFL1, FHL5
816	rs72752884	T	0.13	9	130601576	130775681	7.27	3.62e-13	SLC27A4
817	rs4774042	C	0.34	14	106169056	106270813	7.26	3.75e-13
818	rs12717974	G	0.24	5	147682118	147856522	7.26	3.85e-13	SPINK13, SPINK7, AC091948.1, SPINK9
819	rs56173847	T	0.32	3	88019870	88368414	7.26	3.92e-13	CHMP2B, POU1F1, HTR1F, CGGBP1, RP11-159G9.5, ZNF654, C3orf38, EPHA3
820	rs60764613	T	0.14	18	1811604	1914051	7.25	4.02e-13	ADCYAP1
821	rs2170640	C	0.39	12	26801236	26834804	7.25	4.22e-13
822	rs10028815	G	0.36	4	79493843	79659218	7.24	4.63e-13	BMP2K
823	rs6853156	T	0.18	4	57728318	57955089	7.23	4.74e-13	SPINK2, REST, NOA1, POLR2B
824	rs6968010	A	0.25	7	29294975	29398565	7.23	4.93e-13	CCDC129
825	rs1080871	G	0.43	2	46777208	47051026	7.23	4.97e-13	TTC7A, C2orf61
826	rs8067545	T	0.48	17	19797869	20406656	7.23	4.98e-13	TMEM11
827	rs231792	A	0.48	2	204690355	204794757	7.23	4.98e-13
828	rs258763	T	0.44	5	142620152	142930282	7.21	5.45e-13	NR3C1, HMHB1, YIPF5, KCTD16, PRELID2, GRXCR2, SH3RF2, PLAC8L1, LARS, RBM27
829	rs3134105	A	0.43	8	109991637	110345261	7.21	5.72e-13	TRHR, NUDCD1, ENY2
830	rs13294683	T	0.09	9	82215659	82316853	7.21	5.79e-13
831	rs6535413	G	0.43	4	83718726	84000125	7.2	5.95e-13	HELQ, MRPS18C
832	rs1066399	A	0.35	12	67638704	67790676	7.2	6.23e-13	RAP1B, NUP107
833	rs62505473	G	0.39	8	38321607	38343012	7.19	6.41e-13	FGFR1, C8orf86
834	rs3901233	A	0.44	11	723429	813524	7.19	6.65e-13	DUSP8
835	rs2797131	A	0.21	10	32085988	32419399	7.18	7.00e-13	ZEB1, ARHGAP12, KIF5B
836	rs35303761	G	0.22	7	69461821	69823612	7.17	7.34e-13
837	rs1782811	A	0.17	1	98327133	98559093	7.16	7.83e-13	FXYD5
838	rs74424966	T	0.1	3	101686029	101766983	7.16	7.91e-13
839	rs645601	G	0.29	11	128657908	128691976	7.16	8.05e-13
840	rs3753051	C	0.31	11	76125116	76267610	7.16	8.23e-13	B3GNT6
841	rs13157326	A	0.49	5	34497636	34516644	7.16	8.23e-13	TARS, SLC45A2, AMACR, RAI14, TTC23L, RAD1, BRIX1, DNAJC21, AGXT2, AC010368.2
842	rs2902745	T	0.11	19	55999142	56119837	7.16	8.33e-13	A1BG, ZNF497
843	rs793456	G	0.36	3	99205801	99898991	7.15	8.44e-13	TMEM30C, TBC1D23
844	rs2151673	A	0.44	1	43704656	44196194	7.15	8.61e-13	CCDC24
845	rs45623833	T	0.01	16	16227282	16284360	7.15	8.80e-13	NOMO3
846	rs7864210	G	0.09	9	16712247	16915716	7.14	9.09e-13	HCST
847	rs9583095	T	0.32	13	107193584	107247239	7.14	9.30e-13
848	rs1868871	T	0.3	16	85678747	86002351	7.14	9.40e-13	GINS2
849	rs9978459	G	0.46	21	17572568	17611953	7.13	9.76e-13	HSPA13, SAMSN1, AF165138.7, USP25, CXADR, BTG3
850	rs62618693	T	0.03	11	32382740	33356197	7.13	1.01e-12	C11orf91, CD59, FBXO3, LMO2, AC132216.1
851	rs35929490	C	0.46	15	81813286	81877870	7.12	1.10e-12	RP11-597K23.2
852	rs1601817	A	0.33	8	89262527	89755218	7.1	1.21e-12	CNBD1, DCAF4L2, MMP16, RIPK2, NBN, DECR1
853	rs806685	A	0.38	10	89604732	89778306	7.1	1.25e-12	LIPF
854	rs11763820	T	0.49	7	89728269	90031619	7.1	1.28e-12	CLDN12, CDK14, FZD1, MTERF
855	rs75550549	G	0.08	2	33199288	33569112	7.09	1.33e-12	RASGRP3
856	rs26914	T	0.37	5	60061486	60930305	7.09	1.34e-12	GNL3L
857	rs8181197	T	0.39	9	133423184	133501018	7.08	1.44e-12
858	rs4934169	A	0.27	10	82059970	82287527	7.07	1.54e-12	AL359195.1, MAT1A, DYDC1, DYDC2, FAM213A, TSPAN14, SH2D4B, NRG3
859	rs62389423	A	0.09	6	396321	422631	7.07	1.59e-12
860	rs6585827	A	0.47	10	124119446	124196250	7.05	1.74e-12	DMBT1
861	rs524492	T	0.31	6	44751669	45097503	7.05	1.80e-12	AL133262.1, SUPT3H, RUNX2
862	rs1372993	A	0.12	8	129534534	129569999	7.05	1.81e-12
863	rs11226108	C	0.2	11	103860839	103899274	7.04	1.87e-12	CARD16, CARD17, GRIA4, MSANTD4, KBTBD3, AASDHPPT
864	rs213487	A	0.36	1	54855292	54926356	7.04	1.93e-12
865	rs11233117	G	0.45	11	69911825	69945811	7.03	2.12e-12	FADD
866	rs4379311	G	0.3	6	135972600	136137559	7.02	2.25e-12	PDE7B
867	rs141820783	A	0.29	1	96882671	97276688	7.01	2.39e-12
868	rs7333237	A	0.24	13	48506499	48707579	6.99	2.66e-12	NUDT15, MED4, ITM2B, RB1, LPAR6, RCBTB2, CYSLTR2
869	rs3826559	A	0.34	18	13651137	13771219	6.99	2.71e-12
870	rs4047797	T	0.44	1	182966336	183277081	6.98	2.94e-12	LAMC2
871	rs11974978	T	0.03	7	116889718	117320776	6.97	3.07e-12	ST7-OT4, AC106873.4, WNT2, ASZ1, CFTR, CTTNBP2, NAA38
872	rs13316357	A	0.28	3	71439472	71684845	6.97	3.14e-12
873	rs10142523	A	0.46	14	39680788	40068314	6.96	3.35e-12	SEC23A, TRAPPC6B, PNN, MIA2, RP11-407N17.3, CTAGE5, FBXO33, LRFN5
874	rs11652951	T	0.42	17	59899199	60199222	6.96	3.38e-12	TLK2
875	rs77926259	C	0.32	9	108630267	109151678	6.96	3.44e-12
876	rs28490509	T	0.44	1	38238071	38461821	6.95	3.78e-12	KCNQ4
877	rs11616615	T	0.06	13	103378854	103410518	6.94	3.93e-12
878	rs2305013	T	0.05	11	120178753	120361394	6.94	3.96e-12	CLMP
879	rs6119729	T	0.23	20	29420551	30439298	6.94	4.02e-12	ID1, COX4I2
880	rs1023767	A	0.31	8	95330332	95638341	6.94	4.03e-12	RBM12B, RBM12B-AS1, TMEM67, PDP1, CDH17, GEM, RAD54B, FSBP, KIAA1429, AC023632.1, ESRP1, DPY19L4
881	rs116227589	C	0.09	1	198596234	198672052	6.93	4.08e-12
882	rs61923728	C	0.24	12	30734478	30928067	6.93	4.21e-12
883	rs2655232	T	0.11	3	13350085	13577499	6.93	4.26e-12	FGD5
884	rs151245	G	0.37	18	24447936	24452435	6.93	4.33e-12
885	rs62120155	G	0.45	2	11300732	11499032	6.92	4.54e-12	GREB1
886	rs9380859	C	0.34	6	11926212	12181518	6.92	4.54e-12	HIVEP1, EDN1
887	rs6775901	G	0.15	3	183314911	183407065	6.92	4.56e-12	LAMP3, MCF2L2, B3GNT5, KLHL6, KLHL24, YEATS2
888	rs35957544	G	0.43	8	73426371	73494858	6.91	4.81e-12
889	rs11052767	G	0.36	12	33626530	34856670	6.91	4.83e-12	YARS2, PKP2, SYT10
890	rs77617068	C	0.07	4	37388087	37455783	6.91	4.88e-12	C4orf19
891	rs2956605	A	0.36	8	75846609	76025955	6.9	5.13e-12
892	rs34050011	A	0.43	16	49856064	49877939	6.9	5.14e-12	ZNF423
893	rs6913325	T	0.45	6	106357482	106381965	6.9	5.19e-12	RTN4IP1
894	rs2268382	C	0.37	7	129986961	130123625	6.89	5.46e-12
895	rs335118	G	0.31	2	88870632	89103554	6.88	5.81e-12	EIF2AK3
896	rs57440162	C	0.36	3	29359952	29368787	6.86	6.67e-12
897	rs2992756	C	0.49	1	18783321	18808526	6.86	6.78e-12	KLHDC7A, RP13-279N23.2
898	rs2248931	C	0.19	10	43817859	44011397	6.86	6.89e-12	RASGEF1A, FXYD4, HNRNPF, ZNF487
899	rs71424363	A	0.15	2	121608994	121623691	6.86	7.09e-12	GLI2
900	rs6920220	A	0.17	6	137959235	138006504	6.85	7.27e-12	PERP
901	rs17761801	A	0.21	12	14912862	14983471	6.85	7.45e-12
902	rs17625587	A	0.26	1	198974904	199012478	6.84	7.69e-12	CCNY
903	rs72966926	A	0.15	18	57139298	57345190	6.84	8.01e-12	CPLX4
904	rs13059257	T	0.03	3	195618534	195639157	6.84	8.12e-12	TNK2
905	rs112763023	A	0.21	4	139927828	140162960	6.83	8.33e-12	CCRN4L, ELF2, MGARP, NDUFC1, NAA15, RAB33B, SETD7, SCOC
906	rs2604572	C	0.32	4	14983293	15135580	6.83	8.44e-12	RAB28, NKX3-2, BOD1L1, CPEB2, C1QTNF7, CC2D2A, FBXL5, FAM200B, BST1
907	rs722587	T	0.28	6	1771512	2201654	6.82	8.85e-12	FOXC1, GMDS, C6orf195, MYLK4, WRNIP1
908	rs12208103	T	0.41	6	107420270	107446540	6.82	9.22e-12	C6orf203, BEND3
909	rs2192932	A	0.36	7	104581402	105063372	6.82	9.27e-12	LHFPL3, KMT2E, SRPK2, PUS7, RINT1
910	rs10988846	A	0.38	9	102225364	102281383	6.82	9.31e-12
911	rs59893263	T	0.28	8	81357702	81461974	6.81	9.50e-12	ZBTB10, ZNF704, PAG1, FABP5, FABP12, IMPA1, SLC10A5, ZFAND1, CHMP4C
912	rs11074116	A	0.31	15	93425874	93549833	6.81	9.70e-12	CHD2
913	rs12196049	C	0.2	6	121767182	121897357	6.81	1.00e-11	GJA1, HSF2
914	rs3748126	C	0.22	7	76552745	76698871	6.8	1.06e-11
915	rs7302054	C	0.5	12	14483194	14659441	6.8	1.06e-11	GTSCR1
916	rs6565922	T	0.37	18	74506310	74697894	6.8	1.07e-11
917	rs146182298	T	0.05	14	52502227	52638137	6.8	1.07e-11	TRIM9, TMX1, FRMD6, GNG2, RP11-463J10.2, AL358333.1, C14orf166, NID2
918	rs78983655	T	0.12	12	62571546	63052601	6.8	1.07e-11	RP11-272B17.2, SLC16A7, FAM19A2, USP15, MON2, C12orf61, PPM1H, AVPR1A, TMEM5, C12orf66
919	rs7638321	G	0.37	3	78701803	78973512	6.79	1.13e-11	ROBO1
920	rs12644528	T	0.36	4	39641262	39763159	6.79	1.14e-11
921	rs17046767	C	0.09	2	114403586	114971913	6.78	1.17e-11	ACTR3, DPP10
922	rs108042	T	0.46	5	140761777	141337126	6.78	1.19e-11	PCDH12, RNF14, GNPDA1
923	rs7029757	A	0.11	9	132546316	132625452	6.78	1.20e-11	TOR1A, C9orf78, USP20
924	rs815335	T	0.35	1	190112653	190381591	6.78	1.21e-11	RGS13, RGS2
925	rs35843221	G	0.45	9	127797648	128145942	6.78	1.21e-11	HSPA5, GAPVD1, MAPKAP1, PBX3, MVB12B
926	rs8190647	T	0.17	10	26322783	26615831	6.78	1.22e-11
927	rs12927172	A	0.37	16	27316576	27359844	6.77	1.27e-11
928	rs1229498	T	0.27	7	81359051	81595518	6.75	1.45e-11
929	rs291243	A	0.49	11	85910309	86071005	6.75	1.51e-11	CCDC90B, DLG2, TMEM126B, TMEM126A, CREBZF, CCDC89, SYTL2, AP000974.1, CCDC83, PICALM, EED, C11orf73, CCDC81
930	rs10938945	T	0.49	4	23343798	23445921	6.74	1.55e-11
931	rs1672919	T	0.46	1	53190362	53444836	6.74	1.60e-11	SCP2, PODN, SLC1A7, CPT2, C1orf123, MAGOH
932	rs11159247	A	0.31	14	77507205	77529783	6.74	1.62e-11	IRF2BPL, CIPC, RP11-463C8.4, TMEM63C, ALKBH1, SLIRP
933	rs36029354	C	0.37	19	16292700	16373891	6.73	1.72e-11
934	rs1560980	C	0.04	9	124082352	124128545	6.72	1.78e-11	STOM, AL161784.1
935	rs4257409	G	0.49	2	112658260	112899509	6.72	1.84e-11
936	rs569502	T	0.35	17	37067061	37071995	6.71	1.99e-11
937	rs4468717	T	0.09	18	3457606	3457606	6.7	2.09e-11	TGIF1
938	rs6048205	G	0.08	20	22502717	22573936	6.69	2.18e-11
939	rs11142434	T	0.15	9	73038217	73095886	6.69	2.20e-11	ANXA1
940	rs6424145	G	0.48	1	24270068	24380788	6.69	2.21e-11	SRSF10, IL22RA1, STPG1, NIPAL3
941	rs9520256	C	0.48	13	107565800	107677487	6.68	2.33e-11
942	rs62440382	T	0.14	6	139196156	139331419	6.68	2.38e-11	HEBP2, CCDC28A, ECT2L
943	rs4856794	G	0.37	3	66397804	66452973	6.68	2.44e-11	FAM19A4
944	rs2035806	G	0.49	10	133959835	134037106	6.67	2.54e-11
945	rs210621	G	0.25	6	117863264	117989912	6.67	2.56e-11	NUS1
946	rs12126297	G	0.22	1	222055757	222219753	6.65	2.86e-11
947	rs7010131	C	0.36	8	38815694	38966013	6.65	2.91e-11	ZMAT4
948	rs292168	G	0.44	5	36786459	37636323	6.65	2.93e-11	C5orf42, NUP155, WDR70, GDNF
949	rs11029441	C	0.1	11	26047264	26281664	6.64	3.08e-11	LUZP2, ANO3
950	rs13084963	G	0.3	3	70795054	71018894	6.64	3.16e-11	SHQ1
951	rs4739763	C	0.44	8	81755414	81835459	6.62	3.47e-11
952	rs11135354	C	0.39	5	164467717	164680288	6.62	3.53e-11	NUDCD2, HMMR, MAT2B
953	rs35383942	T	0.06	1	201437832	201437832	6.62	3.64e-11	LAD1, TNNI1
954	rs111979419	A	0.09	3	9497349	9530195	6.62	3.66e-11	RAD18, SRGAP3, THUMPD3, SETD5, MTMR14, CPNE9, BRPF1, OGG1
955	rs6821305	C	0.43	4	122661021	122846028	6.61	3.78e-11	BBS7, TRPC3, KIAA1109, IL2
956	rs2075302	C	0.45	2	162958353	163327070	6.61	3.86e-11	FAP
957	rs9823161	G	0.35	3	193799196	193817244	6.61	3.96e-11	OPA1, HES1
958	rs12615742	C	0.46	2	37995422	38006242	6.6	4.07e-11	CDC42EP3, RMDN2
959	rs6893600	A	0.28	5	171781452	171867492	6.6	4.15e-11
960	rs9352666	G	0.48	6	79345249	79823541	6.59	4.32e-11	IRAK1BP1, PHIP, HMGN3, LCA5
961	rs35685961	A	0.07	15	69964858	70048157	6.59	4.33e-11	TLE3
962	rs62147189	T	0.4	2	86588345	86859904	6.59	4.39e-11	PLGLB1
963	rs2437854	T	0.46	18	44343254	44800515	6.59	4.53e-11	HDHD2
964	rs2198955	T	0.41	3	89692663	90503193	6.58	4.56e-11
965	rs5749481	A	0.14	22	33046536	33113375	6.58	4.61e-11
966	rs9321266	G	0.38	6	131135839	131411586	6.58	4.75e-11
967	rs613872	G	0.18	18	53210302	53398626	6.55	5.61e-11
968	rs10107588	A	0.29	8	78093837	78257162	6.55	5.61e-11
969	rs73220641	T	0.37	13	73258476	73649152	6.55	5.81e-11	PIBF1, KLF5, COMMD6, UCHL3
970	rs8054322	A	0.5	16	85192955	85209219	6.55	5.85e-11
971	rs9606203	A	0.29	22	19948337	20005258	6.54	5.98e-11	TBX1, GNB1L, C22orf29, COMT, ARVCF, TANGO2, DGCR8, TRMT2A, RANBP1, ZDHHC8, AC006547.14
972	rs7702956	T	0.34	5	58950560	59498175	6.54	6.09e-11
973	rs634454	T	0.18	9	110913154	110913154	6.54	6.29e-11
974	rs3105793	A	0.28	5	90150497	90420644	6.53	6.44e-11	POU5F2
975	rs7591494	A	0.26	2	212198935	212305124	6.53	6.45e-11
976	rs13273995	C	0.35	8	128329935	128342067	6.52	7.21e-11
977	rs11202155	T	0.37	10	88487882	88690239	6.51	7.34e-11	OPN4, LDB3, BMPR1A, MMRN2, SNCG, ADIRF, FAM25A, GLUD1, FAM35A, NUTM2A, NUTM2D
978	rs11616030	C	0.08	12	12205282	12210001	6.51	7.39e-11
979	rs2240277	T	0.34	17	6470448	6568494	6.51	7.56e-11	AC040977.1, RNASEK-C17orf49, C17orf49
980	rs80219686	A	0.36	4	36091370	36225838	6.51	7.59e-11
981	rs6020459	C	0.33	20	48939076	48977740	6.5	7.85e-11	CEBPB
982	rs62023502	A	0.08	15	53069874	53165635	6.49	8.40e-11
983	rs12332819	C	0.36	6	39282036	39295008	6.49	8.42e-11	TSPO2, APOBEC2
984	rs1910466	T	0.49	3	146973383	147088230	6.49	8.84e-11	CPB1, CPA3
985	rs2156585	A	0.3	11	109959102	110016032	6.48	8.88e-11	NPAT, ATM, AP001925.1, KDELC2, EXPH5, C11orf87
986	rs2686570	A	0.2	12	114851151	114877400	6.48	9.39e-11
987	rs111285143	A	0.01	4	8235220	8235220	6.47	9.79e-11	HTRA3, TRMT44
988	rs3743340	G	0.47	15	23932467	23949863	6.47	9.88e-11	MAGEL2, NDN, SNRPN, SNURF, SNURF, UBE3A
989	rs2664303	T	0.42	14	99667179	99751267	6.47	9.97e-11
990	rs11793975	G	0.49	9	129677052	129954223	6.46	1.04e-10	ZBTB43, ZBTB34
991	rs6432244	C	0.4	2	12129050	12129369	6.46	1.05e-10
992	rs57344939	T	0.35	10	29827211	29915062	6.45	1.12e-10	SVIL, KIAA1462
993	rs71501214	T	0.01	10	62780858	63153213	6.45	1.12e-10	TMEM26
994	rs12416025	A	0.02	10	91731278	91958400	6.45	1.12e-10
995	rs62178054	C	0.39	2	181436641	181618654	6.44	1.19e-10	UBE2E3, ITGA4
996	rs6993770	T	0.3	8	106536267	106593207	6.43	1.25e-10
997	rs55842281	A	0.36	11	15841326	15923185	6.43	1.27e-10
998	rs6446482	C	0.37	4	6264239	6315029	6.43	1.29e-10	WFS1
999	rs2362203	A	0.41	3	55582406	55613288	6.42	1.35e-10
1000	rs111835543	G	0.07	12	94670098	94882905	6.41	1.46e-10
1001	rs4837487	T	0.28	9	133007856	133069741	6.41	1.47e-10	HMCN2, AL354898.1
1002	rs35706812	G	0.42	2	128587973	128640873	6.41	1.49e-10	POLR2D, AMMECR1L
1003	rs2301916	T	0.36	7	156927132	157063837	6.4	1.54e-10	UBE3C, DNAJB6
1004	rs2301343	G	0.24	2	40680149	40680149	6.39	1.66e-10	SLC8A1
1005	rs6700747	A	0.45	1	211375820	211643017	6.39	1.68e-10	NSL1, TATDN3
1006	rs34071757	A	0.31	9	126999153	127163623	6.39	1.71e-10	NEK6, PSMB7
1007	rs113043636	T	0.02	3	14001127	14299338	6.38	1.72e-10	NR2C2, MRPS25
1008	rs9389317	G	0.48	6	99765053	99873069	6.38	1.74e-10	GPR63, FAXC, COQ3, PNISR, USP45, CCNC
1009	rs678943	C	0.26	9	79304020	79328404	6.38	1.74e-10	PRUNE2
1010	rs7223448	T	0.32	17	69307999	69326988	6.38	1.78e-10
1011	rs13389441	C	0.16	2	66196595	66275308	6.38	1.80e-10
1012	rs1910865	T	0.43	2	213149749	213414265	6.38	1.83e-10	KANSL1L
1013	rs114593013	G	0.04	3	83791546	84698101	6.37	1.87e-10
1014	rs2394668	A	0.36	10	71883836	72015409	6.37	1.92e-10	NODAL, AC022532.1
1015	rs141365045	A	0.02	3	43689914	43799587	6.36	1.97e-10	ZNF660
1016	rs1049927	C	0.12	9	113015434	113053653	6.36	2.08e-10
1017	rs12731254	C	0.24	1	223884232	224097358	6.35	2.13e-10	DEGS1
1018	rs4955721	A	0.14	3	170063753	170155726	6.35	2.18e-10	RPL22L1
1019	rs7173751	A	0.44	15	80987012	81166810	6.34	2.28e-10
1020	rs3737992	A	0.18	1	33225668	33377098	6.34	2.30e-10	AK2
1021	rs9521499	C	0.4	13	110385342	110463257	6.34	2.33e-10
1022	rs12033257	G	0.38	1	112277597	112318484	6.34	2.33e-10
1023	rs13032148	A	0.3	2	127845956	127891795	6.32	2.54e-10	UGGT1
1024	rs59738707	A	0.13	5	141769319	141814583	6.32	2.65e-10
1025	rs10761129	C	0.31	9	94480903	94486321	6.32	2.68e-10
1026	rs254023	C	0.42	5	103791044	104055261	6.32	2.68e-10
1027	rs4477562	T	0.11	13	54064981	54107583	6.32	2.69e-10
1028	rs513249	A	0.21	11	114032484	114032592	6.31	2.79e-10
1029	rs9958792	T	0.21	18	77586262	78007270	6.31	2.85e-10	PQLC1, HSBP1L1, TXNL4A, RP11-795F19.5, RBFA, ADNP2, AC139100.2, PARD6G
1030	rs67234429	G	0.34	10	120422177	120520106	6.29	3.14e-10
1031	rs62425438	C	0.1	6	166403646	166585070	6.29	3.15e-10	MPC1
1032	rs9907033	C	0.2	17	53608767	53731579	6.29	3.22e-10	CCDC182
1033	rs6477784	C	0.37	9	113335682	113455133	6.28	3.29e-10
1034	rs13014521	C	0.13	2	106687456	106689736	6.28	3.30e-10
1035	rs58300328	A	0.42	2	69513030	69726040	6.28	3.33e-10	NFU1, AAK1
1036	rs12493328	T	0.17	3	119114231	119247946	6.28	3.39e-10	COX17
1037	rs12196074	T	0.25	6	74268002	74374999	6.28	3.48e-10	MB21D1, MTO1
1038	rs9522289	A	0.42	13	112188236	112245131	6.27	3.58e-10	RP11-65D24.2, SPACA7
1039	rs73216700	A	0.41	3	108721148	108872261	6.27	3.61e-10	TRAT1, MORC1, PVRL3, CD96, ZBED2, PLCXD2, ABHD10, TAGLN3, TMPRSS7
1040	rs189267552	A	0.02	3	19793408	20312864	6.27	3.66e-10
1041	rs61935627	T	0.34	12	82251957	82331302	6.26	3.80e-10
1042	rs6731423	C	0.44	2	69995580	70338344	6.26	3.80e-10	PCYOX1, SNRPG, FAM136A
1043	rs8081417	A	0.31	17	3884026	4165741	6.26	3.95e-10	SPNS3
1044	rs357438	C	0.35	7	137992019	138039643	6.25	4.05e-10
1045	rs12447411	G	0.27	16	86417539	86436609	6.25	4.23e-10	FOXF1, MTHFSD
1046	rs880674	C	0.17	4	2144985	2266214	6.24	4.29e-10	POLN, HAUS3
1047	rs17602729	A	0.12	1	115101171	115455177	6.24	4.30e-10	CASQ2, NHLH2, SLC22A15
1048	rs8130498	G	0.28	21	37365053	37473151	6.24	4.42e-10	DOPEY2
1049	rs62442203	C	0.41	7	28768853	28882744	6.23	4.54e-10
1050	rs1435524	A	0.41	7	12233848	12285140	6.23	4.67e-10	THSD7A, TMEM106B
1051	rs7194498	C	0.18	16	1424198	1484338	6.23	4.69e-10	CCDC154
1052	rs4871827	A	0.33	8	121046964	121100204	6.23	4.77e-10	DEPTOR
1053	rs72868839	T	0.05	6	55562238	55644601	6.23	4.78e-10	HMGCLL1
1054	rs13216490	G	0.18	6	3416922	3464069	6.23	4.79e-10	PSMG4, SLC22A23
1055	rs555996	C	0.29	9	124396311	124406770	6.22	5.03e-10
1056	rs4471106	A	0.25	9	5629133	5632721	6.22	5.13e-10
1057	rs148912137	T	0.22	2	145634153	145852985	6.21	5.20e-10
1058	rs2952556	A	0.35	7	120703929	120952582	6.21	5.22e-10	WNT16, FAM3C, PTPRZ1
1059	rs35650624	C	0.06	4	118971472	119565383	6.21	5.23e-10	SYNPO2
1060	rs7260649	T	0.46	19	57480893	57488423	6.21	5.25e-10
1061	rs11746028	T	0.17	5	180218668	180664759	6.2	5.51e-10	ZFP62, BTNL8, BTNL3, BTNL9, OR2V1, TRIM7, TRIM41, GNB2L1, TRIM52, AC008443.1
1062	rs11209108	T	0.28	1	68000182	68018808	6.2	5.55e-10
1063	rs9398299	A	0.47	6	112493256	112523903	6.2	5.60e-10	MARCKS
1064	rs75910605	C	0.01	8	74489401	74721125	6.2	5.72e-10	RPL7, RDH10, STAU2, RP11-463D19.2, UBE2W, TCEB1, TMEM70
1065	rs7305678	T	0.13	12	7681181	7714590	6.2	5.75e-10	DPPA3, CLEC4C
1066	rs6668846	C	0.17	1	7971827	8189936	6.2	5.79e-10	ERRFI1, SLC45A1
1067	rs6772763	T	0.42	3	15645835	15704873	6.19	5.97e-10
1068	rs113367286	T	0.31	7	139714881	140182514	6.19	6.17e-10	TBXAS1, PARP12, KDM7A, SLC37A3
1069	rs6501601	A	0.35	17	71123063	71142376	6.18	6.29e-10
1070	rs7547430	C	0.47	1	225864184	225897417	6.18	6.48e-10
1071	rs607404	T	0.27	18	23590203	23690701	6.16	7.17e-10	ZNF521, SS18, TAF4B
1072	rs6687367	C	0.49	1	231027427	231087722	6.15	7.63e-10
1073	rs11001102	T	0.16	10	76313211	76506933	6.15	7.69e-10
1074	rs1949611	C	0.41	12	37856814	39211300	6.15	7.83e-10	ABCD2, C12orf40, SLC2A13
1075	rs1834144	A	0.37	18	40693119	40868373	6.15	7.94e-10	PIK3C3, SYT4
1076	rs8094843	G	0.43	18	5573994	5603310	6.15	7.94e-10	L3MBTL4, ARHGAP28
1077	rs9889839	G	0.43	17	78270679	78290310	6.14	8.20e-10
1078	rs34489771	T	0.26	2	105132332	105605930	6.14	8.25e-10	ST6GAL2
1079	rs554207862	T	0.01	2	119684990	119771333	6.12	9.37e-10
1080	rs17794805	T	0.08	6	85226915	85550942	6.11	9.72e-10	HTR1E
1081	rs2396625	A	0.4	7	112972483	113035833	6.11	9.82e-10
1082	rs4892193	C	0.13	18	71904385	72031982	6.11	9.95e-10	CBLN2, FBXO15, TIMM21, CYB5A, C18orf63, FAM69C, ZNF407
1083	rs7954946	C	0.4	12	105445798	105611904	6.1	1.04e-09	EID3, CHST11, SLC41A2, C12orf45, ALDH1L2, KIAA1033
1084	rs8004820	A	0.3	14	88822068	89343992	6.1	1.04e-09	RP11-322L20.1, GALC, GPR65, KCNK10, SPATA7, PTPN21, ZC3H14, EML5
1085	rs56393137	A	0.34	5	77802774	77816007	6.09	1.09e-09
1086	rs6717596	A	0.24	2	144274923	144362349	6.09	1.11e-09
1087	rs4944914	G	0.32	11	74279293	74364378	6.09	1.13e-09	TPBGL
1088	rs115393289	C	0.01	2	39183449	39663124	6.09	1.15e-09	AC019171.1, SOS1
1089	rs375442856	A	0.01	18	15193421	15406694	6.09	1.16e-09
1090	rs2239647	A	0.46	14	33282470	33309357	6.08	1.19e-09
1091	rs6113413	T	0.44	20	21785296	22037979	6.08	1.20e-09
1092	rs1959832	A	0.31	14	53910319	53992930	6.07	1.26e-09
1093	rs1579150	T	0.37	1	40594472	40809127	6.07	1.26e-09	NFYC
1094	rs10889435	T	0.22	1	64106817	64138224	6.07	1.28e-09	UBE2U
1095	rs6750738	C	0.33	2	170555221	170626038	6.07	1.30e-09
1096	rs666026	C	0.05	8	102557218	102557218	6.06	1.34e-09
1097	rs150945180	G	0.04	15	39144154	39157908	6.06	1.34e-09
1098	rs149835428	G	0.01	15	70338437	70339254	6.06	1.34e-09
1099	rs6443617	A	0.23	3	178665861	178958574	6.06	1.34e-09	ZNF639, MFN1, GNB4, ACTL6A
1100	rs6850626	T	0.44	4	67801134	67906728	6.06	1.36e-09	EPHA5
1101	rs72755438	C	0.3	9	100741890	100816084	6.05	1.42e-09	NANS, TRIM14, CORO2A
1102	rs7894006	A	0.25	10	8088654	8098185	6.05	1.43e-09	GATA3
1103	rs2252720	C	0.33	20	21065004	21336825	6.05	1.46e-09	AL121761.2, RIN2, NAA20, CRNKL1, C20orf26
1104	rs7800072	G	0.32	7	84524701	84689993	6.05	1.49e-09	SEMA3A, SEMA3D
1105	rs9373305	C	0.41	6	141473363	141779994	6.04	1.51e-09
1106	rs12177940	C	0.16	6	154917060	154969450	6.04	1.56e-09
1107	rs17350833	A	0.27	13	46514492	46634939	6.04	1.57e-09
1108	rs9738365	A	0.31	12	31948515	32008057	6.04	1.57e-09	H3F3C
1109	rs75972227	G	0.43	4	7844754	7939008	6.03	1.61e-09
1110	rs85603	C	0.31	6	46868113	46868113	6.03	1.66e-09
1111	rs8036077	A	0.34	15	98310136	98346856	6.02	1.69e-09	LINC00923
1112	rs10810126	A	0.37	9	14289984	14292880	6.01	1.85e-09	TYRP1
1113	rs7734258	T	0.41	5	108641351	108943485	6.01	1.91e-09	TSLP, WDR36
1114	rs1905262	T	0.47	4	156472172	156517875	6	1.96e-09
1115	rs150175959	C	0.24	3	29996047	30082803	6	1.98e-09	RBMS3, TGFBR2
1116	rs10051746	C	0.35	5	97440262	97458688	5.98	2.20e-09
1117	rs3812953	T	0.47	16	88502482	88502482	5.98	2.22e-09
1118	rs12946750	G	0.43	17	31710765	31745042	5.98	2.22e-09	TMEM98, ASIC2
1119	rs58927545	G	0.03	17	65698497	65698592	5.98	2.22e-09
1120	rs10994425	T	0.2	10	62359130	62495939	5.98	2.26e-09
1121	rs1688939	G	0.28	4	40414179	40565450	5.97	2.31e-09	RHOH, CHRNA9, RBM47, NSUN7
1122	rs4534057	C	0.44	7	41746557	41810335	5.97	2.31e-09	CDK13, MPLKIP, SUGCT, INHBA, C7orf25
1123	rs2171690	C	0.47	1	164740099	164740405	5.97	2.32e-09	C1orf110, RGS4, RGS5, NUF2
1124	rs11633473	G	0.38	15	95251591	95279530	5.97	2.42e-09
1125	rs41274981	T	0.16	9	104102675	104132682	5.97	2.43e-09	SMC2
1126	rs7160860	T	0.15	14	54295591	54355193	5.96	2.47e-09
1127	rs11159493	A	0.46	14	81620883	81737076	5.96	2.57e-09	GTF2A1
1128	rs11694794	A	0.31	2	55537126	55664362	5.95	2.64e-09
1129	rs143863887	G	0.04	7	19230094	19267241	5.95	2.71e-09
1130	rs2551928	A	0.18	2	208371637	208491129	5.95	2.72e-09	DYTN, MDH1B, FASTKD2, CPO, KLF7, CREB1, METTL21A, CCNYL1, FZD5, PLEKHM3
1131	rs7183011	G	0.49	15	94551607	94566815	5.95	2.73e-09	RGMA
1132	rs7952770	G	0.47	12	83865479	84171308	5.94	2.77e-09	TMTC2, SLC6A15
1133	rs61978007	A	0.49	14	98342603	98428814	5.94	2.78e-09	C14orf177
1134	rs7626909	G	0.44	3	157830916	158284681	5.94	2.83e-09	RARRES1
1135	rs1700159	C	0.22	12	52294257	52315923	5.94	2.89e-09	CRIP2
1136	rs2006266	A	0.43	4	105055252	105174791	5.94	2.92e-09
1137	rs3801423	A	0.27	7	15712852	15744852	5.93	2.96e-09
1138	rs4633453	C	0.41	11	12654243	12707876	5.93	3.05e-09
1139	rs1799895	G	0.01	4	24801834	24801834	5.93	3.05e-09
1140	rs1441098	A	0.49	2	104083756	104479862	5.92	3.20e-09
1141	rs111947781	T	0.13	3	38019924	38053322	5.92	3.21e-09	PLCD1
1142	rs17462893	G	0.11	5	95163437	95173881	5.91	3.32e-09
1143	rs78909033	A	0.12	2	241510903	241510903	5.91	3.39e-09
