# Supplementary material for: The link between liver fat and cardiometabolic diseases is highlighted by genome-wide association study of MRI-derived measures of body composition
Source: Commun Biol. 2022 Nov 19;5:1271. doi: 10.1038/s42003-022-04237-4 (PMC9675774; doi:10.1038/s42003-022-04237-4)
Supplement: Supplementary file 10 — Supplementary Data 7 [file 42003_2022_4237_MOESM10_ESM.xlsx]

## Sheet: SupData7_h2
feature	h2	se	ci	Measure_type	PrettyName
abdominal_FR	0.2202	0.018	0.18492	Body MRI	Abdominal Fat Ratio
ASATi	0.2009	0.0179	0.165816	Body MRI	Abdominal Subcutaneous Adipose Tissue Volume index
ASAT	0.2033	0.0179	0.168216	Body MRI	Abdominal Subcutaneous Adipose Tissue Volume
ATLMVi	0.2598	0.0197	0.221188	Body MRI	Anterior Thigh Lean Muscle Volume index
ATLMV	0.3177	0.0239	0.270856	Body MRI	Anterior Thigh Lean Muscle Volume
ATMFI	0.254	0.0225	0.2099	Body MRI	Anterior Thigh Muscle Fat Infiltration
Liver_PDFF	0.1807	0.0287	0.124448	Body MRI	Liver Proton Density Fat Fraction
PTLMVi	0.2755	0.0193	0.237672	Body MRI	Posterior Thigh Lean Muscle Volume index
PTLMV	0.3364	0.025	0.2874	Body MRI	Posterior Thigh Lean Muscle Volume
PTMFI	0.2912	0.0267	0.238868	Body MRI	Posterior Thigh Muscle Fat Infiltration
TTMVz	0.2827	0.0195	0.24448	Body MRI	Total Thigh Muscle Volume normalized
VATi	0.2025	0.0172	0.168788	Body MRI	Visceral Adipose Tissue Volume index
VAT	0.2068	0.0171	0.173284	Body MRI	Visceral Adipose Tissue Volume
WMR	0.2407	0.02	0.2015	Body MRI	Weight-to-Muscle Ratio
ALT	0.1073	0.0075	0.0926	Liver function	Alanine Aminotransferase
ApoB_2_ApoA	0.1202	0.0168	0.087272	Cardiometabolic	Apolipoprotein B-to-Apolipoprotein A Ratio
Apolipoprotein_A	0.1602	0.0175	0.1259	Cardiometabolic	Apolipoprotein A
Apolipoprotein_B	0.096	0.0152	0.066208	Cardiometabolic	Apolipoprotein B
AST	0.1116	0.0095	0.09298	Liver function	Aspartate Aminotransferase
BMI	0.2239	0.0065	0.21116	Anthropometrics	Body Mass Index
Chol_2_HDL	0.136	0.0155	0.10562	Cardiometabolic	Cholesterol-to-HDL Ratio
Cholesterol	0.1011	0.0127	0.076208	Cardiometabolic	Cholesterol
Creatinine	0.1679	0.0097	0.148888	Cardiometabolic	Creatinine
CRP	0.1391	0.0159	0.107936	Cardiometabolic	C-reactive Protein
diastolic_BP	0.0148	0.0015	0.01186	Blood pressure	Systolic Blood Pressure
GGT	0.1499	0.0122	0.125988	Cardiometabolic	Gamma Glutamyl Transferase
Glucose	0.0603	0.0076	0.045404	Cardiometabolic	Glucose
HbA1c	0.1666	0.0121	0.142884	Cardiometabolic	Glycated Haemoglobin
HDL	0.1896	0.0209	0.148636	Cardiometabolic	High Density Lipoproteins
Hip_circumference	0.1955	0.0065	0.18276	Anthropometrics	Hip Circumference
LDL	0.0876	0.0136	0.060944	Cardiometabolic	Low Density Lipoproteins
systolic_BP	0.0138	0.0015	0.01086	Blood pressure	Diastolic Blood Pressure
Triglycerides	0.1494	0.0146	0.120784	Cardiometabolic	Triglycerides
Waist_circumference	0.1856	0.0058	0.174232	Anthropometrics	Waist Circumference
WHR	0.1519	0.005	0.1421	Anthropometrics	Waist-Hip Ratio
